# Supplementary material for: Improving Evolutionary Models for Mitochondrial Protein Data with Site-Class Specific Amino Acid Exchangeability Matrices
Source: PLoS One. 2013 Jan 31;8(1):e55816. doi: 10.1371/journal.pone.0055816 (PMC3561347; doi:10.1371/journal.pone.0055816)
Supplement: TableS1 — The multiple sequence alignments (MSAs) for the mammal and fish datasets. The MSAs for the mammal and fish datasets are 3580 and 3370 amino acid sites respectively. These MSAs are provided as separate worksheets within a single excel file. The second line of each MSA is a column-specific indicator variable that gives the assignment of each site in the MSA to a group-specific R matrix; 1 = large group (1750 in mammals or 1607 in fish); 2 = medium (1025 in mammals or 999 in fish); 3 = small (805 in mammals or 764 in fish). (XLSX) [file pone.0055816.s003.xlsx]

## Sheet: mtMammalAAG
143 3580
111131111113111212112112221131121223331133131123123212112223123123312111123112121212111313132311313131111121331211311133123332121132122122213121212111131111333121321122222111113213121111132122232231312232321133131212233121111221231111321221111321233213211213111221112121111223132121321121112311312121111213131112313322133111111122111321111133211111131213112113111222333222222221112222231111121113111…
Homo_sapiens1
MPMANLLLLIVPILIAMAFLMLTERKILGYMQLRKGPNVVGPYGLLQPFADAMKLFTKEPLKPATSTITLYITAPTLALTIALLLWTPLPMPNPLVNLNLGLLFILATSSLAVYSILWSGWASNSNYALIGALRAVAQTISYEVTLAIILLSTLLMSGSFNLSTLITTQEHLWLLLPSWPLAMMWFISTLAETNRTPFDLAEGESELVSGFNIEYAAGPFALFFMAEYTNIIMMNTLTTTIFLGTTYDALSPELYTTYFVTKTLLLTSLFLWIRTAYPRFRYDQLMHLLWKNFLPLTLALLMWYVSMPITISSIPPQTINPLAQPVIYSTIFAGTLITALSSHWFFTWVGLEMNMLAFIPVLTKKMNP-RSTEAAIKYFLTQATASMILLMAILFNNML…
Rattus_norvegicus1
VYFINILTLLIPILIAMAFLTLVERKILGYMQLRKGPNIVGPYGILQPFADAMKLFMKEPMRPLTTSMSLFIIAPTLSLTLALSLWIPLPMPHPLINLNLGMLFILATSSLSVYSILWSGWASNSKYSLFGALRAVAQTISYEVTMAIILLSVLLMSGSFSLQMLITTQEHIWLLIPAWPMAMMWYISTLAETNRAPFDLTEGESELVSGFNVEYAAGPFALFFMAEYTNIILMNALTSIVFLGPLYHINYPELYSTSFMTETLLLSTTFLWIRASYPRFRYDQLMHLLWKNFLPLTLAFCMWYISLPIFLAGIPPYTMNPITLIIIYFTILMGPVITMSSSNLLLMWVGLEMSLLAIIPLLANKKSP-RSTEAATKYFLTQATASMIILLVIILNYKQ…
Sus_scrofa
MFMINILSLIIPILLAVAFLTLVERKVLGYMQLRKGPNVVGPYGLLQPIADALKLVTKEPLRPGTSSISMFIIAPILGLSLALTMWVPLPMPYPLINMNLGVLFMLAMSSLAVYSILWSGWASNSKYALIGALRAVAQTISYEVTLAIILLSVLLMNGSYTLSTLITTQEHIWMIFTSWPLAMMWFISTLAETNRAPFDLTEGESELVSGFNVEYAAGPFAMFFMAEYANIIMMNAFTAILFLGASHDPHTPELYTINFVLKTLALTITFLWIRASYPRFRYDQLMHLLWKSFLPLTLALCMWHISLPIMTASIPPQSINPIIYTTLIMTVMSGTMLVMISSHWLLIWIGFEMNLLAMIPVLMKNFNP-RATEAATKYFLTQATASMMLMMAIIINLLY…
Cavia_porcellus
MFMINLLLLIIPILLAMAFLTLTERKILGYMQLRKGPNIVGPYGILQPIADALKLFIKEPLRPSTSSVFLFVLAPTLALTLALSMWIPIPMPYPLINMNLGVLFILATSSLAVHSILWSGWASNSNYALIGALRAVAQTISYEVTLAIIFLSVLLLNGSFSLVGLMETQKNTWLLLSTWPLAMMWFVSTLAETNRAPFDLTEGESELVSGFNVEYAAGPFALFFMAEYMNIIMMNALTTIIFFNAMPTINSPEIFTMNFMLKTLALTVLFLWVRASYPRFRYDQLMHLLWKNFLPLTLALCMWHISLPIMLSGIPPQTINFLSKPIIYSTLIMGTLITLFSSHWLLMWIGLEMSMLAMIPIMMPNFTP-RSTEAATKYFLTQASASMLLLFSIMLTMTY…
Hippopotamus_amphibius
MFIINTLMLVAPILLAMAFLTLVERKILGYMQLRKGPNIVGPYGLLQPFADAIKLFTKEPLRPSTSSVSMFIIAPILALTLALTMWIPLPMPYPLINMNLGVLFMLAMSSLAVYSILWSGWASNSKYALIGALRAVAQTISYEVTLAIILLSILLMNGSFTLSTLITTQEKLWLIFPSWPLAMMWFISTLAETNRAPFDLTEGESELVSGFNVEYAAGPFAMFFMAEYINIIMMNAFTTVLFLGTCYNPYLPELYTINFTIKTLLLTMSFLWIRASYPRFRYDQLMHLLWKSFLPLTLALCMWHVSLPIMTSSIPPQTMNPFVSVIIYTTIILGTMIVMTSSHWLLTWTGFEMNMLAIIPIMMKSPNP-RATEASVKYFMTQATASMLLMLAVIINLLY…
Ornithorhynchus_anatinus
MFLVNLLILIIPVLLAVAFLTLLERKILGYMQFRKGPNIVGAHGLLQPIADAVKLFTKEPLRPLTSSIYMFILAPILALSLALTIWIPLPMPLPLIDLNLGLLFVLSVSGLSVYSILWSGWASNSKYALTGALRAVAQTISYEVTLAIILLSIMLINGSFTLTTLNLTQEYMWLIVPTWPLMLMWFISTLAETNRAPFDLTEGESELVSGFNVEYAAGPFAMFFLAEYANIIIMNALTVILFFGTYHLIFLPEMSTTTFMIKTMLLTSLFLWIRASYPRFRYDQLMHLLWKNFLPITLVTCLWYIMLPTTLSGLPPQMITPMTTLIMLFSLLLGTTLTLTSSHWLLMWMGLEVSTLAIIPLLTYTNHP-RSIESAIKYFLTQATASMLLMFAASLNTWM…
Loxodonta_africana
MFLINVLTVTLPILLAVAFLTLVERKALGYMQLRKGPNVVGPYGLLQPIADAIKLFTKEPIYPQTSSKFLFTVAPILALTLALTVWAPLPMPYPLINLNLSLLFILAMSSLMVYSILWSGWASNSKYALMGALRAVAQTISYEVSMTTITLSMVLMNGSFTLTAFAMTQEHLWLILPMWPLMMMWFTSTLAETNRAPFDLTEGESELVSGFNVEYSAGPFALFFMAEYANIIMMNALTVILFMGTSYDPQMPEISTINFVMKTIILTICFLWVRASYPRFRYDQLMHLLWKNFLPLTLALCMWHISVLISLACIPPQAMNPLALSLILTTLLAGTLITMMSSHWLTAWMGLEMNMLTMIPILMKTTNP-RSTEAATKYFMTQAMASMMLMMALTINLMY…
Balaenoptera_physalus
MFMINILTLILPILLAVAFLTLVERKILGYMQFRKGPNIVGPHGLLQPFADAIKLFTKEPLRPATSSTTMFIIAPVLALTLALTMWSPLPMPYPLINMNLGVLFMLAMSSLAVYSILWSGWASNSKYALIGALRAVAQTISYEVTLAIILLSVLLMNGSYTLSTLATTQEQLWLLFPSWPLAMMWFISTLAETNRAPFDLTEGESELVSGFNVEYAAGPFALFFLAEYANIIMMNMLTAILFLGTFHNPHNPELYTANLIIKTLLLTMSFLWIRASYPRFRYDQLMHLLWKNFLPLTLALCMWHISLPIMTASIPPQTMNPLILIILLTTLILGTMMVVTSSHWLLAWIGFEMNMMAFIPIMMKNPTP-RATEASTKYLLTQATASALLMMAVIINLMH…
Phoca_vitulina
MFMINIISLIIPILLAVAFLTLVERKVLGYMQLRKGPNIVGPYGLLQPIADAVKLFTKEPLRPLTSSTTMFIMAPILALALALTMWVPLPMPYPLINMNLGVLFMLAMSSLAVYSILWSGWASNSKYALIGALRAVAQTISYEVTLAIILLSVLLMNGSFTLSTLIITQEHLWLIFPAWPLAMMWFISTLAETNRAPFDLTEGESELVSGFNVEYAAGPFAMFFLAEYANIIMMNIFTTLLFFGAFHNPYMPELYVINFTVKTLALTILFLWIRASYPRFRYDQLMHLLWKNFLPLTLALCMWHVTLPITSASIPPQTMKPPILIIIMSTVMSGTMIVLTSSHWLLTWIGFEMNMLAIIPILMKNHTP-RATEASTKYFLTQATASMLLMMGIIINLMF…
Balaenoptera_musculus
MFMINILTLILPILLAVAFLTLVERKILGYMQFRKGPNIVGPHGLLQPFADAIKLFTKEPLRPATSSTTMFIIAPVLALALALTMWSPLPMPYPLINMNLGVLFMLAMSSLAVYSILWSGWASNSKYALIGALRAVAQTISYEVTLAIILLSVLLMNGSYTLSTLATTQEQLWLLFPSWPLAMMWFISTLAETNRAPFDLTEGESELVSGFNVEYAAGPFALFFLAEYANIIMMNMFTAILFLGTFHNPCNPELYTTNLIIKTLLLTMSFLWIRASYPRFRYDQLMHLLWKNFLPLTLALCMWHISLPIMTASIPPQTMNPSIFIILLTTLILGTMMVITSSHWLLAWIGFEMNMMAFIPIMMKNPSP-RATEASTKYLLTQATASALLMMAVIINLMY…
Halichoerus_grypus
MFMINIISLIIPILLAVAFLTLVERKVLGYMQLRKGPNIVGPYGLLQPIADAVKLFTKEPLRPLTSSTTMFIMAPILALTLALTMWVPLPMPYPLINMNLGVLFMLAMSSLAVYSILWSGWASNSKYALIGALRAVAQTISYEVTLAIILLSVLLMNGSFTLSTLIITQEHLWLIFPAWPLAMMWFISTLAETNRAPFDLTEGESELVSGFNVEYAAGPFAMFFLAEYANIIMMNIFTTLLFFGAFHNPYMPELYVVNFTVKTLALTILFLWIRASYPRFRYDQLMHLLWKNFLPLTLALCMWHVTLPIISASIPPQTMKPPILIIIMSTVMSGTMIVLTSSHWLLIWIGFEMNMLAIIPILMKNHTP-RATEASTKYFLTQATASMLLMMGIIINLMF…
didelphis_virginiana
MFLINLLMYIIPILLAVAFLTLVERKVLGYMQFRKGPNVIGPYGILQPFADALKLFIKEPLRPMTSSISMFTIAPTLALTLAFTIWTPLPMPNALLDLNLGLLFILALSGLSVYSILWSGWASNSKYALIGALRAVAQTISYEVTLAIILLSIMLINGSFTLKNMLITQENMWLIMMTWPLTMMWYISTLAETNRAPFDLTEGESELVSGFNVEYAAGPFAMFFLAEYANIMVMNAITATLFLGSPLSSNIPYINSMTFMMKMLILTTTFLWIRASYPRFRYDQLMYLLWKNFLPITLALCLWYISIPISLSSLPPQLMSPYVLTIMSFSLLLGTTMTLISNHWLTAWMGLEINTLAIIPLMTKPHHP-RSMESAIKYFMIQATASMIILFSAIFNAST…
Equus_caballus
MFMINVLLLIVPILLAVAFLTLVERKVLGYMQLRKGPNIVGPYGLLQPIADALKLFIKEPLQPLTSSTSMFIIAPILALTLALTMWIPLPMPYPLINMNLGILFMLAMSSLAVYSILWSGWASNSKYALIGALRAVAQTISYEVTLAIILLSVLLMSGSFTLSTLIITQEYLWLIFPSWPLAMMWFISTLAETNRAPFDLTEGESELVSGFNVEYAAGPFALFFLAEYANIIMMNIFTTTLFLGAFHNPYLPELYSINFTIKALLLTCSFLWIRASYPRFRYDQLMHLLWKNFLPLTLALCMWHVSLPIMLSSIPPQTMNPLIFTTILMTVLLGTMIVMMSSHWLMIWIGFEMNLLAIIPILMKKYNP-RTMEASTKYFLTQATASMLLMMAIIINLMH…
Pan_troglodytes
TPMTNLLLLIVPILIAMAFLMLTERKILGYMQLRKGPNIVGPYGLLQPFADAMKLFTKEPLKPSTSTITLYITAPTLALTIALLLWTPLPMPNPLVNLNLGLLFILATSSLAVYSILWSGWASNSNYALIGALRAVAQTISYEVTLAIILLSTLLMSGSFNLSTLVTTQEHLWLILPTWPLAMMWFISTLAETNRTPFDLTEGESELVSGFNIEYAAGPFALFFMAEYMNIIMMNTLTATIFLGATYNTHSPELYTTYFVTKALLLTSLFLWIRTAYPRFRYDQLMHLLWKNFLPLTLASLMWYISMPTTISSIPPQTINPLAQPIIYSTILTGTLITALSSHWFFTWVGLEMNMLAFIPILTKKMSP-RSTEAAIKYFLTQATASMILLMAILSNSML…
Pan_paniscus
TPMTNLLLLIVPVLIAMAFLMLTERKILGYMQLRKGPNIVGPYGLLQPFADAMKLFTKEPLKPSTSTITLYITAPTLALTIALLLWTPLPMPNPLVNLNLGLLFILATSSLAVYSILWSGWASNSNYALIGALRAVAQTISYEVTLAIILLSTLLMSGSFNLSTLITTQEHLWLILPTWPLAMMWFISTLAETNRTPFDLTEGESELVSGFNIEYAAGPFALFFMAEYMNIIMMNTLTATIFLGTTYNTHSPELYTTYFVTKALLLTSLFLWIRTTYPRLCYDQLMHLLWKNFLPLTLASLMWYISMPTTISSIPPQTINPLAQPIIYSTIFAGTFITVLSSHWFFTWVGLEMNMLAFIPVLTKKMSP-RSTEAAIKYFLTQATASMILLMAILSNNML…
Gorilla_gorilla
MSMANLLLLIVPILIAMAFLMLTERKILGYMQLRKGPNVVGPYGLLQPFADAMKLFTKEPLKPSTSTITLYITAPTLALTIALLLWTPLPMPNPLVNLNLGLLFILATSSLAVYSILWSGWASNSNYALIGALRAVAQTISYEVTLAIILLSTLLMNGSFNLSTLIMTQEHLWLLLPTWPLAMMWFISTLAETNRTPFDLAEGESELVSGFNIEYAAGPLALFFMAEYMNIIMMNTLTTMIFLGTTYNAHSPELYTVCFITKTLLLTSLFLWIRTAYPRFRYDQLMHLLWKNFLPLTLALLMWYISMPTTISSIPPQTINPLAQPIIYSTIFAGTLITALSSHWFFAWVGLEMNMLAFIPVLTKKMNP-RSTEAAIKYFLTQATASMILLMAILSNNML…
Pongo_pygmaeus1
MPVINLLLLTMSILIAMAFLMLTERKILGYTQLRKGPNIVGPCGLLQPFADALKLFTKEPLKPSTSTTILYIVSPALALTIALLLWTPLPMPNPLINLNLGLLFILATSSLTVYSILWSGWASNSNYALIGTLRAVAQTISYEITLALILLSVLLMSGSFNLSTLITPQENSWLLLPSWPLALMWFISTLAETNRAPFDLTEGESELVSGFNTEYAAGPFALFFMAEYTNIILMNALTAMIFLGTTFNIHSPELHTTLFTIKTLLLTSLFLWIRQTYPRFRYDQLMHLLWKNFLPLTLALLMWHISMPITTSGIPPQTINPLAQPIIYLTVFTGTLITALSSHWFFAWLGLEMNMLAFIPVLTKKTSP-RSTEAAIKYFLTQATASMIFLMAILHNNMF…
Rattus_norvegicus2
VYFINILTLLIPILIAMGLLTLVERKILGYMQLRKGPNNEGPYGKLQPFADAMKLFMKEPMRPLTTSMSLFIIAPTLSLTLALSLWIPLPMPHPLINLNLGMPFILATSSLSVYSILWSGWASNSKYSLFGALRAVAQTISYEVTMALYLLSVLLMSGSFSLQMLITTQEHIWLLIPAWPMAMMWYISTLAETNRAPFDLTEGESELVSGFNVEYAAGPFALFFMAEYTNIILMNALTSIVFLGPLYHINYPELYSTSFMTETLLLSTTFLWIRASYPRFRYDQLMHLLWKNFLPLTLAFCMWYISLPIFLAGIPPYTMNPITLTIIYLTTFKGRLITTLSTNLPPMWVGLEMSLLAIIPLLANKKSP-RSTEAATKYFLTQATASMIILLVIILNYKQ…
Felis_catus
MFMINVLSLIIPILLAVAFLTLVERKVLGYMQLRKGPNVVGPYGLLQPIADAVKLFTKEPLRPLTSSMLMFIMAPILALTLALTMWIPLPMPYPLINMNLGVLFMLAMSSLAVYSILWSGWASNSKYALIGALRAVAQTISYEVTLAIILLSVLLMNGSFTLAMLITTQEYMWLIIPAWPLAMMWFISTLAETNRAPFDLTEGESELVSGFDVEYAAGPFALFFLAEYANIIMMNILTTILFFGAFHSPYMPELYTINFTVKTLLLTTTFLWIRASYPRFRYDQLMHLLWKNFLPLTLALCMWHVSLPIITASIPPQTINPPIFIIIMLTVISGTMIVVTTSHWLLVWIGFEMNLLAIIPILMKKYNP-RAMEAATKYFLTQAAASMILMMWIIINLLH…
Rhinoceros_unicornis
MFTINILLLIIPILLAVAFLTLVERKVLGYMQLRKGPNIVGPYGLLQPIADAIKLFTKEPLQPSTSSTSMFIIAPIMALTLALTMWVPLPMPHPLINMNLGVLFMLAMSSLAVYSILWSGWASNSKYALIGALRAVAQTISYEVTLAIILLSVLLMNGSFTLSTLITTQEHLWLIFPSWPLTMMWFISTLAETNRAPFDLTEGESELVSGFNVEYAAGPFALFFMAEYTNIIMMNAFTTILFLGAFHNPYMPELYTVNFTIKTLLLTISFLWIRASYPRFRYDQLMHLLWKNFLPLTLALCMWHVSLPITMSSIPPQTMNPIVFSTILTTAIMGTVIVMMSSHWLMVWIGFEMNLLAIIPILMKKFNP-RAMEASTKYFLTQATASMLLMSAIIINLMH…
Equus_asinus
MFMINVLLLIIPILLAVAFLTLVERKILGYMQLRKGPNIVGPYGLLQPIADALKLFIKEPLQPLTSSTSMFIIAPILALTLALTMWIPLPMPYPLINMNLGILFMLAMSSLAVYSILWSGWASNSKYALIGALRAVAQTISYEVTLAIILLSVLLMSGSFTLSTLIITQEYLWLIFPSWPLAMMWFISTLAETNRAPFDLTEGESELVSGFNVEYAAGPFALFFLAEYANIIMMNIFTTTLFLGAFHSPYLPELYSINFTMKTLLLTCSFLWIRASYPRFRYDQLMHLLWKNFLPLTLALCMWHVSLPIMLSSIPPQTMNPLILTIILMTVFLGTMIVMASSHWLMIWIGFEMNLLAIIPILMKKYNP-RAMEASTKYFLTQATASMLLMMAIIINLMH…
Macropus_robustus
MFVINLLLYIVPILLAVAFLTLVERKVLGYMQFRKGPNIVGPYGLLQPIADAVKLFTKEPLRPLTSSVSMFIIAPILALTLALTIWTPLPMPHALIDLNLGLLFILSLSGLSVYSILWSGWASNSKYALIGALRAVAQTISYEVTLAIILLSIMLINGSFTLKNLIITQENMWLIVATWPLAMMWYISTLAETNRAPFDLTEGESELVSGFNVEYAAGPFAMFFLAEYANIMAMNAMTAILFLGSSLNHNLSHLNTLSFMLKTLFLTFMFLWIRASYPRFRYDQLMHLLWKNFLPLTLALCLWFISIPIALSCIPPQIMSPYVFLIISISLFLGTSLTLFSNHWLMAWMGLEINTLAIIPMMTYPNHP-RSTEAAIKYFLTQATASMLVMFAIIHNAWM…
Homo_sapiens2
MPMANLLLLIVPILIAMAFLMLTERKILGYMQLRKGPNVVGPYGLLQPFADAMKLFTKEPLKPATSTITLYITAPTLALTIALLLWTPLPMPNPLVNLNLGLLFILATSSLAVYSILWSGWASNSNYALIGALRAVAQTISYEVTLAIILLSTLLMSGSFNLSTLITTQEHLWLLLPSWPLAMMWFISTLAETNRTPFDLAEGESELVSGFNIEYAAGPFALFFMAEYTNIIMMNTLTTTIFLGTTYDALSPELYTTYFVTKTLLLTSLFLWIRTAYPRFRYDQLMHLLWKNFLPLTLALLMWYVSMPITISSIPPQTINPLAQPVIYSTIFAGTLITALSSHWFFTWVGLEMNMLAFIPVLTKKMNP-RSTEAAIKYFLTQATASMILLMAILFNNML…
Ceratotherium_simum
MFTINILLLVIPILLAVAFLTLVERKVLGYMQLRKGPNIVGPYGLLQPIADAIKLFTKEPLQPSTSSTTMFIIAPILALTLALTMWIPLPMPHPLINMNLGVLFMLAMSSLAVYSILWSGWASNSKYALIGALRAVAQTISYEVTLAIILLSVLLMNGSFTLSTLITTQEHLWLIFPSWPLAMMWFISTLAETNRAPFDLAEGESELVSGFNVEYAAGPFALFFMAEYANIIMMNAFTTILFLGAFHNPHMPELYTINFTTKTLLLTTSFLWIRASYPRFRYDQLMHLLWKNFLPLTLALCMWHVSLPITTSSIPPQTMNPIVFSTILTTAIMGTMIVMTSSHWLMIWIGFEMNLLAIIPILMKKFNP-RAMEAATKYFLTQATASMLLMMAIIINLMF…
Dasypus_novemcinctus
MYLINVLSLIIPILLAVAFLTLLERKILGYMQLRKGPNIVGPYGLLQPIADAIKLFIKEPLRPATSSKLMFTLAPTLALTLALSLWIPIPMPYPLVNLNLGVLFILAMSSLAVYSILWSGWASNSKYALIGALRAVAQTISYEVTLAIILLSIMMTNGSFTLSTLTTTQEHMWLIFPLWPLAMMWFISTLAETNRAPFDLTEGESELVSGFNVEYAAGPFALFFLAEYANIIMMNALTAILFFGAMHNPMFPELHTLNLITKTLILTMMFLWVRASYPRFRYDQLMHLLWKSFLPLTLALCMLHVSAPATFAGVPPHMMNPLIFIIIMFTLILGTVITMISSHWLLIWMGLEMNMFSMIPIIMMKSHP-RSTEAATKYFMTQATASMLLMMGVIINLYY…
Myoxus_glis
MFIVNLFSLIIPILLAMAFLTLIDGKVLGYMQLRKGPNIVGPYGLLQPIADAMKLFIKEPLRPLSSSMSLFTIAPTLALTLAFSMWIPLPMPQPLINMNMGMVFILATSSLAVHSVLWSGWASNSKYSLIGALRAVAQTVSYEVTLAIILLSTLMYNGSFTLSTLTQTQERVWVILPTWPLAMVWVISTLAETNRARSDLTKGESELVSGFNVEYAAGPFALFFMAEYTNIIMMNTLTSTLFLSALNNIYFPETFTLNFMMKTLILTSMFLWIRASYPRFRYDHLLHLLWKNFLPLTLALCMWHVTLPIMLSNIPPQTINPLTATAIFSTLFMGTFIVLLSSHWLLTWVGLEMSMLSIIPIIINKANP-RSTEAATKWFRIQATASMILMMAIISNIML…
Oryctolagus_caniculus
MFLINTLLLILPVLLAMAFLTLVERKILGYMQLRKGPNIVGPYGLLQPIADAIKLFTKEPLRPLTSSPLLFIIAPTLALTLALSMWLPIPMPYPLVNLNMGILFILATSSLAVYSILWSGWASNSKYALFGALRAVAQTISYEVTLAIILLCILLMNGSFTLSSLITTQEYMWILLPAWPLAMMWFISTLAETNRAPFDLTEGESELVSGFNVEYAGGPFALFFLAEYTNIILMNALTAILFLGSFHSHTNPEMFTVNFATKTLLLTMTFLWIRASYPRFRYDQLMHLLWKSFLPLTLALCMWHISMPIMLSSIPPQMINPLTLIIIMFTLFMGTMITVFSSHWLTMWIGLEMNMLAIIPILINKATP-RSTEAATKYFLTQATASMILMMAITLNILD…
Ovis_aries
MFMINVLTLIIPILLAVAFLTLVERKVLGYMQFRKGPNVVGPYGLLQPIADAIKLFIKEPLRPATSSISMFILAPILALTLALTMWIPLPMPYPLINMNLGVLFMLAMSSLAVYSILWSGWASNSKYALIGALRAVAQTISYEVTLAIILLSVLLMNGSFTLSTLIITQEQVWLIFPAWPLAMMWFISTLAETNRAPFDLTEGESELVSGFNVEYAAGPFALFFMAEYANIIMMNIFTTTLFLGAFHNPYMPELYTINFTIKSLLLSITFLWIRASYPRFRYDQLMHLLWKNFLPLTLALCMWHVSLPILLSSIPPQTMNPIILIIILMTVMLGTIIVMISTHWLLIWIGFEMNMLAIIPIMMKKHNP-RATEASTKYFLTQSTASMLLMMAIIINLMF…
Papio_hamadryas
MTTMNLLLLIMSTLAAMAFLTLVERKLLGYMQLRKGPNIVGPYGLLQPFADAMKLFTKEPLKPSTSSTILYITAPALAFSIALLLWTPLPMPNPLINFNLGLLFILATSSLTVYSILWSGWASNSNYALIGALRAVAQMISYEVTLSIILLSILLTSGSFNLNMLITTQEHLWLILPSWPLAMMWFTSTLAETNRTPFDLMEGESELVSGFNIEYSAGPFALFFMAEYMNIIMMNALTTTIFLGTFYPTHSPELFTTSFTIKTLLLTSLFLWIRAAYPRFRYDQLMHLLWKSFLPLTLALLMWSTSMPIAISSIPPQTINPLAQLIIYTTVITGTLITMLSSHWFLAWAGLEMNMLAFIPTLIKKTNA-RSTEAATKYFLAQSTASMILMMAIISNNLL…
Canis_familiaris
MFFINIISLIIPILLAVAFLTLVERKVLGYMQLRKGPNIVGPYGLLQPIADAVKLFTKEPLRPLTSSMSMFILAPILALSLALTMWIPLPMPYPLINMNLGVLFMLAMSSLAVYSILWSGWASNSKYALIGALRAVAQTISYEVTLAIILLSVLLMNGSFTLSTLIITQEHMWLIFPAWPLAMMWFISTLAETNRAPFDLTEGESELVSGFNVEYAAGPFALFFLAEYANIIMMNILTTILFFGAFHNPFMPELYSINFTMKTLLLTICFLWIRASYPRFRYDQLMHLLWKNFLPLTLALCMWHVALPIITASIPPQTMKPPILIIIMATIMTGTMIVMLSSHWLLIWIGFEMNMLAIIPILMKKYNP-RAMEASTKYFLTQATASMLLMMGVTINLLY…
Artibeus_jamaicensis
MYLMNLLTTIVPVLLAVAFLTLVERKILGYMQLRKGPNVVGPYGLLQPIADAVKLFIKEPLRPLTSSITMFIIAPILALTLALTMWAPLPMPHPLINMNLSILFMLAMSSLAVYSILWSGWASNSKYALIGALRAVAQTISYEVTLAIILLSVLLMSGSYSLSTLITTQEYMWLIYPSWPLTMMWFISTLAETNRAPFDLTEGESELVSGFNVEYAGGPFALFFLAEYANIIMMNALTTTLFLGAYHNPIFPELYTINFAIKTLLLTTTFLWIRASYPRFRYDQLMHILWKNFLPLTLALCMWYVTMPIMTAGIPPQTMNPIIFSMIMTTVILGTTIVMTSSHWLMVWIGFEMNMLAIIPLLMKTSPPSASTEAATKYFLTQATASMLLMLAVIINLLY…
Orycteropus_afer
VFFINLLSLIIPILLAVAFLTLVERKTLGYMQLRKGPNIVGPYGLLQPIADAAKLFIKEPLRPATSSTLMFTIAPILALTLALTMWIPLPMPYPLINMNLGILFILAISSLAVYSILWSGWASNSKYALIGALRAVAQTISYEVSLAIILLSVMLINGSFTLASLTITQEHIWLIIPTWPLAMMWFISTLAETNRAPFDLTEGESELVSGFNVEYAAGPFALFFLAEYANIIMMNALTTLLFLGSFHNHAHPELFTTNFILKTMILTICFLWIRASYPRFRYDQLMHLLWKNFLPLTLALCMLYISIPIMLACIPPQ-MNPLIFLMIMMTMLSGTIITMLSSHWFTAWMGLEMNMFAIIPIIIKNHHP-RSIEAATKYFLTQATASMLLMLAIMLNFLL…
Erinaceus_europaeus
MLMINILCLIIPILLAVAFLTLIERKVLGYMQLRKGPNIVGSFGLLQPIADAVKLFTKEPILPITSSLFLFVAAPILAITLALMLWVPMPMPQPLININLNLLFILALSSLAVYSILWSGWASNSKYALIGGLRAVAQTISYEVTLAIILLSLLMFNGSFSLNNFIYTQENLWLLVSTWPLMMMWFISTLAETNRAPFDLTEGESELVSGFNVEYAAGPFALFFLAEYANIIMMNALTVILFLAPSNSMYLPEMFTMKFMPMIILMTMLFLWVRASYPRFRYDQLMHLLWKNFLPLTLALCMWYTSLPITLASFPPQ-MNPILALFIYFMLTMGTIMVLISSHWLLIWMGFEMNLMAMIPIMMIKQNS-RSTESAIKYFLVQTTASIMLMMSVSINLMM…
Hylobates_lar
MPMINLLLLILPTLIAMAFLMLTERKILGYTQLRKGPNIVGPYGLLQPFADAMKLFTKEPLKPSTSTTALYIIAPTLALTIALLLWTPLPMPNPLINLNLGLLFILATSSLTVYSILWSGWASNSNYALIGALRAVAQTISYEVTSAIILLSVLLMSGSFNLSTLITTQEHIWLLLPTWPLAMMWFISTLAETNRTPFDLTEGESELVSGFNTEYAAGPFALFFMAEYVNIIMMNALTTMIFLGTTHNAHRPELYTTCFTIKTLLLTSLFLWIRTTYPRFRYDQLMYLLWKNFLPLTLTLLMWYISLSTMIASIPPQTINPLAQPIIYSTIFAGTLITASSSHWFLTWVGLEMNMLAFIPVLTKKMNP-RSTEAAIKYFLVQATASMILMMAILSNNLL…
Pongo_pygmaeus2
MPMINLLLLIMSILIAMAFLMLTERKILGHTQLRKGPNIVGPYGLLQPFADALKLFTKEPLKPSTSTITLYIISPALALTIALLLWTPLPMPIPLINLNLGLLFILAASSLTVYSILWSGWASNSNYALIGALRAVAQTISYEITLALILLSVLLMSGSFNLSALITTQEHSWLLLPSWPLALMWFISTLAETNRAPFDLTEGESELVSGFNTEYAAGPFALFFMAEYTNIILMNALTTMIFLGTTFNIHSPELYTTLFTIKTLLLTSLFLWIRSTYPRFRYDQLMHLLWKNFLPLTLALLMWHISVPIATSGIPPQTINPLAQPIIYPTIFTGTLITALSSHWFFAWLGLEMNMLAFIPVLTKKTSP-RSTEAAIKYFLTQATASMILLMAILYNNML…
Sciurus_vulgaris
MFLINLLFLIIPVMIAMAFLTLVERKMLGYMQLRKGPNVVGPYGLLQPFADAMKLFIKEPLKPSTSSVTLFIIAPTLALTLAITMWIPLPMPQPLINMNMGVLFILATSSLAVYAILWSGWASNSKYALIGALRAVAQTISYEVTLAIILLSVLLMNGSFTLSTLITTQQFMWLILPTWPLAMMWFISTLAETNRAPFDLTEGESELVSGFNVEYAAGPFALFFMAEYTNIIMMNALTTTLFMGALLNPPMPETFTFSFALKTLILTSTFLWIRASYPRFRYDQLMHLLWKNFLPLTLALCMWHVSLPIIMACVPPQTINPLTSSAIYFTLFSGTLITLFSSHWLLIWVGLEMSLLAIIPILMSKPNP-RSIEAASKYFLIQATASMILMMAAIINFYN…
Talpa_europaea
MYMINLLTLIVPILLAVAFLTLIERKVLGYMQLRKGPNIVGPYGLLQPIADAVKLFTKEPLRPLTSSISMFIIAPILALTLALTMWIPLPMPYPLINMNLGVLFMLAVSSLAVYSILWSGWASNSKYALIGALRAVAQTISYEVTLAIILLSILLMSGSFSLSNLIITQEYTWLLFSSWPLAMMWFISTLAETNRAPFDLTEGESELVSGFNVEYAAGPFALFFLAEYANIIMMNVLTTILFLGAFHNPYFPELYSINFMIKALFLTISFLWVRASYPRFRYDQLMHLLWKNFLPLTLALCMWHVSLPVSLSGVPPQ-MNPLVFSLILFTVMLGTVIVLISSHWLMIWIGFEMNMLAITPILMKKFNP-RSMEAATKYFLTQATASMLLMLAIIINLTY…
Physeter_catodon
MFMINILMLTLPILLAVAFLTLVERKTLGYMQLRKGPNIVGPHGLLQPFADAIKLFTKEPLRPATSSTTMFIIAPMLALILALTMWSPLPMPYPLINMHLGILFMLAMSSLTVYSILWSGWASNSKYALIGALRAVAQTISYEVTLAIILLSVLLMSGSFTLSALATTQEQLWLLLPLWPLTMMWFISTLAETNRAPFDLTEGESELVSGFNVEYAAGPFALFFLAEYANIIMMNMLSTILFLGTYHNPYTPELHTTNLILKTLLLTMSFLWIRASYPRFRYDQLMHLLWKSFLPLALALCMWHISLPIMTAGTPPQTMNPFISIITFTTLILSTTIVVISSHWLFAWVGFEMNMMAIIPIMMKNFNP-RTTEASTKYFLTQATASALLMMAIMINLSH…
Lama_pacos
MFMINILTLIVPILLAVAFLTLVERKVLGYMQLRKGPNVVGPYGLLQPIADAIKLFTKEPLRPATSSITMFILAPILALTLALTMWIPLSMPQPLVDMNLGVLFMLAMSSLAVYSILWSGWASNSKYALIGALRAVAQTISYEVTLAIILLSVLLMNGSFTLSTLITTQEHMWMIIPAWPLAMMWFISTLAETNRAPFDLTEGESELVSGFNVEYAAGPFAMFFMAEYANIIMMNAFTTILFFGAFHNPYMPELYTANFVLKTLLLTVTFLWIRASYPRFRYDQLMHLLWKNFLPLTLALCMWHVSLPISTAGIPPPQMNPLIFSIILLTIMAGTLIVMISSHWLFIWIGFEMNMLATIPVLMKNFSP-RSMEASTKYFLTQATASMLLMLGVIINLLY…
Tupaia_belangeri
MFLINLLLLILPVILAMAFLTLVERKVLGYMQLRKGPNVVGPFGLLQPFADAMKLFIKEPLRPLTSSSMLFVTAPILALSLALSMWIPMPMPHPLINLNMGILFILAMSSLGVYSILWSGWASNSKYALIGALRAVAQTISYEVTLAIILLCVLLMSGSFTLSTLITTQEYMWLIIPTWPLAMMWFISTLAETNRAPFDLAEGESELVSGFNVEYAAGPFALFFMAEYMNIIMMNALTTTIFLGPFHDNLMPELYTINFTVKTLLLTIVFLWIRASYPRFRYDQLMHLLWKSFLPLTLAMCMLYVSMPISLSSIPPQTINPLITLAITMTILSGTLITMVSSHWLMAWMGVEMNMLAFIPILMKKPTP-RSTEAAVKYFITQATASMILMLAILINAMY…
Pteropus_dasymallus
MFMINLLTMIVPILLAVAFLTLIERKVLGYMQLRKGPNVVGPYGLLQPMADALKLFTKEPLRPLASSPSMFIIAPIMALTLALTMWIPLPMPHPLINMNLAVLFMLAMSSLAVYSILWSGWASNSKYALIGAMRAVAQTISYEVTLAIILLSVLLLSGSFSLSTLIITQEHAWLMLSSWPLAMMWFISTLAETNRAPFDLTEGESELVSGFNVEYAGGPFALFFMAEYANIIMMNTLTAILFTGAFHNPLTPELYTINLIIKTLLLTVFFLWIRASYPRFRYDQLMHLLWKNFLPLTLALCMWHVAMPITMAGIPPQTMNPLVFTMIMSTVMLGTAIVATSSHWLMAWIGFEMNMLAVIPILMKNYNP-RSMEASTKYFLTQATASMLLMLAVTMNLVY…
Pteropus_scapulatus
MFMINLLTVIVPILLAVAFLTLLERKVLGYMQLRKGPNVVGPYGLLQPMADALKLFIKEPLRPLTSSPSMFIIAPILALTLALTMWIPLPMPHPLINMNLAVLFMLAMSSLAVYSILWSGWASNSKYALIGAMRAVAQTISYEVTLAIILLSVLLLSGSFSLSTLIITQEHAWLLLSSWPLAMMWFISTLAETNRAPFDLTEGESELVSGFNVEYAGGPFALFFMAEYANIIMMNTLTAILFMGAFHDPTMPELYTTNLITKTLLLTVFFLWIRASYPRFRYDQLMHLLWKNFLPLTLALCMWHVAMPITMAGIPPQTINPMIFAMIMMTVILGTTIVATSSHWLMVWIGFEMNMLAVIPILMKKYNP-RSMEASTKYFLTQATASMLLMLAVTVNLVY…
Chalinolobus_tuberculatus
MYLMNLLTMIVPILLAVAFLTLLERKMLGYMQLRKGPNVVGTYGLLQPIADAVKLFTKEPLQPLTSSPTLFIIAPTLALTLALTMWIPLPMPHPLINMNLGVLFMLALSSLAVYAILWSGWASNSKYALIGALRAVAQTISYEVTLAIIILSTLLMNGSFTLSTLITTQEYIWLILPSWPLTMMWFISTLAETNRAPFDLTEGESELVSGFNVEYAGGPFALFFLAEYANIIMMNALTVILFLGAYNNPMFPEMYTINFTTKALLFTTFFLWIRASYPRFRYDQLMHLLWKNFLPLTLVMCMWHVTLPIIMAGVPPQTINPMTFSLIMVTMISGTLLVMTSSHWFLTWVGFEMNMLAIIPLLTKQHNP-RSTEAATKYFLTQATASMLLMMAAIINLLY…
Echinops_telfairi
MFIINLLSLIVPILLAVAFLTLLERKVLGYMQLRKGPNVVGPYGLFQPFADAIKLFTKEPLRPMTSSMTMFLLAPILALSLALTLWVPLPMPHSLVNLNLSLLFILAMSSLAVYSILWSGWASNSNYALIGALRAVAQTISYEVSLAIILLSVMLFNGSFSLSSLTITQEHLWLLVPSWPLAMMWFISTLAETNRAPFDLTEGESELVSGFNVEYAAGPFALFSFAEYANIIMMNALTTILFMGAFHNMSVTEIYTLNFITKTLLLTMLFLWVRASYPRFRYDQLMHLLWKNFLPMTLALCMWYISIPVMLASIPPQMINPLASIIMSSTLISGTLITLISSHWLMAWMGLEMNMFAIIPMIMKNNSP-RAIEAAMKYFLIQASASMLLLMAASLNFMY…
Thryonomys_swinderianus
MFLINILTLLLPILLAMAFLTLIERKLLGYMQSRKGPNIIGPYGTLQPIADALKLFIKEPIHPSTSSIMLFSIAPLMALSLALSMWIPMPMPQPLVNMNMGLLFILAASSLAVYSILWSGWSSNSKYALFGALRAVAQTISYEVCLAIILLSILMLNGSFTLSTLMITQKNTWLILPTWPLTMMWFISTLAETNRAPFDLTEGESELVSGFNVEYAAGPFALFFMAEYMNIILMNALTVTIFMNSSPLLLNTTSFTTTFILKTLMLVMLFLWIRASYPRFRYDQLMHLLWKNFLPLTLAMSMWHISMPIMLFSTPPQTINIMPNIILYSTLIMGTLITITSSHWILMWVGLEMGMFAMIPIMMDKKNP-RSTEAATKYFLTQTTASMMLLMSIILTMLY…
Isoodon_macrourus
MFIINLLLYIVPILLAVAFLTLIERKVLGYMQFRKGPNIVGPYGLLQPFADAVKLFTKEPLRPLTSSISMFIIAPILALTLALTIWVPLPMPYSLIDLNMGLLFILALSGLSVYSILWSGWASNSKYALIGALRAVAQTISYEVTLAIILLSIMLINGSFTLKTLITTQENMWLIISTWPLAMMWYISTLAETNRAPFDLTEGESELVSGFNVEYAAGPFAMFFLAEYANIIVMNAMTTILFLGTSINQNFTHLNTLSFMMKTLTLTIMFLWIRASYPRFRYDQLMYLLWKNFLPITLACCLWFISIPIALSCVPPQIMSPYIILIISFSLLLGTSLTLISNHWLMAWMGLEINTLAIIPMMTYPNNM-RNTESAIKYFLMQATASMIIMFAIIYNAWM…
Cebus_albifrons
MFMINLLLLITPALVAMAFLTLTERKILGYMQLRKGPNIVGPYGVLQPIADAMKLFTKEPLLPITSTTTLYMIAPTLALTISLLLWSPLPMPYSLVNFNLGLLFMLATSSLAVYSTLWSGWASNSNYALIGALRAVAQTISYEVTLAIILLSTLLMSGSFNLQSLITTQEQSWLLLPSWPLTMMWFISTLAETNRAPFDLTEGESELVSGFNIEYAAGSFALFFMAEYMNIIMMNALTTTIFTATSYNMITTELYTLNFTTKTLLLTTLFLWIRTAYPRFRYDQLMYLLWKKFLPLTLALCMWYISMPMLLSGIPPQTINPLAHLIISLTIPMGTMITILSSHWFLVWTGLELNMLAIMPMLAKNMNP-RSTEASTKYFLTQASASMILLMTIFLNNLL…
Macaca_sylvanus
MTTMNLLLLIMSTLAAMAFLTLVERKLLGHMQLRKGPNIVGPHGLLQPFADAMKLFTKEPLKPSTSTTALYIFAPALAFFIALLLWTPLPMPNALINLNLGLLFILAMSSLIVYSILWSGWASNSNYALIGALRAVAQTISYEITLTIILLSVLLMNGSFNLNTLITTQEHLWLLLPSWPLAMMWFTSTLAETNRTPFDLMEGESELVSGFNIEYAAGPFALFFMAEYMNIMMMNALTATIFLGTFYPIHSPELFTTCLTTKTLFLTSLFLWIRAAYPRFRYDQLMHLLWKNFLPLTLALLMWSTSMPIAISNIPPQTINPLAQLIIYTTMIAGTLITTLSSHWFLAWAGLEMNMLAFIPILTKKTNL-RSTEAATKYFLMQSTASMILLMAIISNNLS…
Nycticebus_coucang
MFMVNLLMLVIPVMLAMAFLTLLERKTLGYMQFRKGPNVVGPNGLLQPFADAMKLFIKEPLQPLTSSTSLYIIAPTLALSIALIMWTPLPIPYPLVNINLGVLFILATSSLAVYSILWSGWASNSKYALIGALRAVAQTISYEVTLAIILLCILLMSGSFTLSTLIKTQEHTWLLLPSWPLAMMWFISTLAETNRAPFDLTEGESELVSGFNVEYAAGPFALFFMAEYTNIIMMNALTATIFMSAIHSMYFPEFFSINFTLKTLLLTTIFLWVRASYPRFRYDQLMHLLWKNFLPLTLAMCMWHTALPIFLANIPPQTIKPPILLLIYFTLFIGTVLTMISSHWLLIWVGLEMNMLAIIPILTKKTSP-RPMEAATKYFLTQATASMILMMAIIINTMN…
Echinosorex_gymnura
MFFINIICLIAPILLAVAFLTLVERKVLGYMQLRKGPNIVGPYGLLQPIADAVKLFTKEPLKPLTSSNTLFIMAPILALTLALSMWIPMPMPQSLLNLNLGLLFLLAMSSLSVYSILWSGWASNSKYALIGALRAVAQTISYEVTLAIILLTILLFSGSFSLLSLIITQESMWLIFPSWPMAMMWYISTLAETNRAPFDLTEGESELVSGFNVEYAAGPFALFFLAEYANIILMNTLTTLLFFSPTYYPDKPYLFTTNLIPKIIILTMLFLWIRASYPRFRYDQLMHLLWKNFLPLTLAMCMLYISMSYTFSNIPPMTMNPVILTMAYFMIFMGSMIVFISSHWLVTWIGFEMNLMAMIPLMLVNKTP-RSTEAATKYFITQASASMIFMFAVILNFML…
Tarsius_bancanus
MFMINLLILIIPVLLAMAFLTLAERKVLGYMQLRKGPNTIGPYGLLQPFADAMKLFIKEPLHPLTSTSLLYIIAPTLALSLALIMWIPVPMPYPLLNMNLSVLFILAMSSLAVYSILWSGWASNSKYALIGALRAVAQTISYEVTLAIILLAILLMSGSFTLTKLIMTQEYSWLIAPSWPLAMMWFTSTLAETNRAPFDLTEGESELVSGFNVEYAAGPFALFFMAEYTNIIMMNALTTIIFLGALHNIFMPEMFTINFMTKTIILTSLFLWTRASYPRFRYDQLMHLLWKNFLPLTLALCMWHISMPILTCGIPPHLIKPITLFSIILTLFSGTMITMFSSHWLLTWIGLEMSMLAITPILIEKANP-RSTEAATKYFLTQATASMLLMMAVIMNMTF…
Ochotona_collaris
MFLANIILLILPVLLAMAFLTLVERKILGYMQLRKGPNVVGPYGLLQPFADAVKLFVKEPLRPLTSSPFLFTIAPTLALTLALTMWIPIPMPYPLINMNMGILFILATSSLAVYSILWSGWASNSKYALIGALRAVAQTISYEVTLAIILLCILLMNGSFTLSSLIDTQEYMWILIPAWPLAMMWFISTLAETNRAPFDLTEGESELVSGFNVEYAAGPFALFFLAEYTNIIMMNALTVTLFLGAYHDTHNPQLFTINFAIKTLLLTMVFLWIRASYPRFRYDQLMHLLWKNFLPLTLALCMWHVSMPVFLASIPPYAINPLVLTLITFTLMSGTAIATLSSHWLLIWVGLEMNMLSIIPMLTYKSNP-RSTEAATKYFLTQATASMILMMAIILNLMY…
Trichosurus_vulpecula
MFIINLLLYIIPILLAVAFLTLVERKALGYMQFRKGPNIVGPYGLLQPIADAVKLFTKEPLRPLTSSISMFIIAPILALTLAFTIWTPLPMPHSLIDLNLGLLFILALSGLSVYSILWSGWASNSKYALMGALRAVAQTISYEVTLAIILLSIMLINGSFTLKNLIITQENMWLIMTTWPLTMMWYISTLAETNRAPFDLTEGESELVSGFNVEYAAGPFAMFFLAEYANIMAMNAMTTILFLGSSINHNFTHLNTLSFVIKTALLTFMFLWVRASYPRFRYDQLMYLLWKNFLPLTLAFCLWFISIPVALSCIPPQIMSPYVLLIISISLLLGTSLTLLSNHWLVAWMGLEINTLAIIPMMTYPNHP-RATESAIKYFLTQSTASMMLMFAIINNAWM…
Episoriculus_fumidus
MFMINLLTMIVPILLAVAFLTLIERKVLGYMQLRKGPNVVGPYGLLQPIADAVKLFTKEPLRPLTSSISMFILAPILALTLALTMWIPLPMPYPLINMNLGVLFLLAVSSLSVYSILWSGWASNSKYALIGALRAVAQTISYEVTLAIILLSVLLMNGSFTLSTLITTQQFSWLLLSTWPLAMMWFISTLAETNRAPFDLTEGESELVSGFNVEYAAGPFALFFLAEYANIIMMNILTTILFLGSLHMIYLPELYSINFTIKALLLTISFLWVRASYPRFRYDQLMHLLWKNFLPLTLAMCMWHVSLPIFTSSIPPQTMNPIIMIMILTTVMLGTLIVVTSSHWFMIWIGFEMNMLAIIPMLMKNYNP-RSMEASTKYFMTQATASMILMLAIIMNLLQ…
Volemys_kikuchii
VYFANILMLLVPVLIAMAFLTLVERKILGYMQLRKGPNIVGPYGVLQPFADAMKLFIKEPLRPLATSTTLFIIAPTLSLSLALSLWIPLPMPHPLVNLNLGILFILATSSLSVYSILWSGWASNSKYSMFGALRAVAQTISYEVTMAIILLSVLLMNGSFSIQSLIYTQEPLWLLIPTWPLAMMWFISTLAETNRAPFDLTEGESELVSGFNVEYAAGPFALFFMAEYMNIILMNALSTIVFMGPLHDFMNPELYTTNFMIKTLTLTTLFLWIRASYPRFRYDQLMHLLWKNFLPLTLASCMWYISMPIFTASIPPYTINPITLTTIYLTIMTGPMITMLSSNLFLMWIGLEMNLLALIPLMNNNPNP-RSTEAATKYFLTQATASMIFLLSILMNFKQ…
Dugong_dugon
VFMINLFSLIIPILLAVAFLTLVERKTLGYMQLRKGPNVVGPYGLLQPFADAIKLFTKEPLRPLTSSKFMFTIAPALALTLALTMWVPLPMPYPLINMNLSMLFILAMSSLAVYSILWSGWASNSKYALIGALRAVAQTISYEVSLAIILLPTMLMNGSFTLSTLTTTQEHLWLIFPLWPLAMMWFVSTLAETNRAPFDLTEGESELVSGFNVEYAAGPFALFFMTEYANIIMMNALTAILFLGTFHNPLLPEAHTINLILKTSLLTICFLWVRASYPRFRYDQLMHLLWKNFLPLTLALCMWHMSIPIMLACIPPQTINPLILSMILTTLAMGTMATMLSSNWLLAWMGLEMNMLAMIPILTMNPNP-RSTEAATKYFLTQATASMLLMMAIMINFML…
Tachyglossus_aculeatus
MFLINLLLLIVPVLLAVAFLTLIERKILGYMQFRKGPNIVGPHGLLQPIADAVKLFIKEPLRPLTSSIYMFILAPILALSLALTIWVPLPMPLPLIDLNLGLLFILSVSGLSVYSILWSGWASNSKYALTGALRAVAQTISYEVTFAIILLSIMLINGSFTLTTLNLTQEFMWLVVPTWPLMLMWFISTLAETNRAPFDLTEGESELVSGFNVEYAAGPFAMFFLAEYANIIIMNALTVILFFGTYHLIFLPELSTTNFMVKTMLLTSLFLWVRASYPRFRYDQLMHLLWKNFLPITLVTCLWYIMFPTMLSGTPPQMITPMTNLIMMSSLLMGTMITLTSSHWLLMWMGLEINTLAIIPLLTSKKHP-RSTESAIKYFLTQATASMLLMFAASLNTWL…
Vombatus_ursinus
MFIINLLLYIVPILLAVAFLTLVERKVLGYMQFRKGPNIVGPYGLLQPIADAVKLFTKEPLRPLTSSISMFIIAPILALTIALTIWTPLPMPHTLIDLNLGLLFILALSGLSVYSILWSGWASNSKYALIGALRAVAQTISYEVTLAIILLSIMLINGSFTLKNLIITQENMWLIVTTWPLAMMWYVSTLAETNRAPFDLTEGESELVSGFNVEYAAGPFAMFFLAEYANIMVMNAMTTILFLGSSLNHNFTHLNTLSFMTKTLALTLLFLWIRASYPRFRYDQLMHLLWKNFLPITLALCLWFISIPVALSCIPPQIMSPYVMLIISASLLLGTSLTLLSNHWFTAWMGLEINTLAIIPMMTYPNHS-RAAESAIKYFLTQATASMIMMFAIIYNAWM…
Ursus_americanus
MFMINTISLVVPILLAVAFLTLVERKVLGYMQLRKGPNIVGPYGLLQPIADAMKLFTKEPLRPLTSSVTMFIMAPILALTLALTMWIPLPMPYPLVNMNLGVLFMLAMSSLAVYSILWSGWASNSKYALIGALRAVAQTISYEVTLTIILLSVLLMNGSFTLSTLITTQEHLWLIFPTWPLAMMWFISTLAETNRAPFDLAEGESELVSGFNVEYAAGPFALFFLAEYTNIIMMNALTTVLFFGAFHSPYMPELYTVNFTVKTLLLTASFLWIRASYPRFRYDQLMHLLWKSFLPLTLALCMWHVTLPIITASIPPQMMKPPILIIITSTIVLGTMIVLFSSHWLMIWIGFEMNMLAIIPVLMKKFNP-RAMEASTKYFLTQATASMLLMLGIIINLLY…
Ursus_arctos
MFMINIISLVVPILLAVAFLTLVERKVLGYMQLRKGPNIVGPYGLLQPIADATKLFTKEPLRPLTSSTTMFIMAPILALTLALTMWVPLPMPYPLVNMNLGVLFMLAMSSLAVYSILWSGWASNSKYALIGALRAVAQTISYEVTLAIILLSVLLMNGSFTLSTLITTQEHLWLIFPTWPLAMMWFISTLAETNRAPFDLAEGESELVSGFNVEYAAGPFALFFLAEYTNIIMMNALTTILFFGAFHNPYMPELYTVNFTVKTLLLTASFLWIRASYPRFRYDQLMHLLWKNFLPLTLALCMWHVTLPIITASIPPQMMKPPILIIITSTIILGTMIVLFSSHWLMIWIGFEMNMLAIIPILMKKFNP-RAMEASTKYFLTQATASMLLMLGIIINLLH…
Urus_maritmus
MFMINIISLVVPILLAVAFLTLVERKVLGYMQLRKGPNIVGPYGLLQPIADATKLFTKEPLRPLTSSTTMFIMAPILALTLALTMWVPLPMPYPLVNMNLGVLFMLAMSSLAVYSILWSGWASNSKYALIGALRAVAQTISYEVTLAIILLSVLLMNGSFTLSTLITTQEHLWLIFPTWPLAMMWFISTLAETNRAPFDLAEGESELVSGFNVEYAAGPFALFFLAEYTNIIMMNALTTILFFGAFHNPYMPELYTVNFTVKTLLLTASFLWIRASYPRFRYDQLMHLLWKNFLPLTLALCMWHVTLPIITASIPPQMMKPPILIIITSTIILGTMIVLFSSHWLMIWIGFEMNMLAIIPILMKKFNP-RATEASTKYFLTQATASMLLMLGIIINLLH…
Arctocephalus_forsteri
MIMINILSLIIPILLAVAFLTLVERKVLGYMQLRKGPNIVGPYGLLQPIADAVKLFTKEPLRPLTSSASMFITAPILALTLALTMWIPLPMPYPLINMNLGVLFMLAMSSLAVYSILWSGWASNSKYALIGALRAVAQTISYEVTLAIILLSVLLMNGSFTLSTLITTQEHLWLIFPTWPLAMMWFISTLAETNRAPFDLTEGESELVSGFNVEYAAGPFALFFLAEYANIIMMNILTTTLFLGAFHSPYMPELYTINFTLKTLMLTILFLWIRASYPRFRYDQLMHLLWKNFLPLTLALCMWHMALPVITASIPPQTMKPPIFIMIMTTVVLGTMIVLTSSHWLMIWIGFEMNMLAIIPILMKNFSP-RATEASTKYFLIQATASMLLMLGIIINLTT…
Lemur_catta
MFMINLFLLIIPILLAMAFLTLAERKILGYMQLRKGPNVVGPHGMIQPFADAMKLFIKEPLRPLTSSSSLYTIAPTLALTIALVTWIPLPLPYPLINMNMGLLFILATSSLAVYSILWSGWASNSKYALIGALRAVAQTISYEFTLAIILLSLLLMNGSFTLSTLITTQEYLWLIIPSWPLAMMWFISTLAETNRAPFDLTEGESELVSGFNVEYAAGPFALFFMAEYTNIIMMNALTTTLFLGALYNLHMPETYTTSFAIKTLLLTILFLWVRASYPRFRYDQLMHLLWKNFLPLTLALCMWYVSLPVLASCIPPQAMKPIILMFIMLTIFMGTMLTMISSHWLLMWVGLEINMLAIIPILMKKISP-RSTEAATKYFLTQATASMLLMFSIVINTAN…
Macroscelides_proboscideus
VYLINLATLIIPILLAVAFLTLVERKILGYMQLRKGPNVVGPIGLLQPIADAIKLFIKEPLYPATSSTLLFITAPMLALTLALIMWMPIPLPISLINMNLGLLFMLAMSSLAVYSLLWSGWASNSKYALIGALRAVAQTISYEVSLAMILLPIIIMSGSFTLSTLITTQQQMWLIIPMWPLAMMWFISTLAETNRAPFDLTEGESELVSGYNVEYAAGPFALFFLAEYANIIMMNALTTALFLCPHFIPSMPEYFSFNFMIKTLTLTTCFLWVRASYPRFRYDQLMHLLWKNFLPLTLSLCMLYIAMPIMFACLPPQTINPITFALITFTLIMGSVLTMFSSHWLTAWLGLEMNLFAMVPLMIKPHNP-RSIEGSTKYFLTQATASMLLMVSVMINFMN…
Manis_tetradactyla
MSIINLLTTIIPVLLAVAFLTLAERKVLGYMQLRKGPNIVGPWGLLQPIADAVKLFTKEPLRPLTSSTMMFIMAPILALALALTMWVPLPMPYPLINMNLGVLFMLAMSSLAVYSILWSGWASNSKYALIGAIRAVAQTISYEVTLAIILLSVLLMSGSFTLSTLIITQEKLWLLVPAWPLAMMWFISTLAETNRAPFDLTEGESELVSGFNVEYAAGPFALFFLAEYANIIMMNALSATLFLGAFHNSYNPSLYTTNFIMKVLILTMTFLWIRASYPRFRYDQLMHLLWKNFLPLTLAMCMWYISMPIAMSSIPPQTMNPLASTLILLTVFLGTMLILIANHWLMIWIGFEMNMLAMIPILMNKPSP-RAMEAATKYFLVQATASMLLMAAIAINLMY…
Lepus_europaeus
MFLINTFLLILPVLLAMAFLTLVERKILGYMQLRKGPNIVGPYGLLQPIADAIKLFIKEPLRPLTSSSLLFIIAPTLALTLALSMWLPIPMPYPLVNLNMGVLFILATSSLAVYSILWSGWASNSKYALFGALRAVAQTISYEVTLAIILLCVLLMNGSFTLSSLITTQEYMWILFPAWPLAMMWFISTLAETNRAPFDLTEGESELVSGFNVEYAGGPFALFFLAEYTNIIMMNALTTILFLGSFHSHTNPEMFTISFAAKTLLLTMTFLWIRASYPRFRYDQLMHLLWKSFLPLTLALCMWHISMPIMLSSIPPHMINPLIFSIILFTLFLGTMITMFSSHWLTMWIGLEMNMLAIIPILINKATP-RSTEAATKYFLTQATASMILMMAITLNILD…
Odobenus_romarus
MFMINILSLMIPILLAVAFLTLVERKVLGYMQLRKGPNIMGPYGLLQPIADAMKLFTKEPLRPSTSSTSMFIMAPILALSLALTMWAPLPMPYPLINMNLGVLFMLAMSSLAVYSILWSGWASNSKYALIGALRAVAQTISYEVTLAIILLSVLLMNGSFSLTTLITTQEHLWLIFPAWPLAMMWFISTLAETNRAPFDLTEGESELVSGFNVEYAAGPFALFFLAEYANIIMMNMFTTTLFLGAYHNPCMPELYTINFTLKTLALTTLFLWIRASYPRFRYDQLMHLLWKNFLPLTLALCMWHMALPIITASVPPQTMKPLTYITIMTTMMSGTMIVLMSSHWLMIWIGFEMNMLAFIPILMKNFNP-RTMEASTKYFLTQATASMLLMLGITINLML…
Eumetopias_jubatus
MIMINIFSLIIPILLAVAFLTLVERKVLGYMQLRKGPNIVGPYGLLQPIADAVKLFTKEPLRPLTSSASMFITAPILALSLALTMWIPLPMPYPLINMNLGVLFMLAMWSLAVYSILWSGWASNSKYALIGALRAVAQTISYEVTLAIILLSVLLMNGSFTLSTLITTQERLWLIFPTWPLAMMWFISTLAETNRAPFDLTEGESELVSGFNVEYAAGPFALFFLAEYANIIMMNILTTTLFLGASHNPYMPELYTINFTLKTLMLTILFLWIRASYPRFRYDQLMHLLWKNFLPLTLALCMWHMALPVITASIPPQTMKPPILIMIMTTVMSGTMIVLTSSHWLMIWIGFEMNMLAIIPILMKNFSP-RATEASTKYFLIQATASMLLMLGIIINLTT…
Cynocephalus_variegatus
MHTINTLSLIIPIMLAMAFLTLVERKTLGYMQLRKGPNIVGPFGLLQPFADAMKLFTKEPLQPLTSTTLLFITAPALALTLALTTWMPLPMPYPLINLNMGMMFILAISSLSAHSILWSGWASNSKYALIGALRAVAQTISYEVTLVIILVAVLLMNGSYTLTTLITTQEFMWLIIPSWPLAMMWFVSTLAETNRAPFDLTEGESELVSGFNVEYAAGSFALFFMAEYINIIMMNALTITIFLGTSYNTSMPETFTLNFTTKTLLLTTLFLWIRASYPRFRYDQLMHLLWKNFLPLTLALCMWHISMPILLSGIPPQTINPMTLFTILVTLLTGTTLTMLSSHWLLIWTGLEMNTLALIPILMKKTNP-RSTEAATKYFLTQTTASMLLMMAILINMTS…
Tanandua_tetradactyla
MFMINIACLIVPILLAMAFLTLVERKTLGYMQLRKGPNIVGPHGLLQPFADAVKLFTKEPLRPLTSSKLLFMVAPTLALTLALTMWAPLPMPYSLINLNLGVLFILAISSLAVYSILWSGWASNSKYALIGAIRAVAQTVSYEVTLAIILLSILLMSGSFTLTNLITTQEQMWLIIPAWPLAMMWFISTLAETNRAPFDLTEGESELVSGFNVEYAAGPFALFFLAEYANIMMMNALTTLLFLGAHHTPFVPEAYTANFVLKTLMLTATFLWIRASYPRFRYDQLMHLLWKNFLPITLAMLMWHVSLPMSLASIPPQTINPLVLMMIMVTLLSGTMITMCSSHWLLIWMGLELNMFAMIPILLMKANP-RSTEAATKYFLVQTTASMLLMLAVLVNLIN…
Mantiacus_reevesi
MFMINILMLIIPILLAVAFLTLVERKVLGYMQFRKGPNVVGPYGLLQPIADAIKLFIKEPLRPATSSISMFILAPILALSLALTMWIPLPMPYPLINMNLGVLFMLAMSSLAVYSILWSGWASILSYALIGALRAVAQTISYEVTLAIILLSVLLMNGSFTLSTLIITQEQVWLIFPAWPLAMMWFISTLAETNRAPFDLTEGESELVSGFNVEYAAGPFALFFMAEYANIIMMNIFTTILFLGAFHNPILPELYTINFTIKSLLLTISFLWIRASYPRFRYDQLMHLLWKNFLPLTLALCMWHVSLPIFLSSIPPQTMNPIIFIIILSTLMLGTIIVMISSHWLLVWIGFEMNMLAIIPIMMKKHNP-RATEASTKYFLTQSTASMLLMMAVIINLMF…
Mantiacus_muntjak
MFMINILMLIIPILLAVAFLTLVERKVLGYMQFRKGPNVVGPYGLLQPIADAIKLFIKEPLRPATSSISMFILAPILALSLALTMWIPLPMPHPLINMNLGVLFMLAMSSLAVYSILWSGWASILNYALIGALRAVAQTISYEVTLAIILLSVLLMNGSFTLSTLITTQEQVWLIFPAWPLAMMWFISTLAETNRAPFDLTEGESELVSGFNVEYAAGPFALFFMAEYANIIMMNIFTTTLFLGAFHNPILPELYTINFTIKSLLLTIFFLWIRASYPRFRYDQLMHLLWKNFLPLTLALCMWHVSLPILLSSIPPQTMNPIIFIIILSTLMLGTIIVMISSHWLLVWIGFEMNMLAIIPIMMKKHNP-RATEASTKYFLTQSTASMLLMMAVIINLMF…
Mantiacus_crinifrons
MFMINILMLIIPILLAVAFLTLVERKVLGYMQFRKGPNVVGPYGLLQPIADAIKLFIKEPLRPATSSISMFILAPILALSLALTMWIPLPMPYPLINMNLGVLFMLAMSSLAVYSILWSGWASILNYALIGALRAVAQTISYEVTLAIILLSVLLMNGSFTLTTLIITQEQVWLIFPAWPLAMMWFISTLAETNRAPFDLTEGESELVSGFNVEYAAGPFALFFMAEYANIIMMNIFTTTLFLGAFHNPILPELYTINFTIKSLLLTISFLWIRASYPRFRYDQLMHLLWKNFLPLTLALCMWHVSLPILLSSIPPQTMNPIIFIIILSTLMLGTIIVMISSHWLLVWIGFEMNMLAIIPIMMKKHNP-RATEASTKYFLTQSTASMLLMMAVIINLMF…
Procavia_capensis
VFMINLLSMILPVILAMAFLTLTERKVLGYMQLRKGPNVVGPYGLLQPIADAIKLFIKEPLRPLTSSKLMFTIAPVLALTLALTLWIPLPMPYPLINMNLSILFILAMSSLAVYSILWSGWASNSKYALIGALRAVAQTISYEVSLTIILISVLLMNGSFTLMTLSTTQEHMWLLVPLWPLTMMWFISTLAETNRAPFDLTEGESELVSGFNVEYAAGPFALFFMAEYANIIMMNTLTAILFLGTTNNPYMPETYTTNLILKTLMLTTMFLWVRASYPRFRYDQLMHLLWKNFLPLTLALCMWHIAMPITLASIPPQMMNPLTLSATITTLLTGTMIVTFSSHWLTTWLGLEMSMFAIIPIMITPSNP-RSIEATTKYFLTQVTASMILMMAILINFMH…
Chrysochloris_asiatica
VFLINLLSMIIPILLAVAFLTLIERKVLGYMQLRKGPNIVGPYGLLQPIADAMKLFTKEPLRPQTSSILMFILAPILALTLALTMWIPLPMPSSLINMNLSLLFILATSSLAVYSILWSGWASNSKYALIGALRAVAQTISYEVSLAIILLSVMLLNGSFTLTSLIQTQEHIWLIFPTWPLAMMWFISTLAETNRAPFDLTEGESELVSGFNVEYAAGPFALFFLAEYANIILMNALTTTLFLGAYHSPLIPEAYTTNFMVKTMLLTISFLWVRASYPRFRYDQLMHLLWKNFLPLTLAMCMIYVSMPVMLASIPPQTINPIIFITILLTLILGTVITMISSNWLMAWMGLEINMFAIIPLIIKQHNP-RSIEAATKYFLTQATASMILLLAALMNFMY…
Elephantulus_sp
VYIINILTLIIPILLAVAFLTLVERKVLGYMQLRKGPNIVGPYGLLQPFADAVKLFTKEPLYPMTSSMSLFIIAPILALTIALIMWTPIPMPTPLMNMNLGLLFMLAMSSLAVYSILWSGWASNSKYALIGALRAVAQTISYEVSLAMILLPVVIISGSFTLSSLITAQEHIWLLFPMWPLAMMWFISTLAETNRAPFDLTEGESELVSGYNVEYAAGPFALFFLAEYANIIMMNALTTLLFLCPQYNPMIPELFSANFTIKTLILTITFLWIRASYPRFRYDQLMHLLWKNFLPLTLALCMLYIAMPITLACIPPQQMNPLTLSLILMTLTSGSMLAMFSSHWLTAWLGLEMNLFAIIPFIINPHNP-RSIEGATKYFLMQASASMLLMMAALINFMS…
Hemiechinus_auritus
MLMINILCLIIPILLAVAFLTLVERKVLGYMQLRKGPNIVGPFGLLQPIADAVKLFTKEPILPVSSSMSLFIMAPILAITLALMLWVPLPMPKSLVNINLSLLFILALSSLAVYSILWSGWASNSKYALIGGLRAVAQTISYEVTLAIILLSLLMFSGSFSLNNLIIAQENLWLFMSTWPLAMMWFISTLAETNRAPFDLTEGESELVSGFNVEYAAGPFALFFLAEYANIIMMNALTTILFLAPSNNVFLPEMFTLKLIPLMILMTMMFLWVRASYPRFRYDQLMHLLWKNFLPLTLALCMWYSSLPITLASFPPQ-MNPILAYFIYYMLVMGTIMVLISSHWLLIWAGFEMNLMAMIPIMLYNQNP-RSTESAIKYFMIQTTASIIFMMSVSINLML…
Urotrichus_talpoides
MFLINLLALIVPILLAVAFLTLVERKVLGYMQLRKGPNIVGPYGLLQPIADAVKLFTKEPLRPLTSSISMFIIAPILALTLALTMWIPLPMPYPLINMNLSVLFILAVSSLAVYSILWSGWASNSKYALIGALRAVAQTISYEVTLAIILLSILLMSGSFSLSNLIVTQEYTWLLLSSWPLAMMWFISTLAETNRAPFDLTEGESELVSGFNVEYAAGPFALFFLAEYANIIMMNVLTTILFLGAFHSPHMPELYSINFTVKALILIISFLWVRASYPRFRYDQLMHLLWKNFLPLTLAMCMWHVSFPIFLSGIPPQTMNPLVFSTISLTVALGTTIVLISSHWLMIWIGFEMNMLAIVPMLMKKFNP-RSMEAATKYFLTQATASMLLMLAIIINLTY…
Mogera_wogura
MYLINLLALIVPILLAVAFLTLIERKVLGYMQLRKGPNIVGPFGLLQPIADAVKLFTKEPLRPLTSSISMFIIAPILALTLALTMWIPLPMPHPLINMNLGVLFMLAVSSLAVYSILWSGWASNSKYALIGALRAVAQTISYEVTLAIILLSILLMSGSFSLSNLIITQEYTWLLISSWPLAMMWFISTLAETNRAPFDLTEGESELVSGFNVEYAAGPFALFFLAEYANIIMMNVLTTILFLGAFHNPYLPELYSINFTIKALILTISFLWVRASYPRFRYDQLMHLLWKNFLPLTLALCMWHVSLPVFLSGIPPQSMNPLVLSLILFTVALGTTIVLISSHWLLIWIGFEMNMLAITPILMKNFNP-RSMEAATKYFLTQATASMLLMLAIIINLTF…
Capra_hircus
MFMINILTFIIPILLAVAFLTLVERKVLGYMQLRKGPNVVGPYGLLQPIADAIKLFIKEPLRPATSSISMFILAPILALTLALTMWIPLPMPYPLINMNLGVLFMLAMSSLAVYSILWSGWASNSKYALIGALRAVAQTISYEVTLAIILLSILLMNGSFRLSTLIITQEQVWLIFPAWPLAMMWFISTLAETNRAPFDLTEGESELVSGFNVEYAGGPFALFFMAEYAYIIMMNIFTTTLFLGAFHSPYMPELYTINFIIKSLLLTITFLWIRASYPRFRYDQLMHLLWKNFLPLTLALCMWHVSLPILLSSIPPQTMNPIIFIIILMTVMLGTTIVMISSHWLRIWIGFEMNMLAIIPIMMKKHNP-RATAASSDYFLTQSTASMLLMMAIIINLMF…
Mus_musculus
VFFINILTLLVPILIAMAFLTLVERKILGYMQLRKGPNIVGPYGILQPFADAMKLFMKEPMRPLTTSMSLFIIAPTLSLTLALSLWVPLPMPHPLINLNLGILFILATSSLSVYSILWSGWASNSKYSLFGALRAVAQTISYEVTMAIILLSVLLMNGSYSLQTLITTQEHMWLLLPAWPMAMMWFISTLAETNRAPFDLTEGESELVSGFNVEYAAGPFALFFMAEYTNIILMNALTTIIFLGPLYYINLPELYSTNFMMEALLLSSTFLWIRASYPRFRYDQLMHLLWKNFLPLTLALCMWHISLPIFTAGVPPYMMNPITLAIIYFTIFLGPVITMSSTNLMLMWVGLEFSLLAIIPMLINKKNP-RSTEAATKYFVTQATASMIILLAIVLNYKQ…
Elephas_maximus
MFLINVLMVTLPILLAVAFLTLVERKALGYMQLRKGPNVVGPYGLLQPIADAIKLFTKEPIYPQTSSKFLFTVAPILALTLALTVWAPLPMPYPLINLNLSLLFILAMSSLMVYSILWSGWASNSKYALMGALRAVAQTISYEVSMTTITLSMVLMNGSFTLTAFATTQEHLWLIFPMWPLMMMWFTSTLAETNRAPFDLTEGESELVSGFNVEYSAGPFALFFMAEYANIIMMNALTVILFMGTSCDPQMPEISTINFVMKTIILTICFLWVRASYPRFRYDQLMYLLWKNFLPLTLALCMWHISILISLACIPPQAMNPLALSLILTTLFTGTLITMMSSHWLTAWMGLEMNMLTMIPILMKTTNP-RSTEAATKYFMTQAMASMMLMMALTINLMY…
Tapirus_terrestris
MFMLNIILMIIPILLAVAFLTLIERKILGYMQLRKGPNIVGPHGLLQPIADAVKLFTKEPLQPLTSSTTMFIIAPILALTLALTMWIPLPMPYPLINMNLGILFMLAMSSLAVYSILWSGWASNSKYALIGALRAVAQTISYEVTLAIILLSVLLMNGSFTLSTLITTQEHIWLILPSWPLAMMWFISTLAETNRAPFDLTEGESELVSGFNVEYAAGPFALFFLAEYANIIMMNTLTTILFLGASYNPHVPELYTTNLIIKTLLLTILFLWIRASYPRFRYDQLMHLLWKNFLPLTLALCMWHVSLPIMTSSIPPQTMNPLISMTIMTTVILGTMIVMTSSHWLMIWIGFEMNLLAIIPILMKKFNP-RAMEASTKYFLTQATASMLLMMAIIINLMY…
Acinonyx_jubatus
MFMINILSLIIPILLAVAFLTLVERKVLGYMQLRKGPNVVGPYGLLQPIADAVKLFTKEPLRPLTSSMFMFIMAPILALTLALTMWIPLPMPYPLINMNLGVLFMLAMSSLAVYSILWSGWASNSKYALIGALRAVAQTISYEVTLAIILLSVLLMNGSFTLATLITTQEHTWLIIPAWPLAMMWFISTLAETNRAPFDLTEGESELVSGFNVEYAAGPFALFFLAEYANIIMMNILTTILFFGAFHNPYMPELYIVNFTVKTLFLTTTFLWIRASYPRFRYDQLMHLLWKNFLPLTLALCMWHVSMPIITASIPPQTIKPFIFIIIMTTVISGTIIVMTTSHWLMVWVGFEMNLLAIIPILMKKYNP-RAMEAATKYFLTQATASMILMMGIIINLLH…
Balaena_mysticetus
MFMINILTLILPILLAVAFLTLVERKILGYMQFRKGPNIVGPHGLLQPFADAIKLFTKEPLRPATSSTTMFIIAPVLALALALTMWSPLPMPYPLINMNLGVLFMLAMSSLAVYSILWSGWASNSKYALIGALRAVAQTISYEVTLAIILLSVLLMNGSFTLSTLATTQEQLWLIFPTWPLAMMWFISTLAETNRAPFDLTEGESELVSGFNVEYAAGPFALFFLAEYANIIMMNMFTAILFLGTFHDPYTPELYTTNLITKTLLLTMSFLWIRASYPRFRYDQLMHLLWKSFLPLTLALCMWHISLPIMTASIPPQTMNPSILIILLTTLILGTMMVITSSHWLLAWIGFEMNMMAFIPIMMKNPSP-RATEASTKYLLTQATASALLMMAIIINLMY…
Caperea_marginata
MFMINILTLILPILLAVAFLTLVERKILGYMQFRKGPNVVGPHGLLQPFADAIKLFTKEPLRPATSSTTMFIIAPVLALTLALTMWSPLPMPHPLINMNLGVLFMLAMSSLAVYSILWSGWASNSKYALIGALRAVAQTISYEVTLAIILLSVLLMNGSYTLSMLTVTQEQLWLLFPTWPLAMMWFISTLAETNRAPFDLTEGESELVSGFNVEYAAGPFALFFLAEYTNIIMMNMLTVILFLGTFYDPYNPELYTMNLTTKTLMLTMLFLWIRASYPRFRYDQLMHLLWKNFLPLTLAFCMWHISLPIMTASIPPQTMNPSIFIILLTTLILGTMMVITSSHWLLAWIGFEMNMMAFIPIMMKNPSP-RATEASTKYLLTQATASTLLMMAIIINLMY…
Eschrichtius_robustus
MFMINILMLILPILLAVAFLTLVERKILGYMQLRKGPNIVGPHGLFQPFADAIKLFTKEPLRPATSSTTMFIIAPVLALTLALTMWSPLPMPYPLINMNLGVLFMLAMSSLAVYSILWSGWASNSKYALIGALRAVAQTISYEVTLAIILLSVLLMNGSYTLSTLATTQEQLWLLFPSWPLAMMWFISTLAETNRAPFDLTEGESELVSGFNVEYAAGPFALFFLAEYANVIMMNMLTAILFLGTFHNPYNPELYTTNLIIKTLLLTMSFLWIRASYPRFRYDQLMHLLWKNFLPLTLALCMWHISLPIMTASIPPQTINPYIFTILLTTLILSTMMVITSSHWLMAWIGLEMNMMAFIPIMMKTPNP-RATEASTKYLLTQATASALLMMAIIINLMY…
Balaenoptera_acutorostrata
MFMINILMLILPILLAVAFLTLVERKILGYMQFRKGPNIVGPHGLLQPFADAIKLFTKEPLRPATSSTTMFIIAPMLALTLALTMWSPLPMPYPLINMNLGVLFMLAMSSLAVYSILWSGWASNSKYALIGALRAVAQTISYEVTLAIILLSVLLMNGSYTLSTLTTTQEQLWLLFPSWPLAMMWFISTLAETNRAPFDLTEGESELVSGFNVEYAAGPFALFFLAEYANIIMMNMFTAILFLGTYHNPYNPELYTTNLIIKTLLLTTSFLWIRASYPRFRYDQLMHLLWKNFLPLTLALCMWHISLPIMTASIPPQTMNPFIFILLLTTLILGTMMVITSSHWLLAWIGFEMNMMAFIPIMMKNPSP-RATEASTKYLLTQANCSALLMMAVIINLMY…
Kogia_breviceps
MFMINILTLILPVLLAVAFLTLVERKVLGYMQLRKGPNIVGPYGLLQPFADAIKLFTKEPLRPATSSTAMFITAPALALTLALTMWSPLPTPYPLINMNLGVLFMLTMSSLAVYSILWSGWASNSKYALIGALRAVAQTISYEVTLAIILLSVLLMNGSFTLSTLTTTQEQLWLLFPSWPLAMMWFISTLAETNRAPFDLTEGESELVSGFNVEYAAGPFALFFLAEYANIIMMNTLTTILFLGPFHNPHMPETYTTNLVLKTLLLTMSFLWIRASYPRFRYDQLMHLLWKSFLPLTLALCMWHISMPIMTAGIPPQTMNPFVSIITMTTLILGTMIVITSSHWLFAWIGFEMNTMAMIPIMMKVFNP-RAMEASTKYFLTQATASMLLMMAVVINLLY…
Hyperoodon_ampullatus
MFMINTLMLMLPILLAVAFLTLVERKILGYMQLRKGPNIVGPYGLLQPFADAIKLFTKEPLRPATSSTTMFIIAPILALTLALTMWCPLPMPYPLINMNLGVLFMLAMSSLAVYSILWSGWASNSKYALIGALRAVAQTISYEVTLAIILLSVLLMNGSFTLSTLTTTQEQLWLLFPSWPLAMMWFISTLAETNRAPFDLTEGESELVSGFNVEYAAGPFALFFLAEYANIIMMNMFTTILFLGAFHDPYTPELYTTNLILKTLLLTMSFLWIRASYPRFRYDQLMHLLWKNFLPLTLALCMWHVSLPIMTAGIPPQTMNPPVSIIILSTLILSTTIVITSSHWLFAWIGFEMNMMTIIPIMMKNPNP-RATEASTKYFLTQATASTLLMMAIIINSMY…
Berardius_baidii
MFMINILTLMLPTLLAVAFLTLVERKVLGYMQLRKGPNIVGPYGLLQPFADAIKLFTKEPLRPATSSTTMFIIAPILALTLALTMWCPLPMPYPLINMNLGVLFMLAMSSLTVHSILWSGWASNSKYALIGALRAVAQTISYEVTLAIILLSVLLMNGSFTLSTLATTQEQLWLLFPSWPLAMMWFISTLAETNRAPFDLTEGESELVSGFNVEYAAGPFALFFLAEYANIIVMNMFTAILFLGASYDPLAPELFTTNLILKTLSLTMLFLWIRASYPRFRYDQLMHLLWKNFLPLTLALCMWHISLPIMTAGIPPLTMNPPVFIIILTTLILSTTIVITSSHWLFAWIGFEMNMMTIIPIMMKNPNP-RATEASTKYFLTQATASTLLMMAVIINLTY…
Platanista_minor
MFMINILMLILPILLAVAFLTLVERKILGYMQLRKGPNIVGPHGLLQPFADAIKLFTKEPLRPATSSTTMFITAPILALTLALTMWCPLPMPHPLINMNLGVLFMLAMSSLAVYSILWSGWASNSKYALIGALRAVAQTISYEVTLAIILLSILLMNGSFTLSTLITTQEQMWLLIPSWPLAMMWFISTLAETNRAPFDLTEGESELVSGFNVEYAAGPFAMFFLAEYANIIMMNMFTTILFLGAFHNPYMPELCTTNLIIKTLLLTMSFLWIRASYPRFRYDQLMHLLWKNFLPLTLAFCMWCIALPITTASIPPQTMNPFISTITLMTLILSTTTVMISSHWLFAWIGFEMNMMAMIPIMMKNPNP-RATEASTKYFLTQTTASMLLMMAIIINSMY…
Inia_geoffrensis
MFMVNTLMLTLPILMAVAFLTLVERKTLGYMQLRKGPNVVGPYGLLQPFADAIKLFTKEPLRPATSSTTMFILAPGLALTLALTMWTPLPMPHSLVDMNLGVLFMLAMSSLAVYSILWSGWASNSKYALIGALRAVAQTISYEVTLAIILLSVLLMNGSFTLSTLATTQEQMWLILPSWPLAMMWFISTLAETNRAPFDLTEGESELVSGFNVEYAAGPFALFFLAEYANIIMMNMFTTILFLSPSHNPHTPELYTMNLIAKTLLLTMVFLWIRASYPRFRYDQLMHLLWKSFLPLTLAFCMWHISLPIMTASIPPQTINPLIFTILLMTLILSTMIVITSSHWLFAWIGLEINTMAIIPIMMKTPSP-RATEASTKYFLTQATASALLMLAITINLMH…
Pontoporia_blainvillei
MFMVNILTLMLPILLAVAFLTLVERKILGYMQFRKGPNVVGPYGLLQPFADAIKLFTKEPLRPATSSPTMFIIAPMLALTLALTMWAPLPIPEPLINMNLGVLFMLAMSSLAVYSILWSGWASNSKYALIGALRAVAQTISYEVTLAIILLSVLLMNGSFTLSTLATTQEQMWLIFPSWPLAMMWFTSTLAETNRAPFDLTEGESELVSGFNVEYAAGPFALFFLAEYANIIMMNMFTAILFLGTSYDPQTPELYTTNLIAKTLLLTTTFLWIRASYPRFRYDQLMHLLWKNFLPLTLALCMWHISLPIMTASIPPSNINPIIFTTMVTTLIMSTVLVTISSHWLFAWVGLEMNMMAIIPIMMKTPTP-RATEAATKYFLAQATASALLMLAIIINLIC…
Lagenorhynchus_albirostris
MFMINILMLILPILLAVAFLTLVERKILGYMQFRKGPNIVGPYGLLQPFADAIKLFTKEPLRPATSSTTLFMIAPVLALTLALTMWAPLPMPHPLINMNLGVLFMLAMSSLAVYSIMWSGWASNSKYALIGALRAVAQTISYEVTLAIILLSVLLMNGSFTLSTLNTTQEKLWLLFPSWPLAMMWFISTLAETNRAPFDLTEGESELVSGFNVEYAAGPFALFFLAEYANIIMMNMFTTILFLGAFHDPYTPELCTTNLIVKSLLLTMSFLWIRASYPRFRYDQLMHLLWKNFLPLTLAFCMWHISLPIMTASIPPQTINPFISITLLTTLILSTTIVTISSHWLFAWIGLEMNMMAIIPIMMKKPNP-RATEASAKYFLTQATASSLLMLAIIINLMH…
Monodon_monoceros
MFMINILMLILPILLAVAFLTLVERKILGHMQLRKGPNIVGPHGLLQPFADAIKLFTKEPLRPATSSTTMFIIAPVLALTLALTMWVPLPMPYPLINMNLGVLFMLAMSSLAVYSILWSGWASNSKYALIGGLRAVAQPISYEGTLAIILLSVLLMNGSFTLSTLNTTQEKLWLLFPSWPLAMMWFISTLAETNRAPFDLTEGESELVSGFNVEYAAGPFALFFLAEYTNIIMMNMFTTILFLGAFHDPHMPELCTMNLIAKSLLLTMSFLWIRASYPRFRYDQLMHLLWKNFLPLTLAFCMWHVSLPIMTASIPPQTINPFISIMLLSTLILSTMIVTISSHWLFAWIGLEMNMMAIIPIMMKKPTP-RATEASTKYFLTQATASALLMLAIIINLMY…
Phocoena_phocoena
MFMINILMLILPILLAVAFLTLVERKILGYMQLRKGPNIVGPYGLLQPFADAIKLFTKEPLRPATSSTTMFIIAPVLALTLALTMWIPLPMPHPLINMNLGVLFMLAMSSLAVYSILWSGWASNSKYALIGALRAVAQTISYEVTLAIILLSVLLMNGSFTLSTLNTAQEKLWLLFPSWPLAMMWFISTLAETNRAPFDLTEGESELVSGFNVEYAAGPFALFFLAEYANIIMMNMFTTILFLGAFHNPHMPELCTMNLIIKSLLLTMSFLWIRASYPRFRYDQLMHLLWKNFLPLTLAFCMWHVSLPIMTAGIPPQTINPLIFITLLTTLILSTMIVMISSHWLFAWIGLEMNMMAIIPIMMKKPSP-RATEASAKYFLTQATASTLLMLAVTINLTH…
Jaculus_jaculus
MHLLNILTLIVPILIAMAFLTLIERKILGYMQLRKGPNVVGPYGLLQPFSDAMKLFIKEPLRPNFSSTALFMIAPTLALTLALSLWIPLPMPYPLMDLNLGILFILALSSLAVYSILWSGWASNSKYALIGALRAVAQTISYEVSLAIILLSVLLLSGSYSLTSLIYSQEATWFILPTWPLAMMWFISTLAETNRAPFDLTEGESELCSGFNVEYAAGPFALFFMAEYMNIILMNALTAIIFLGSLSTLSMPEMFTLEFMTKTLLLSSTFLWIRASYPRFRYDQLMHLLWKNFLPLTLALCMWHTSLPISMSFIPPYSMKIITNLSIILTVLSGTFIALFSSHLLLIWIGLEMSMLAIIPILTKKPSP-RSTEAATKYFLTQATASMIFLASITLNFIS…
Nannospalax_ehrenbergi
---INMLALLLPILVAMAFLTLVERKTLGYMQLRKGPNVVGPYGVLQPFADAMKLFTKEPLKPLTASLTLFIIAPTLALTLALSLWIPLPMPYPLLNLNLGTLFILATSSLSVYSILWSGWASNSKYALIGALRAVAQTISYEVTLAIILLSILLLSGSFSLLSVISSQELTWFLLPTWPLAFMWFISTLAETNRAPFDLTEGESELVSGFNVEYAAGPFALFFMAEYTNIIMMNALSTIIFLGTVYNPHNPELFTLNFMLKTLILTTMFLWIRASYPRFRYDQLMHLLWKNFLPLTLAFCMWHISMPMTMASIPPYTINILALTIILLTIFVGSIITILSNHLILMWAGLEMSMLAIIPVLMFNSNP-RSTEAATKYFLIQATASMILLLAIILNYHD…
Ochotona_princeps
MFLANIILLILPVLLAMAFLTLVERKILGYMQLRKGPNVVGPYGLLQPFADAVKLFVKEPLRPLTSSPFLFIIAPTLALTLALTMWIPIPMPYPLINMNMGILFILATSSLAVYSILWSGWASNSKYALIGALRAVAQTISYEVTLAIILLSILLMNGSFALSSLIDTQEYMWILIPAWPLAMMWFISTLAETNRAPFDLTEGESELVSGFNVEYAAGPFALFFLAEYTNIIMMNALTVTLFLGAFHDTHNPQLFTINFAIKTLLLTMVFLWIRASYPRFRYDQLMHLLWKNFLPLTLALCMWHVSMPVFLAGIPPYAINPLVLTMIILTLASGTAIATFSSHWLLIWIGLEMNMLSIIPMLTYKSNP-RSTEAATKYFLTQATASMILMMGIILNLMY…
Rhinolophus_monoceros
MFMINLLLLIVPILLAVAFLTLIERKVLGYMQLRKGPNVVGPYGLLQPIADAVKLFTKEPLRPLTSSISMFIIAPVLALTLALTMWTPLPMPHPLINLNLGVLFMLAMSSLAVYSILWSGWASNSKYALIGALRAVAQTISYEVTLAIILLSVLLLSGSFSLSTLITTQEHMWLIFPSWPLAMMWFISTLAETNRAPFDLTEGESELVSGFNVEYAGGPFALFFLAEYANIIMMNIFTTTLFLGAFHNPFMPELYTANFVLKSLLLTVSFLWVRASYPRFRYDQLMHLLWKNFLPLTLALCMWHVAMPVITAGIPPQMMNPLIFATISSTIILGTLIVMTSSHWLLVWIGFEMNMLAIIPMMMKRSNP-RSTEASTKYFLTQATASMLLMLAIIINLLH…
Rhinolophus_pumilus
MFMINLLLLIVPILLAVAFLTLIERKVLGYMQLRKGPNVVGPYGLLQPIADAVKLFTKEPLRPLTSSISMFIIAPVLALTLALTMWTPLPMPHPLINLNLGVLFMLAMSSLAVYSILWSGWASNSKYALIGALRAVAQTISYEVTLAIILLSVLLLSGSFSLSTLITTQEHVWLIFPSWPLAMMWFISTLAETNRAPFDLTEGESELVSGFNVEYAGGPFALFFLAEYANIIMMNIFTTTLFLGAFHNPLMPELYTANFVLKSLLLTVSFLWVRASYPRFRYDQLMHLLWKNFLPLTLALCMWHVAMPVITAGIPPQMMNPLIFATISSTIILGTLIVMTSSHWLLVWIGFEMNMLAIIPMMMKRSNP-RSTEASTKYFLTQATASMLLMLAIIINLLH…
Sorex_unguiculatus
MFMINLLTMIVPVLLAVAFLTLIERKVLGYMQLRKGPNIVGPYGLLQPIADAVKLFIKEPLRPLTSSVSMFIMAPILALTLALTMWIPLPMPYPLINMNLGVLFMLAVSSLSVYSILWSGWASNSKYALIGALRAVAQTISYEVTLAIILLSILLMNGSFTLSTLIITQEYTWLLMSTWPLAMMWFISTLAETNRAPFDLTEGESELVSGFNVEYAAGPFALFFLAEYANIIMMNILTTILFLGAFHSIHLPELYSINFTTKALLLTISFLWVRASYPRFRYDQLMHLLWKNFLPLTLALCMWHVSLPIFTSSIPPQTMNPMILSIILFTIMTGTMIVLMSSHWFMIWIGFEMNMLAIIPMLMKKYSP-RSMEASTKYFMTQATASMILMLAIIMNLMY…
Pipistrellus_abramus
MYFVNLLTTIIPVLLAVAFLTLLERKMLGYMQLRKGPNIVGPYGLLQPIADAVKLFIKEPLQPLTSSLTLFIIAPTLALTLALMMWVPLPMPYPLINMNLSILFMLALSSLAVYAILWSGWASNSKYALIGALRAVAQTISYEVTLAIIILSILLMNGSFTLSMLITTQEHIWLIFPSWPLAMMWFISTLAETSRAPFDLTEGESELVSGFNVEYAGGPFALFFLAEYANIIMMNALTIILFLGAYNNTTFPEMYTTNFMMKALLFTTFFLWIRASYPRFRYDQLMHLLWKNFLPLTLAMCMWHVAIPIILASIPPQTINPVTFSLIIMTMMLGTLLVMTSSHWFLVWVGFEMNMLAIIPLLTKQHNP-RSTEAATKYFLTQATASMLLMMAATINLLY…
Thylamys_elegans
MFMINLLLYIIPILLAVAFLTLIERKVLGYMQLRKGPNIIGPYGLLQPFADAVKLFTKEPLRPLTSSIIMYIIAPILALTIALTIWTPLPMPLTLMDLNLGLLFILSLSGLSVYSILWSGWASNSKYALIGALRAVAQTISYEVTLAIILLSIMLINGSFTLKNLLITQENLWLITSTWPLAMMWYISTLAETNRAPFDLTEGESELVSGFNGEYAAGPFAMFFLAEYANIIAMNAMTTILFLGTPMNPNYPYVNTMSFMIKTILLTAAFLWIRASYPRFRYDQLMYLLWKNFLPITLALCLWYISMPIALSSIPPQLMSPYVLTIITLSLLTGTLLTLMSNHWLMAWMGLEINTLTIIPLMTSSHHP-RNTESAIKYFMTQATASMIIMFSIIFNASM…
Dromiciops_gliroides
VFIINLLLYIVPILLAVAFLTLIERKVLGYMQFRKGPNIVGPFGLLQPFADAVKLFTKEPLRPLTSSMLMFIIAPILALTLALTIWTPLPMPNTLVDMNLGLLFILALSGLSVYSILWSGWASNSKYALIGALRAVAQTISYEVTLAIILLSIMLINGSFTLKTLIITQENMWMVIVSWPLAMMWYISTLAETNRAPFDLTEGESELVSGFNVEYAAGPFAMFFLAEYANIIAMNAMTAILFMGTSINLFSPHASSLTFMIKTTALTLMFLWIRASYPRFRYDQLMHLLWKNFLPITLALCLWFISIPIALACIPPQIMSPYVLMIMSLSLLIGTSLTLFGNNLMTAWMGLEINTLAIIPMMTYPNHM-RASESAIKYFLTQATASMMIMFAIIYNAWM…
Caenolestes_fuliginosus
MFMVNLLMYILPILLAVAFLTLIERKILGYMQFRKGPNVVGPHGLLQPFADAVKLFTKEPLRPLTSSISMFILAPILALTLALTIWIPLPMPSSLIDLNLGLLFILALSGLSVYSILWSGWASNSKYALIGALRAVAQTISYEVTLAIILLSIMLINGSFTLKTLMITQENTWMILMTWPLAMMWYISTLAETNRAPFDLTEGESELVSGFNVEYAAGPFALFFLAEYANIMSMNALTTILFLGTSL-FNSPPMNTLLFMLKTTALTILFLWIRASYPRFRYDQLMYLLWKNFLPLTLALCLWFISIPIALSCIPPQLMSPYVTLIMSISLLLGTSLTLSSSHWLTAWMGLEINTLAIIPMITYTHHP-RTTESAIKYFLTQATASMIIMFAIIYNAWM…
Rhyncholestes_raphanurus
MFMMNLLLFIVPILLAVAFLTLIERKVLGYMQLRKGPNVVGPYGLLQPFADAVKLFTKEPLHPLTSSISMFILAPILALTLALTIWTPLPMPSNLIDLNLGLLFILALSGLSVYSILWSGWASNSKYALIGALRAVAQTISYEVTLAIILLSIMLINGSFTLKTLTTTQENSWMIFTTWPLAMMWFISTLAETNRAPFDLTEGESELVSGFNVEYAAGPFALFFLAEYANIMSMNALTAIIFLGTSI-SNIPHLNTLLFMMKTAALTMLFLWIRASYPRFRYDQLMHLLWKSFLPLTLALCLWFISMPIALSCIPPQLMSPYVTLIMSISLLLGTSLTLSSNHWLTAWMGLEINTLAIIPMMTTTHHM-RSTESAIKYFLTQATASMILMFAIILNAWS…
Macaca_mulatta
MTTVNLLLMIMPTLAAMAFLTLVERKLLGHMQLRKGPNIVGPCGLLQPFADAVKLFTKEPLKPATSTTILYVVAPALAFFIALLLWTPLPMPNALINFNLGLLFILAMLSLIVYSILWSGWASNSNYALIGALRAVAQTISYEVTLTIILLSVLLMSGSFNLNTLITTQEHLWLLLPSWPLAMMWFTSTLAETNRTPFDLMEGESELVSGFNIEYAAGPFALFFMAEYTNIIMMNALTTTIFLGTSHSTYSPELFTTCFATKTLFLTSLFLWIRAAYPRFRYDQLMHLLWKNFLPLTLALLMWSTSMPIAISSIPPQTINPLAQPIIYTTMITGTLITTLSSHWFLAWTGLEMNMLAFIPILMKKTSL-RSTEAATKYFLIQSTASMVLMMAIISNNLL…
Bos_indicus
MFMINILMLIIPILLAVAFLTLVERKVLGYMQLRKGPNVVGPYGLLQPIADAIKLFIKEPLRPATSSASMFILAPIMALGLALTMWIPLPMPYPLINMNLGVLFMLAMSSLAVYSILWSGWASNSKYALIGALRAVAQTISYEVTLAIILLSVLLMSGSFTLSTLIITQEQMWLILPAWPLAMMWFISTLAETNRAPFDLTEGESELVSGFNVEYAAGPFALFFMAEYANIIMMNIFTAILFLGTSHNPHMPELYTINFTIKSLLLTMSFLWIRASYPRFRYDQLMHLLWKNFLPLTLALCMWHVSLPILTSGIPPQTMNPIIFIIILLTIMLGTIIVMISSHWLLVWIGFEMNMLAIIPIMMKNHNP-RATEASTKYFLTQSTASMLLMMAVIINLMF…
Bubalus_bubalis
MFMINILMLIIPILLAVAFLTLVERKVLGYMQFRKGPNVVGPYGLLQPIADAIKLFIKEPLRPATSSASMFILAPILALGLALTMWIPLPMPYPLINMNLGVLFMLAMSSLAVYSILWSGWASNSKYALIGALRAVAQTISYEVTLAIILLSVLLMSGSFTLSTLIITQEQTWLIFPAWPLAMMWFISTLAETNRAPFDLTEGESELVSGFNVEYAAGPFALFFMAEYANIIMMNIFTAILFLGTSHNPYMPELYTINFTIKSLLLTISFLWIRASYPRFRYDQLMHLLWKNFLPLTLAMCMWHVSLPILLSSIPPQTMNPIIFFIILSTVMMGTIIVMISSHWLLIWIGFEMNMLAIIPIMMKNHNP-RATEASTKYFLTQSTASMLLMMAVIINLMF…
Monodelphis_domestica
MFLINLLIYIIPILLAVAFLTLIERKVLGYMQLRKGPNVIGPYGILQPFADAVKLFTKEPLRPLTSSISMFIIAPILALTLALTIWTPLPMPHTLIDLNLGLLFILSLSGLSVYSILWSGWASNSKYALIGALRAVAQTISYEVTLAIILLSIMLINGSFTLKNLMITQENMWLIMTAWPLTMMWYISTLAETNRAPFDLTEGESELVSGFNVEYAAGPFAMFFLAEYANIMAMNAMTTILFLGPPLNHNHTYTCTISFMFKTMLLTSAFLWVRASYPRFRYDQLMYLLWKSFLPITLALCLMFISIPIALSSIPPQMMSPYVLTIVSLSLLTGTSVTLISNHWLTAWMGLEINTLAIIPLMTYPHHT-RNTESAIKYFMTQATASMLLMFSIIYNASF…
Zaglossus_bruijni
MFLINLLLLIIPILLAVAFLTLIERKILGYMQFRKGPNIVGPHGLLQPIADAVKLFIKEPLRPMTSSIYMFILAPILALSLALTIWVPLPMPLPLIDLNLGLLFVLSVSGLSVYSILWSGWASNSKYALTGALRAVAQTISYEVTLAIILLSIMLINGSFTLTTLNLTQEFMWLVVPTWPLMLMWFISTLAETNRAPFDLTEGESELVSGFNVEYAAGPFAMFFLAEYANIIIMNALTVILFFGAYHLIFLPELSTINFMIKTMMLTSLFLWIRASYPRFRYDQLMHLLWKNFLPITLVTCLWYIMLPTTLSGTPPQMITPVTNLIMMFSLLMGTVITLTSSHWLLMWMGLEINTLAIIPLLTSKKHP-RSTESAIKYFLTQATASMLLMFAASLNTWL…
Metachirus_nudicaudatus
MFLINLLMYIIPILLAVAFLTLVERKVLGYMQFRKGPNVIGPYGILQPFADALKLFTKEPLRPLTSSISMFTIAPTLALTLALTIWTPLPMPNTLLDLNLGLLFILALSGLSVYSILWSGWASNSKYALIGALRAVAQTISYEVTLAIILLSIMLINGSFTLKNMLITQENMWLIMMTWPLTMMWYISTLAETNRAPFDLTEGESELVSGFNVEYAAGPFAMFFLAEYANIMVMNAITATLFLGSPLSSNIPYINSTTFMIKMLILTMAFLWIRASYPRFRYDQLMYLLWKNFLPITLALCLWYISIPISLSSLPPQLMSPYVLTIMSLSLLLGTTMTLISDHWLTAWMGLEINTLAVIPLMTKPHHS-RSTESAIKYFMIQATASMIILFSAIFNAST…
Sminthopsis_douglasi
MFTLNLLLYIIPILLAVAFLTLIERKVLGYMQFRKGPNIVGPYGLLQPFADAVKLFTKEPLRPLTSSILMFILAPILALSIALTIWTPLPMPNALLDLNLGLLFILSLSGLSVYSILWSGWASNSKYALIGALRAVAQTISYEVSLAIILLSVMLINGSFTLKTLSTTQENCWLILTTWPLAMMWYISTLAETNRAPFDLTEGESELVSGFNVEYAAGPFAMFFLAEYANIIAMNAITTILFLGSSLTSNLDHIDTISFMMKTLLLTMAFLWVRASYPRFRYDQLMHLLWKNFLPLTLALCLWYISLPIALSCIPPQLMSPYVLIILSLSLLIGTCLTLSSSHWFTAWMGLEINTLAIIPLMTSPNNP-RTTEAATKYFLTQATASMMMMFAIIYNAWM…
Tarsipes_rostratus
MYVINLLLYIVPILLAVAFLTLVERKVLGYMQFRKGPNIVGPYGLLQPIADAVKLFTKEPLRPLTSSISMFVIAPILALTLALTIWTPLPMPNVLLDLNLGLLFILALSGLSVYSILWSGWASNSKYALIGALRAVAQTISYEVTLAIILLSIMLINGSFTLKTLIVTQENLWLIISTWPLAMMWFISTLAETNRAPFDLTEGESELVSGFNVEYAAGPFAMFFLAEYANIMIMNAMTAILFLGSSAYHNMQTFSTISFMTKTLALTILFLWIRASYPRFRYDQLMHLLWKSFLPMTLALCLWFISFPIAFSCIPPQFMSPLIMLIISISMLLGTSMTMFSSHWLTAWMGLEINTLAIIPLLTLPNHP-RATESAIKYFLTQATASMVMMFAIIHNASM…
Pseudocheirus_peregrinus
MVIMNLLLYIIPILLAVAFLTLVERKVLGYMQLRKGPNIVGPYGLLQPIADAVKLFTKEPLRPQTSSISMFIIAPILALTLALTIWTPLPMPHTLIDLNLGLLFILALSGLSVYSILWSGWASNSKYALIGALRAVAQTISYEVTLAIILLSIMLINGSFTLKNLITTQENMWLIVPTWPLAMMWYISTLAETNRAPFDLTEGESELVSGFNVEYAAGPFAMFFLAEYANIMAMNAMTAILFLGSCTNHNLNYLNTTSFMIKTLTLTFLFLWIRASYPRFRYDQLMYLLWKNFLPMTLALCLWFISIPIALSCIPPQIMSPYVFIIISISLFMGTSLTLLSNHWLLAWMGLEINTLAIIPMMTHPNHP-RSTESAIKYFLTQATASMMIMFAIIYNAWT…
Macrotis_lagotis
MFIMNLLLYIVPVLLAVAFLTLIERKVLGYMQFRKGPNIVGPYGLLQPFADAVKLFTKEPLRPLTSSVSMFIIAPILALTLALTIWVPLPMPQTLIDMNMGLLFILALSGLSVYSILWSGWASNSKYALIGALRAVAQTISYEVTLAIILLSIMLMNGSFTLKSLITTQENMWLIMPAWPLAMMWYISTLAETNRAPFDLTEGESELVSGFNVEYAAGPFAMFFLAEYANIIVMNAMTAILFLGSSIVENFKYLNTASFMTKTMLLTILFLWIRASYPRFRYDQLMHLLWKNFLPITLACCLWFISIPIALSCIPPQIMSPYILMIISLSLLLGTSLTIFSTHWLMAWMGLEINTLAVIPMMTYPNNM-RNTESAIKYFLMQATASMIIMFAIIYNSWM…
Perameles_gunnii
MFIINLLLYIVPILLAVAFLTLIERKVLGYMQFRKGPNVVGPYGLLQPFADAVKLFTKEPLRPLTSSISMFIIAPILALTLALTIWVPLPMPYSLIDLNMGLLFILALSGLSVYSILWSGWASNSKYALIGALRAVAQTISYEVTLAIILLSIMLINGSFTLKTLITTQENMWLIVSTWPLAMMWYISTLAETNRAPFDLTEGESELVSGFNVEYAAGPFAMFFLAEYANIIVMNAMTTILFLGTSMNHNFTHLNTLSFMMKTMTLTIVFLWIRASYPRFRYDQLMHLLWKNFLPITLACCLWFISIPIALSCIPPQIMSPYIVMIISFSLFLGTSLTLMSNHWLMAWMGLEINTLAIIPMMTYPNNM-RNTESAIKYFLMQATASMIIMFAIIYNAWM…
Notoryctes_typhlops
MFIMNLLLYIIPILLAVAFLTLIERKVLGYMQFRKGPNVVGPYGLLQPFADAVKLFTKEPLHPLSSSVLMYTLAPTLALTLALTIWTPLPMPYSLVDLNLGLLFILALSSLSVYSILWSGWASNSKYALAGALRAVAQTISYEVTLAIILLSIMMINGSFTLKNLIITQENMWLIVPAWPLAMMWFISTLAETNRAPFDLTEGESELVSGFNVEYTAGPFAMFFLAEYANIIIMNALTTMLFLGPSFNQDFTHVNTFTFMTKMMILTLTFLWVRASYPRFRYDQLMQLLWKNFLPMTLALCLWFISIPMALACVPPQIMSPYILTVIILSMLLGTSLTLISNHWFLAWMGLEINTLAIIPLMTHSSNM-RSTESAIKYFLMQASASMLMLLAVVHNAWT…
Phascogale_tapoatafa
MFMLNLLLYIIPILLAVAFLTLLERKVLGYMQFRKGPNVVGPYGLLQPFADAIKLFTKEPLRPLTSSISMFIIAPILALSIALTIWTPLPMPNTLLDLNLGLIFVLSLSGLSVYSILWSGWASNSKYALIGALRAVAQTISYEVSLAIILLSVMLINGSFTLKTLSLTQENWWLIITTWPLAMMWYISTLAETNRAPFDLTEGESELVSGFNVEYAAGPFAMFFLAEYANIIAMNAITTILFLGPSLNPNLTHLNSISFMLKTLLLTILFLWVRASYPRFRYDQLMHLLWKNFLPMTLALCMWFISLPIALSCVPPQMMSPYVLIILTLSLFIGTCLTLFSNHWFTAWMGLEINTLAVIPLMTAPNNP-RATEAATKYFLTQATASMMMMFAIICNAWS…
Potorous_tridactylus
MFIINLLMYIVPILLAVAFLTLVERKVLGYMQFRKGPNIVGPYGLLQPFADAIKLFTKEPLRPLTSSMSMFIIAPILALTLALTIWTPLPMPHTLIDLNLGLLFILALSGLSVYSILWSGWASNSKYALIGALRAVAQTISYEVTLAIILLSIMLINGSFTLKNLITTQENMWLIVSTWPLAMMWYISTLAETNRAPFDLTEGESELVSGFNVEYAAGPFAMFFLAEYANIMAMNAMTTILFLGSSLNHNFSHLNTLSFMLKTIFLTFMFLWIRASFPRFRYDQLMYLLWKNFLPLTLALCLWFISIPIALSCIPPQIMSPYVLMIISISLLLGTSLTLFSNHWLLAWMGLEINTLAIIPMMTYPNHP-RSTEAAIKYFLTQATASMMIMFSIIHNAWT…
Herpestes_javanicus
MFMLNILSLSIPILLAVAFLTLVERKVLGYMQLRKGPNIVGPYGLLQPIADALKLFTKEPLRPLTSSVSMFIMAPILALTLALIMWIPLPMPHPLINMNLGILFMLAMSSLAVYSILWSGWASNSKYALIGALRAVAQTISYEVTLAIILLSVLLMNGSFTLATLITTQEHMWLIFPTWPLAMMWFISTLAETNRAPFDLTEGESELVSGFNVEYAAGPFALFFMAEYANIIMMNSLTTVLFFGASHNPYMPELYTTNFMVKTLILTIIFLWIRASYPRFRYDQLMHLLWKNFLPLTLALCMWHVSLPIMTASIPPLTIKPSILLTIMMTVISGTMIVLTSSHWLMVWIGFEMNTLAIIPILMKKSNP-RAIEASTKYFLTQATASMILMMGIAINLLY…
Bos_taurus
MFMINILMLIIPILLAVAFLTLVERKVLGYMQLRKGPNVVGPYGLLQPIADAIKLFIKEPLRPATSSASMFILAPIMALGLALTMWIPLPMPYPLINMNLGVLFMLAMSSLAVYSILWSGWASNSKYALIGALRAVAQTISYEVTLAIILLSVVLMSGSFTLSTLITTQEQMWLILPAWPLAMMWFISTLAETNRAPFDLTEGESELVSGFNVEYAAGPFALFFMAEYANIIMMNIFTAILFLGTSHNPHMPELYTINFTIKSLLLTMSFLWIRASYPRFRYDQLMHLLWKNFLPLTLALCMWHVSLPILTSGIPPQTMNPIIFIIILLTIMLGTIIVMISSHWLLVWIGFEMNMLAIIPIMMKNHNP-RATEASTKYFLTQSTASMLLMMAVIINVMF…
Crocidura_russula
MFMINLLILIVPVLLAVAFLTLVERKVL?YMQMRKGPNIVGPYGLLQPIADAVKLFIKEPLRPLTSSASMFIMAPILALTLALTMWLPLPMPYPLINMNLGVLFLLAVSSLSVYSILWSGWSSNSKYALIGALRAVAQTISYEVTLAIILLSVLLMSGSYSLGNLIITQEHMWLLLPSWPLAMMWFISTLAETNRAPFDLTEGESELVSGFNVEYAAGPFALFFLAEYANIIMMNILTTILFLGTFHNPYWPELYSINFMMKALLLTSSFLWVRASYPRFRYDQLMHLLWKNFLPLTLALCMWHVALPIFTSSIPPQLINPMIFIILLGTIMLGTSIVMTSSHWFMTWLGFEMNMMAIVPVLMKKYSP-RSMEAATKYFLTQATASMMLMLAIIINLMY…
Trachypithecus_obscurus
MFTMNIMLVTLPVIAAMAFLTLTERKLLGYMQLRKGPNIVGPYGLLQPFADAVKLFTKEPLKPSTSTTTLYVIAPALAFTIALLLWMPLPMPNSLINLNLGLLFILATSSLAVHSILWSGWASNSNYALIGALRAVAQTISYEVTLAIILLSILLMSGSFNLHTLITTQEHLWLLLPSWPLAMMWFTSTLAETNRAPFDLTEGESELVSGFNTEYAAGPFALFFMAEYMNIIMMNALTATIFLGTLYPIHSPELFTTCFITKTLLLTSLFLWIRATYPRFRYDQLMHLLWKNFLPLTLAFLMWYISISIMTSGIPPQIINPLAQLIIYSTMFMGTITTLLSSHWFLAWAGLEMNTLAFTSILIKKTNS-RSTEAATKYFLVQSTASMILMMAIVHNNLS…
Colobus_guereza
MFTTNLLLVILPIMAAMAFLTLTERKLLGYMQLRKGPNIVGPYGLLQPFADAMKLFTKEPSKPATSTTTLYVIAPALAFITALLLWTPLPMPNPLINLNLGLLFILAMSSLAVYSILWSGWASNSNYALIGALRAVAQTISYEVTLAIIMLSILLMSGSFNLHMLITTQEHLWLLLPSWPLTMMWFISTLAETNRAPFDLTEGESELVSGFNVEYAAGPFALFFMAEYMNIIMMNALTAAIFLGTLYPIHSPELFTTCFTIKTLLLPSLSLWIRATYPRFRYDQLMHLLWKNFLPLTLALLMWYISMPIMTSGIPPQNINPLAQLVIYSTMIMGTFITLLSSHWFLTWAGLEMNMLAFIPILTKKAST-RSTEAATKYFLMQSTASMVFILAITYNNML…
Mus_musculus_domesticus
VFFINILTLLVPILIAMAFLTLVERKILGYMQLRKGPNIVGPYGILQPFADAMKLFMKEPMRPLTTSMSLFIIAPTLSLTLALSLWVPLPMPHPLINLNLGILFILATSSLSVYSILWSGWASNSKYSLFGALRAVAQTISYEVTMAIILLSVLLMNGSYSLQTLITTQEHMWLLLPAWPMAMMWFISTLAETNRAPFDLTEGESELVSGFNVEYAAGPFALFFMAEYTNIILMNALTTIIFLGPLYYINLPELYSTNFMMEALLLSSTFLWIRASYPRFRYDQLMHLLWKNFLPLTLALCMWHISLPIFTAGVPPYMMNPITLAIIYFTIFLGPVITMSSTNLMLMWVGLEFSLLAIIPMLINKKNP-RSTEAATKYFVTQATASMIILLAIVLNYKQ…
Mus_musculus_molossinus
VFFINILTLLVPILIAMAFLTLVERKILGYMQLRKGPNIVGPYGILQPFADAMKLFMKEPMRPLTTSMSLFIIAPTLSLTLALSLWVPLPMPHPLINLNLGILFILATSSLSVYSILWSGWASNSKYSLFGALRAVAQTISYEVTMAIILLSVLLMSGSYSLQTLITTQEHMWLLLPAWPMAMMWFISTLAETNRAPFDLTEGESELVSGFNVEYAAGPFALFFMAEYTNIILMNALTTIIFLGPLYYINLPELYSTNFMMEALLLSSTFLWIRASYPRFRYDQLMHLLWKNFLPLTLALCMWHISLPIFTAGVPPYMMNPITLAIIYFTIFLGPMITMSSTNLMLMWVGLEFSLLAIIPMLINKKNP-RSTEAATKYFVTQATASMIILLAIVLNYKQ…
Bradypus_tridactylus
MLLTNILCLMVPILLAMAFLTLTERKILGHMQLRKGPNTVGPHGLLQPVADAVKLFTKEPLHPLTSSKLMFIIAPTLAFTLALSLWAPLPMPHPLINLNLSILFILAMSSLAVHSVLWSGWASNSKYALIGALRAVAQTISYEVTLAIILLSIMLINGSFTLSALTITQEQMWLILPTWPLAMMWFISTLAETNRTPFDLSEGESELVSGFNVEYAAGPFALFFMAEYTNIILMNALTTTLFFGAFHNPLFPELHTINLTTKTLILTFLFLWIRASYPRFRYDQLMHLLWKNFLPLTLALCTWHMTMPISLAGIPPQTINPMTLGIIMLTLFSGTMIAMLSSHWLPIWMGLEINMLTMIPILMLKRNP-RSTEAATKYFLTQTTASILLMTAVVINAML…
Choloepus_didactylus
MLTTNILCLIIPILLAVAFLTLVERKILGYMQFRKGPNIVGPYGLLQPAADATKLFTKEPLHPLTSSKFMFTIAPTLALTLALTLWIPLPMPYPLIDLNLGILFILAVSSLAVYSILWSGWASNSKYALIGALRAVAQTISYEVTLAIILLSLVLTNGSFTLSTLTTTQEHMWLVLPTWPLTMMWFTSTLAETNRAPFDLSEGESELVSGFNVEYAAGPFALFFMAEYANIILMNSLTTALFFGAFHNPSLPELHTINFITKTLILTTMFLWIRASYPRFRYDQLMHLLWKNFLPLTLAMCMWHVSTSISFASIPPQTINPLTLNIITLTLLSGTMITMFSSHWLPAWIGLEMNMFAMIPILMLKHNP-RSTEAATKYFLVQTTASALLMMAVMINFMY…
Mystacina_tuberculata
MFLINLLLMIVPILLAVAFLTLVERKVLGYMQLRKGPNVVGPHGLLQPIADAVKLFIKEPLRPLTSSIMMFIIAPILALTLALTMWVPLPMPYPLINMNLSILFMLAMSSLAVYAILWSGWASNSKYALIGALRAVAQTISYEVTLAIILLSVLLMSGSYTLSTLIITQEYIWLIFPSWPLAMMWFISTLAETNRAPFDLTEGESELVSGFNVEYAGGPFALFFLAEYANIIMMNVLTTILFLGAYHNPVMPELYSVNFMLKALLLTISFLWIRASYPRFRYDQLMHLLWKNFLPLTLALCMWHVAMPVIMASIPPQTMNPLIFSMIMTTVILGTMIVMTSSHWLLIWIGFEMNMLAIIPILMKNYNP-RSMEASTKYFLTQATASMLLMLAVVINLLY…
Balaenoptera_bonaerensis
MFMINILTLILPILLAVAFLTLVERKILGYMQLRKGPNIVGPHGLLQPFADAIKLFTKEPLRPATSSTTMFIIAPMLALTLALTMWSPLPMPYPLINMNLGVLFMLAMSSLAVYSILWSGWASNSKYALIGALRAVAQTISYEVTLAIILLSVLLMNGSYTLSTLATTQEQLWLLFPSWPLAMMWFISTLAETNRAPFDLTEGESELVSGFNVEYAAGPFALFFLAEYANIIMMNMFTAILFLGTYYDPHNPELYTTNLIIKTLLLTTSFLWIRASYPRFRYDQLMHLLWKNFLPLTLALCMWHISLPIMTASIPPQTMNPFIFILLLTTLILGTMMVITSSHWLLAWIGFEMNMMAFIPIMMKNPSP-RATEASTKYLLTQATASALLMMAVIINLMY…
Megaptera_novaeangliae
MFMINILMLILPILLAVAFLTLVERKILGYMQFRKGPNIVGPHGLLQPFADAIKLFTKEPLRPATSSTTMFIIAPVLALTLALTMWSPLPMPYPLINMNLGVLFMLAMSSLAVYSILWSGWASNSKYALIGALRAVAQTISYEVTLAIILLSVLLMNGSYTLSTLATTQEQLWLLIPSWPLAMMWFISTLAETNRAPFDLTEGESELVSGFNVEYAAGPFALFFLAEYANIIMMNMLTAILFLGTFYNPHNPELYTTNLIIKTLLLTMSFLWIRASYPRFRYDQLMHLLWKNFLPLTLALCMWHISLPIMTASIPPQTMNPSIFIILLTTLILSTVMVATSSHWLLAWIGFEMNMMAFIPIMMKTPSP-RATEASTKYLLTQATASALLMMAVIINLMY…
Balaenoptera_byrdei
MFMINILMLILPILLAVAFLTLVERKILGYMQFRKGPNIVGPHGLLQPFADAIKLFTKEPLRPATSSTTMFIIAPMLALALALTMWSPLPMPYPLINMNLGVLFILAMSSLAVYSILWSGWASNSKYALIGALRAVAQTISYEVTLAIILLSVLLMNGSYTLSTLATTQEQLWLLFPSWPLAMMWFISTLAETNRAPFDLTEGESELVSGFNVEYAAGPFALFFLAEYANIIMMNMFTAILFLGAFHNPHNPELYTTNLIIKTLLLTMSFLWIRASYPRFRYDQLMHLLWKNFLPLTLALCMWHISLPIMTASIPPQTMNPSIFIILLTTLILGTMLVITSSHWLLAWIGFEMNMMAFIPIMMKTPSP-RATEASTKYLLTQATASALLMMAIIINLMY…
Balaenoptera_borealis
MFMINILMLILPILLAVAFLTLVERKILGYMQFRKGPNIVGPHGLLQPFADAIKLFTKEPLRPATSSTTMFIIAPVLALALALTMWSPLPMPYPLINMNLGVLFMLAMSSLAVYSILWSGWASNSKYALIGALRAVAQTISYEVTLAIILLSVLLMNGSYTLSTLATTQEQLWLLFPSWPLAMMWFISTLAETNRAPFDLTEGESELVSGFNVEYAAGPFALFFLAEYANIIMMNMFTAILFLGAFHNPYNPELYTTNLIIKTLLLTMSFLWIRASYPRFRYDQLMHLLWKNFLPLTLALCMWHISLPIMTASIPPQTMNPSIFIILLTTLILGTMLVITSSHWLLAWIGFEMNMMAFIPIMMKTPSP-RATEASTKYLLTQATASALLMMAVIINLMY…
Eubalaena_australis
MFMINILTLILPILLAVAFLTLVERKILGYMQFRKGPNIVGPHGLLQPFADAIKLFTKEPLRPATSSTTMFIIAPVLALTLALTMWSPLPMPYPLINMNLGVLFMLAMSSLAVYSILWSGWASNSKYALIGALRAVAQTISYEVTLAIILLSVLLMNGSFTLSTLATTQEHLWLIFPTWPLAMMWFISTLAETNRAPFDLTEGESELVSGFNVEYAAGPFALFFLAEYANIIMMNMFTAILFLGTFHDPHTPELYTTNLIIKTLLLTMSFLWIRASYPRFRYDQLMHLLWKSFLPLTLALCMWHISLPIMTASIPPQTMNPSILIILLTTLILGTMMVITSSHWLLAWIGFEMNMMAFIPIMMKNPSP-RATEASTKYLLTQATASALLMMAIIINLMY…
Eubalaena_japonica
MFMINILTLILPILLAVAFLTLVERKILGYMQFRKGPNIVGPHGLLQPFADAIKLFTKEPLRPATSSTTMFIIAPVLALTLALTMWSPLPMPYPLINMNLGVLFMLAMSSLAVYSILWSGWASNSKYALIGALRAVAQTISYEVTLAIILLSVLLVNGSFTLSTLATTQEHLWLIFPTWPLAMMWFISTLAETNRAPFDLTEGESELVSGFNVEYAAGPFALFFLAEYANIIMMNMFTAILFLGTFHDPHTPELYTTNLIIKTLLLTMSFLWIRASYPRFRYDQLMHLLWKSFLPLTLALCMWHISLPIMTASIPPQTMNPSILIILLTTLILGTMMVITSSHWLLAWIGFEMNMMAFIPIMMKNPSP-RATEASTKYFLTQATASALLMMAIIINLMY…
Cervus_nippon_yesoensis
MFMINILMLIIPILLAVAFLTLVERKVLGYMQFRKGPNIVGPYGLLQPIADAIKLFIKEPLRPATSSISMFILAPILALSLALTMWVPLPMPYPLINMNLGVLFMLAMSSLAVYSILWSGWASNSKYALIGALRAVAQTISYEVTLAIILLSVLLMNGSFTLSTLIITQEQVWLIFPAWPLAMMWFISTLAETNRAPFDLTEGESELVSGFNVEYAAGPFALFFMAEYANIIMMNIFTTILFLGAFHNPVLPELYTINFIMKSLLLTTSFLWIRASYPRFRYDQLMHLLWKNFLPLTLALCMWHVSLPIFTSSIPPQTMNPAIFILILLTMMMGTIIVMISSHWLLVWIGFEMNMLAIIPIMMKKHNP-RATEAATKYFLTQSTASMLLMMAVIINLMF…
Cervus_nippon_centralis
MFMINILMLIIPILLAVAFLTLVERKVLGYMQFRKGPNIVGPYGLLQPIADAIKLFIKEPLRPATSSISMFILAPILALSLALTMWIPLPMPYPLINMNLGVLFMLAMSSLAVYSILWSGWASNSKYPLIGALRAVAQTISYEVTLAIILLSVLLMNGSFTLSTLIITQEQVWLIFPAWPLAMMWFISTLAETNRAPFDLTEGESELVSGFNVEYAAGPFALFFMAEYANIIMMNIFTTILFLGAFHNPVLPELYTINFIMKSLLLTTSFLWIRASYPRFRYDQLMHLLWKNFLPLTLALCMWHVSLPISTSSIPPQTMNPAIFILILLTMMMGTIIVMISSHWLLVWIGFEMNMLAIIPIMMKKHNP-RATEAATKYFLTQSTASTLLMMAVIINLMF…
Cercopithecus_aethiops
MTTANLLLLAASTLTAMAFLTLVERKLLGYMQLRKGPNIVGPYGLLQPFADAMKLFTKEPLKPSTSTTMLYTIAPALAFSIALLLWTPLPMPNPLINFNLGLLFILAMSSLTVHSTLWSGWASNSNYALIGALRAVAQTISYEVTLAIILLSVLLTSGSFNLSMLITTQEHLWLLLPSWPLAMMWFTSTLAETNRTPFD?MEGESELVSGFNIEYAAGPFALFFMAEYMNIIMMNALTTTIFLGTFYPTHSPELFTTCFTTKTLLLTSLFLWTRATYPRFRYDQLMHLLWKNFLPLTLAFLMWNILTPITISSIPPQTINPLAQLTIYTTMITGTLTTLLSSHWFLAWAGLEMNMLAFIPILIKKTNP-RSTEAATKYFLMQSTASMILMMAITLNNLL…
Cervus_nippon_yakushimae
MFMINILMLIIPILLAVAFLTLVERKVLGYMQLRKGPNVVGPYGLLQPIADAIKLFIKEPLRPATSSISMFILAPILALSLALTMWIPLPMPYPLINMNLGVLFMLAMSSLAVYSILWSGWASNSKYALIGALRAVAQTISYEVTLAIILLSVLLMNGSFTLSTLIITQEQVWLIFPAWPLAMMWFISTLAETNRAPFDLTEGESELVSGFNVEYAAGPFALFFMAEYANIIMMNIFTTILFLGAFHNPVLPELYTINFIMKSLLLTISFLWIRASYPRFRYDQLMHLLWKNFLPLTLALCMWHVSLPIFTSSIPPQTMNPIIFILILSTMMMGTIIVMISSHWLLVWVGFEMNMLAIIPIMMKKHNP-RATEAATKYFLTQSTASMLLMMAIIINLMF…
Rousettus_aegyptiacus
MFIINLLALIIPILLAVAFLTLIERKVLGYMQLRKGPNVVGPYGLLQPAADAVKLFTKEPLRPLTSSPSMFIIAPILALTLALTMWIPLPMPHPLINMNLAVLFMLALSSLAVYSILWSGWASNSKYALIGALRAVAQTISYEVTLAIILLSVLLLSGSFSLSTLIITQEYTWLILSSWPLAMMWFISTLAETNRAPFDLTEGESELVSGFNVEYAGGPFALFFMAEYANIIMMNILTATLFMGAYHNPLMPELHSINLTIKVLLLTVLFLWIRASYPRFRYDQLMHLLWKNFLPLTLALCMWHVAMPITMASIPPQTMNPLIFTMIMLTVMLGTMIVMTSSHWLMVWIGFEMNMLAIIPILMKKYNP-RSMEASTKYFLTQATASMLLMLALLSNLVY…

## Sheet: mtFishAAG
75	3370
113312111311121211211222113112122333113313112312331211122312332333111122311212121211231313131131313111112133121131133312333212113212212221312131311113111123312122131222211111321312211113212223223131223232113313121233312111122123111132132111132122131112221131111112231321213211211123113121211112121312123133133111211113131322121233211121131213212113112222232212222211122222221111232232112321212213231…
Conger
IANPLVYIIPILLAVAFLTLLERKVLGYMQLRKGPNIVGPYGLLQPIADGVKLFIKEPVRPSTSSPILFLIAPTMALTIALTMWAPMPMPYPVVELSLGVLFVLALSSLAVYSILGSGWASNSKYALIGALRAVAQTISYEVSLGLILLSIIIIVGGFDLKTFNTAQETTWLIAPTWPLAAMWYVSTLAETNRAPFDLTEGESELVSGFNVEYAGGPFALFFLAEYSNILLMNTLSTILFIPELTTINLMMKATLLSILFLWVRASYPRFRYDQLMHLIWKNFLPLSLALVIWNLALSTALASLPPMSPYVLFIIIMSLGLGTTTTFASSHWLLAWMGLEISTLAILPLMSQYHHPRAVEATTKYFLTQAMATALALFSAALNAWVTGSWEIKQPFHPA…
Sardinops
IVNPLAYIVPVLLAVAFLTLIERKVLGYMQLRKGPNVVWPYGLLQPIADGVKLFLKEPVRPSTSSPLLFLVTPTLALTLALTLWAPLPMPFPVVDLNLSMLFILALSSLAVYSILGSGWASNSKYALIGALRAVAQTVSYEVALGLILLCTIVLTGGFTLSMFSIAQEGIWLLVPAWPLAAMWYISTLAETNRAPFDLTEGESELVSGFNVEYAGGPFALFFLAEYANILFMNTLSAVLFMPEFTTMNIMFKAALLSGVFLWVRASYPRFRYDQLMHLVWKNFLPVTLALILWHISLPVGTAGLPPMNPYVFTILLSTLGLGTTMTFASSHWLMAWMGLEINTLAIVPLMAYQHHPRAVEATTKYFLVQATAAAMLLFASTTNAWITGQWEITQLSHPI…
Crenimugil
LLNPLILIVFVLLAVALLTLIERKVLGYMQLRKGPNIVGPYGLLQPIADGLKLFMKEPIRPLTSSPLLFLATPMLALTLALTLWTPLPLPYSLADLNLGILFILALSSLTVYSILGSGWASNSKYALIGALRAVAQTISYEVSMGLILLNAVIFTGGFTLQTFSIAQESIWLIIPAWPLAAMWYISTLAETNRAPFDLTEGESELVSGFNVEYAGGPFALFFLAEYSNILLMNTLSAVLFLPALTASIIMIKATFLSIVFLWVRASFPRFRYDQLMHLTWKNFLPLTLALVIWHLALPIALSGLPPMNPYILTILLFGLGLGTTITFASSHWLLAWMGLEINTLAIIPLMAQHHHPRAVEATTKYFLTQATAAAMLLFASTTNAWLTGQWEIQQMSHPL…
Mugil
LLNPLILIVFVLLAVALLTLIERKVLGYMQLRKGPNIVGPYGLLQPVADGLKLFMKEPIRPLTSSPLLFLTTPMLALALALTLWTPLPLPCPLADLNLGILFILALSSLTVYSILGSGWASNSKYALIGALRAVAQTISYEVSIGLILLNAVIFTGGFTLQTFSIAQESIWLIIPAWPLAAMWYISTLAETNRAPFDLTEGESELVSGFNVEYAGGPFALFFLAEYSNILLMNTLSAVLFLPPLTASIIMIKAAFLSIVFLWVRASFPRFRYDQLMHLTWKNFLPLTLALVIWHLALPIALSGLPPMSPLILTILLFGLGLGTTITFASSHWLLAWMGLEINTLAIIPLMAQHHHPRAVEATTKYFLTQATAAAMLLFASTTNAWLTGQWEIQQMYHPL…
Polypsene
IINPLMYIVPVLLAMAFLTLVERKILGYMQLRKGPNIVGPYGLLQPIADGVKLFIKEPVKPSTASPTLFLLTPTLALTLALILWIPLPMPLALTDLNLTILFILAVSSLSVYSILGSGWASNSKYALIGALRAVAQTISYEVTLGLIILSLIMFTGAFTLITFNTTQEAVWLIMPAWPLAAMWFISTLAETNRAPFDLTEGESELVSGFNVEYAGGPFALFFLAEYTNILLMNALSAILFL-TIN-LNWAIKTTLLASLFLWVRASYPRFRYDQLMHLVWKNFLPLTLALIIWHISLPISLAGSPPMSPYILFIMLMSLGLGTTLTFASSNWFLAWMGLEINTLAIIPLMARHHHPRAVEAATKYFITQAAAAALLLFAGLMNAWQSGQWIIQDMSMPT…
Elassoma
LINPLAFIIPILLAVAFLTLLERKVLGYMQLRKGPNIVGPYGLLQPVADGLKLFTKEPVRPSTSSPLLFIFTPMFALILALMLWSPMPLPYPVTDLNLSILFILALSSLAVYSILGSGWASNSKYALIGALRAVAQTISYEVSLGLILLSSIILTGGFTLQTFNSAQEAIWLIVPMWPLTAMWYISTLAETNRAPFDLTEGESELVSGFNVEYAGGPFALFFLAEYANILMMNTLSTVLFLPELTTLNMMTKAAILSLVFLWVRASYPRFRYDQLMHLIWKNFLPLALALILWNLALPIALASLPPMNPYVLATLLFSLGLGTTITFASSHWLIAWMGLEVNTLAIVPLMAQHHHPRAVEATTKYFLTQATAAAMLLFAATTNAWLTGEWQLQEMSHPI…
Arctoscopus
IINPLALIAPVLLSVAFFTLLERKILGYMQLRKGPNVVGPVGLLQPFADGIKLFTKEGLRPLSSSPTMFLLTPVLALTLALGLWSPVPMPKPLVDMNLGILFILALSSLSVYSILGSGWASNSKYALFGALRAVAQTISYEVSLGLILLCLIFLAGGYTLQMFSTAQESVWLILPAWPLATMWYISLLAETNRAPFDLTEGESELVSGFNVEYTGGQFALFFLAEYANILLMNILSVMLFLPELTTSNMLVKMALLSTVFIWVRASYPRLRYDQLMHLVWKNFLPMALAMVIWYLAIPVAFAGLPPMNPYILPVLLFSLGLGTTVTFASSHWFLAWMGLEMNTLAIMPLMAQHHHPRAVEATTKYFLTQATAAATLLFASTSNAWLTGQWDILQMSHPL…
Saurida
IINPLAFIVPVLLAVAFLTLLERKVLGYMQLRKGPNIVGPYGLLQPIADGVKLFIKEPIRPSTSSPFLFLATPMLALTLALTLWAPMPLPYPVTDLNLGILFILALSSLAVYSILGSGWASNSKYALIGALRAVAQTISYEVSLGLILLSIIIISGGFTLQTFSTTQEAIWLILPAWPMAAMWYISTLAETNRAPFDLTEGESELVSGFNVEYAGGPFALFFLAEYANILLMNTLSAILFLPELTTANLMTKAALLSTMFLWVRASYPRFRYDQLMHLAWKNFLPLTLALIIWSLALPIAFAGLPPMSPFILAALLFSLCLGTTLTFASSHWLLAWMGLELNTMAILPLMAQSHHPRAIEATTKYFLTQATAAAMILFASTTNAWVLGEWNIQLTSHPL…
Gasterosteus
IINPLTFIVPVLLAVAFLTLLERKVLGYMQLRKGPNIVGPYGLLQPIADGLKLFIKEPIRPSTASPLLFLLAPILALTLALALWAPMPIPHPVIDLNLGIMFILALSSLAVYSVLGSGWASNSKYALIGALRAVAQTISYEVSLGLILLNIIIFTGGFTLQTFNVAQESVWLIIPAWPLAAMWYISTLAETNRAPFDLTEGESELVSGFNVEYAGGPFALFFLAEYANILLMNTLSATLFLPELTAVNLMTKAALLSVVFLWVRASYPRFRSDQLMHLIWKNFLPLTLALVIWHLSLPIAFAGLPPMNPFILATLLFGLGLGTTITFASSHWLLAWMGLEMNTLAIIPLMAQHHHPRAVEATTKYFLTQATGAAMLLFASTTNAWMTGQWEIQQMTHPL…
Crossostoma
LINPLAYIVPVLLAVAFLTLLERKVLGYMQLRKGPNIVGPYGLLQPIADGVKLFIKEPIRPSTASPTLFLVTPMLALTLAMTLWAPMPMPHPIIDLNLGVLFILALSSLAVYSILGSGWASNSKYALIGALRAVAQTISYEVSLGLILRSIIIFWGGYTVQTFNTTQEALWLLLPACPLAAMWYISTLAETNRAPFDLTEGESELAPGFNVEYAGGPFALLFLAEYANILLMNTLSAILFLPELTTINLMTKAALLSVVFLWVRASYPRFRYDQLMHLVWKNFLPLTLALVLWHTALPIAFAGLPPMNPYVLMILISSLGLGTTLTFASSHWLLAWMGLEINTLAILRLMAQQHHPRAVEATTKYFLTQATAAAMILFAATTNAWATGEWDINNLTHPL…
Caelorinchus
LVIPITFMIPILLAVAFLTLIERKVLGYIQLRKGPTIVGPYGLLQPFADGLKLFIKEPIRPSTSSPLLFIITPILALTFALILWTPMPMPIPAADLNLSILFILALSSMAVYSILGSGWASNSKYALMGALRAVAQTISYEVNLGLILLSVIIFSGGFSLQTFSITQEAIWLLLPAWPLAAMWYTSTLAETNRAPFDLTEGESELVSGFNVEYAGGPFALFFLAEYANILLMNTLSAILFIPEMTTVTLMIKATLLSTLFLWVRASYPRFRYDQLMHLVWKNFLPLTLAMVIWHLSLSTAFAGLPPMAPPLLSSLLLALGLGTSLTFSSSHWLLAWMGLEINTLAILPLMVSTHQSRGTEASVKYLLIQATGAAIILWGSMLNAQATGHWNIINEKEDM…
Cyprinus
LINPLAYIVPVLLAVAFLTLIERKVLGYMQLRKGPNVVGPYGLLQPIADGVKLFIKEPVRPSTSSPFLFLAAPVLALTLAMTLWAPMPMPHPVTDLNLGILFILALSSLAVYSILGSGWALNSKYALIGALRAVAQTISYEVSLGLILLSVIIFSGGYTLQTFNITQESIWLLIPAWPLAAMWYISTLAETNRAPFDLTEGESELVSGFNVEYAGGPFALFFLAEYANILLMNTLSAVLFLPELTTINLMTKAALLSIMFLWVRASYPRFRYDQLMHLVWKNFLPLTLAFVLWHTALPIALAGLPPMNPYRRATLLCSVGLGTTLTFASSHWLLAWMGLEINTLAITPLMAQHHHPRAVEATTKYFLTQATAAAMILFASTTNAWMTGEWSINDLSNPI…
Monopterus
IINPLALIIPILLAVALLTLLERKIIGYMQLRKGPNIVGPYGLLQPIADGLKLFVKEPILPSTSSQILFILSPMLALTLALTLWAPLPLPSPAADLNLNILFILALSSLTVYSLLGSGWASNSKYALIGALRAVAQTISYEVTLGLLLLCIIILSGGFNLETFNVTQENMWLILPSWPLAAMWYVSTLAETNRSPFDLTEGESELVSGFNVEYAGGPFALFFLAEYANILLMNTLSVILFLPELMTTNLMTKTALLSILFLWVRASYPRFRYDQLMHLTWKSFLPLTLAMVIWHLALPIALTGLPPMNPYLLIVLLTSLGLGTALTLSSTHWLLAWLGLEVGTLAILPLMAQPHHPRATEAATKYFIVQATAAATLLFAAINNAWLQGHWDIQHMSHPL…
Myripristis
LLNPLAFIVPVLLAVAFLTLLERKVLGYMQLRKGPNVVGPYGLLQPIADGVKLFIKEPVRPSTSSPVLFLATPMLALTLALTLWAPMPIPYPVIDLNLGILFVLALSSLAVYSILGSGWASNSKYALMGALRAVAQTISYEVSLGLILLSTIIFTGGFTLQTFNTAQESIWLIFPAWPLAAMWYISTLAETNRAPFDLTEGESELVSGFNVEYAGGPFALFFLAEYANILLMNTLSTILFLPELTAINIMTKAALLSIVFLWVRASYPRFRYDQLMHLVWKNFLPLTLALVIWHLALPIAFAGLPPMNPYILSILLFSLGLGTTITFASSHWLLAWMGLEINTLAIIPIMAQQHHPRAIEATTKYFLTQATAAAMILFASTTNAWLTGQWDIQQMTHPI…
Gonostoma
LVNPLVLAVPVLLAVAFLTLLERKILGYMQLRKGPNTIGPYGLLQPVADGVKLFTKEPIRPSTSSPLMFLATPILALTLALLLWTPLPAPYPAADLNLGLLFILALSSLAVYSILGSGWASNSKYALIGALRAIAQTISYEVSLGLILLCTITFAGNFTLQTLNAAQENMWLILPAWPAAAMWLVSTLAETNRTPFDLAEGESELVSGFNVEYAAGPFALFFLAEYANILFMNALSTTLFLPELSTLNLMLKTALLSISFLWVRATLPRFRYDQLMHLIWKNFLPITLALVLWHLALPIALMGLPPMHPLTTTYLLSSLGLGTTLTLSSSHWLLAWMGLEMNTLAILPLMTHKHHPRAVEATTKYFLIQAAAAAMILFASLTNAWFTGEWVIFQLSDPL…
Huso
LINPLAYIVPILLAVAFLTLIERKVLGYMQLRKGPNIVGPYGLLQPIADGIKLFIKEPVRPTTASPFLFLAAPIMALTLALTLWMPLPMPYPVADLNLGILFILALSSLAVYSILGSGWASNSKYALIGALRAVAQTISYEVSLGLILLSMIIFTGNFTLHTFNVTQEAIWLLAPGWPLAAMWYISTLAETNRAPFDLTEGESELVSGFNVEYAGGPFALFFLAEYANILLMNTLSTILFLPEMTALNLMVKASMLSMLFLWVRASYPRFRYDQLMHLVWKNFLPITLALVLWHVSLPIASAGLPPMNPYVLAILLSSLGIGTTLTFASSHWLLAWMGLEINTLAIIPLMAQQHHPRAVEATTKYFLTQATAAAMILFASTTNAWTTGEWNIQEMSNPT…
Aulopus
ILNPLAYIVPVLLAVAFLTLLERKVLGYMQLRKGPNIVGPYGLLQPIADGVKLFIKEPVRPSTSSPFLFLVTPMLALTLALTLWAPMPMPYPVTDLNLGILFILALSSLAVYSILGSGWASNSKYALIGALRAVAQTISYEVSLGLILLSIIILTGGFTLQTFNIAQETIWLIAPAWPLAAMWYISTLAETNRAPFDLTEGESELVSGFNVEYAGGPFALFFLAEYANILLMNTLSTVLFLPELTAINLMTKAALLSVIFLWVRASYPRFRYDQLMHLVWKNFLPLTLALVIWHLALPIAFASLPPMSPYVLTALLLSLGLGTTITFASSHWLLAWMGLEINTLAILPLMAQHHHPRAVEATTKYFLTQATAAAMILFASTTNAWITGEWDIKQLSHPL…
Scopelogadus
MLNPLAFIIPILLAVAFLTLLERKVLGYMQLRKGPNVVGPYGLLQPIADGVKLFIKEPVRPSTSSPILFLATPMLALTLALTLWAPMPLPHPVLDLNLGVLFILALSSLAVYSILGSGWASNSKYALVGALRAVAQTISYEVSLGLILLSIIIFTGGFTLQTFNIVQESIWLIIPACPLATMWYISTLAETNRAPFDLTEGESELVSGFNVEYAGGPFALFFLAEYSNILLMNTLSATLFLPELTAMNLMTKAALLSIVFLWVRASYPRFRYDQLMHLIWKNFLPLTLALVIWHLALPVTFAGLPPMNPYILASLLFGLGLGTTITFASSHWLLAWMGLEMNTLAILPLMTQHHHPRAVEATTKYFLTQATAAAMILFASTTNAWLTGQWEIQQMSHPL…
Salmo
IINPLAYIVPVLLAVAFLTLLERKVLGYMQLRKGPNIVGPYGLLQPIADGLKLFIKEPVRPSTSSPFLFLATPMLALTLALTLWAPMPIPYPITDLNLGVLFVLALSSLAVYSILGSGWASNSKYALIGALRAVAQTISYEVSLGLILLSVIIFTGGFTLQTFNVAQESIWLLVPAWPLAAMWYISTLAETNRAPFDLTEGESELVSGFNVEYAGGPFALFFLAEYANILLMNTLSAILFLPELTAVNLMTKAALLSVVFLWVRASYPRFRYDQLMHLVWKSFLPLTLALVLWHLALPTAMAGLPPMNPYVLTILLSSLGLGTILTFASSHWLLAWMGLEINTLAIIPIMAQQSHPRAIEATTKYFLTQATAAAMILFASTTNAWLVGEWEIHQLSHPL…
Atracto
IINPLLFIIPILLAVAFLTLIERKVLGYMQLRKGPNIVGPYGLLQPIADGMKLFIKEPIRPSTSSPLLFLATPILALTLALTLWAPMPFPYPLIDLNLGILFILALSSLAVYSILGSGWASNSKYALIGALRAVAQTISYEVSLGLILLSMIIFSGGFTLHTFNVTQESIWLIIPGWPLATMWYISTLAETNRAPFDLTEGESELVSGFNVEYAGGPFALFFLAEYANILLMNTLSVILFLPELTTFNLMLKSSILAMLFLWVRASYPRFRYDQLMHLVWKNFLPLTLALVLWHTALPIALASLPPMNPYVLTILISSLGVGTTLTFMSSHWLLAWMGLEINTMAIIPLMAQQHHPRAVEATTKYFLTQATAAAMILFASTTNAWITGEWNIQQLSHPP…
Myctophum
ILNPLTYIVPILLAVAFLTLLERKVLGYMQLRKGPNIVGPYGLLQPIADGVKLFIKEPVRPSTSSPFLFLATPVLALTLALTLWAPMPIPFPVTDLSLGILFVLALSSLAVYSILGSGWASNSKYALVGALRAVAQTISYEVSLGLILLSVIIFVGGFSLQTFNSAQESIWLAIPAWPLAAMWYISTLAETNRAPFDLTEGESELVSGFNVEYAGGPFALFFLAEYANILLMNTLSTILFLPELTAANLMTKAAFLPVVFLWVRASYPRFRYDQLMHLVWKNFLPITLALVIWHLALPIALASIPPMNPFILPILLMSLGLGTTLTFASSHWLLAWMGLEINTLAIIPLMAQHHHPRAVEATTKYFLTQATAAAMILFASTTNAWLTGEWNILQLSHPL…
Stephanolepis
VINPLTYIVPVLLAVAFLTLIERKVLGYMQLRKGPNIVGPYGLLQPIADGLKLFIKEPIRPSTSSPFLFLLTPMLALTLAMALWAPIPMPYPVVDLNLTILFLLALSSLAVYSILGSGWASNSKYALIGALRAVAQTISYEVSLGLILLSLIIIAGGFTLHTFNVAQENIWLILPAWPMAAMWYISTLAETNRAPFDLTEGESELVSGFNVEYAGGPFALFFLAEYANILLMNTLSALLFLPELTSMNLMTKAALLSMLFLWVRASYPRFRYDQLMHLVWKNFLPLTLSLIIWHLALPISLGGLPPMNPYILTTLLFSLGLGTTLAFMSSHWLLAWMGLEINTLAIIPLMAQCHHPRAVEATTKYFLTQATAAATLMFAAVTNAWIEGQWDITQMSHPL…
Zu
LLNPLAYIIPILLAVAFLTLIERKVLGYMQLRKGPNVVGPYGLLQPIADGVKLFLKEPIRPATSSPVLFLVTPVLALTLALLLWVTIPIPYPLADLNLGLLFILAISSLAVYSTLGSGWASNSKYALMGALRAVAQTVSYEVSLGLILLSTVILAGGFTLQTFNIAQETVWLIFPAWPLAAMWYISTLAETNRAPFDLTEGESELVSGFNVEYAGGPFALFFLAEYANILFMNTLSTVLFLPELTTINLMVKAALLSLLFLWVRASYPRFRYDQLMHLVWKNFLPLTLALVIFHLSLTIALAGAPPMSPFILSLFLLSLGLGTTITFSSSHWLLAWMGLEINTLAIMPLMAQRPHPRAVEATTKYFLTQATAAAMILFASATNAWVTGEWNIMNMSSPL…
Scaphirhyn
LINPLAYIVPVLLAVAFLTLIERKVLGYMQLRKGPNIVGPYGLLQPIADGIKLFIKEPVRPTTASPFLFLATPIMALTLALTLWMPLPMPYPIADLNLGILFILALSSLAVYSILGSGWASNSKYALIGALRAVAQTISYEVSLGLILLSMIIFTGNFTLHTFNVTQEAIWLLAPGWPLAAMWYISTLAETNRAPFDLTEGESELVSGFNVEYAGGPFALFFLAEYANILLMNTLSTILFLPEMTALNLMIKASMLSMLFLWVRASYPRFRYDQLMHLVWKNFLPITLALVLWHISLPIASAGLPPMNPYVLAVLLSSLGIGTTLTFVSSHWLLAWMGLEISTLAIIPLMAQQHHPRAVEATTKYFLTQATAAAMILFASTTNAWMTGEWNIQEMSNPT…
Gadus
ILNPLIYMVPVLLAVAFLTLIERKVLGYMQLRKGPNIVGPYGLLQPIADGVKLFIKEPIRPSTSSPSLFVL-PVLALTLALTLWAPMPMPFPVADLNLSILFVLALSSLAVYSILGSGWASNSKYALVGALRAVAQTISYEVSLGLILLSVIIFSGGFTLQTFSTTQEATWLALPAWPLAAMWYISTLEETNRAPFDLTEGESELVSGFNVEYAGGPFALFFLAEYANILLMNTLSAVLFLPEFTSLTLMTKAALLSMVFLWVRASYPRFRYDQLMHLVWKNFLPLTLALVIWHLSLSTACAGLPPMNPFILSILLLSLGLGTTLTFASSHWLLAWMGLEISTLAIIPLMSQHHHPRAVEATTKYFITQAAAAALILFASTTNAWITGQWDINFDLHFF…
Salvelinusa
VINPLAYIVPVLLAVAFLTLLERKVLGYMQLRKGPNIVGPYGLLQPIADGLKLFIKEPVRPSTSSPFLFLATPMLALTLALTLWAPMPIPYPITDLNLGVLFVLALSSLAVYSILGSGWASNSKYALIGALRAVAQTISYEVSLGLILLSVIIFTGGFTLQTFNVAQESIWLLVPAWPLTAMWYISTLAETNRAPFDLTEGESELVSGFNVEYAGGPFALFFLAEYANILLMNTLSAVLFLPELTAVNLMTKAALLSVVFLWVRASYPRFRYDQLMHLVWKSFLPLTLALVLWHLALPIALAGLPPMNPYVLTILLSSLGLGTVLTFASSHWLLAWMGLEINTLAIIPIMAQQHHPRAIEATTKYFLTQATAAAMILFASTTNAWLVGEWEIHQLSHPL…
Ictalurus
IINPLAYIVPVLLAVAFLTLIERKVLGYMQLRKGPNVVGPYGLLQPIADGVKLFIKEPIRPSTSSPFLFLTAPMLALTLALMLWAPMPLPHPVTDLNLGMLFILALSSLAVYSILGSGWASNSKYALIGALRAVAQTISYEVSLGLILLSIIIFTGGFTLQMFNMTQEAIWLLIPAWPLAAMWYISTLAETNRAPFDLTEGESELVSGFNVEYAGGPFALFFLAEYANILLMNTLSAILFLPELASMNIMMKAALLSMLFLWVRASYPRFRYDQLMHLVWKNFLPMTLALILWHAALPVALTGLPPMSPYVITILLSSLGLGTALTFMSSHWLLAWMGLEINTLAILPLMAQHHHPRAVEATTKYFLAQAAAAATILFASTINAWTTGEWNIYCLSHPA…
Chlorophthalmus
IINPLAYIVPVLLAVAFLTLLERKVLGYMQLRKGPNIVGPYGLLQPIADGVKLFIKEPIRPSTSSPFLFLATPMLALTLALTLWSPMPIPYPVVDLNLGVLFVLALSSLAVYSILGSGWASNSKYALIGALRAVAQTISYEVSLGLILLSVIILAGGFTLQTFNVAQESIWLLFPAWPLAAMWYISTLAETNRAPFDLTEGESELVSGFNVEYAGGPFALFFLAEYANILLMNTLSTILFLPELTAVNLMTKAALLSIVFLWVRASYPRFRYDQLMHLVWKNFLPVTLALVIWHLALPIAFASLPPMSPYILCTLLFSLGLGTAVTFASSHWFLAWMGLEINTLAIIPLMAQHHHPRAVEATTKYFLTQATAAALILFASTTNAWVTGEWNIQQLSHPL…
Ijimaia
ILNPLAFIVPVLLAVAFLTLIERKVLGYMQLRKGPNIVGPYGLLQPIADGVKLFIKEPVRPSTSSPILFLSTPMLALTLALVLWTPMPMPHPVTDMNLGVLFMLAMSSLAVYSILGSGWASNSKYALIGALRAVAQTISYEVSLGLILLSVIIFSGGFTLQTFNTTQESIWLVLPAWPLAAMWYISTLAETNRAPFDLTEGESELVSGFNVEYAGGPFALFFLAEYANILLMNTLSTILFLPELTTMNLMAKAALLSMVFLWVRASYPRFRYDQLMHLIWKNFLPLTLAMVLWHLSLPTALASIPPMNPYVLTVLLFSLGLGTTLTFASSHWLLAWMGLEINTLAIIPLMAQNHHPRSVEATTKYFLTQATAATVILFASTTNAWITGGWNLQEISSPL…
Trachipterus
LLNPLAYIVPILLAVAFLTLVERKVLGYMQLRKGPNVVGPYGLLQPIADGVKLFLKEPIRPATSSPILFLTTPVLALTLALLLWVTIPIPYPLADLNLGLLFILAISSLAVYSTLGSGWASNSKYALMGALRAVAQTISYEVSLGLILLSTVILAGGFTLQTFNIAQETVWLVFPAWPLAAMWYISTLAETNRAPFDLTEGESELVSGFNVEYAGGPFALFFLAEYANILFMNTLSTVLFLPELTTINLMIKASLLSLLFLWVRASYPRFRYDQLMHLVWKNFLPLTLALVILHLSLTVSFASAPPMSPMILTLFLLSLGLGTTITFASSHWLLAWMGLEINTLAILPLMAQHPHPRAVEATTKYFLTQATAAAMILFASATNAWYTGEWCITDMSSPL…
Poromitra
ILNPLAFIVPVLLAVAFLTLLERKVLGYMQLRKGPNVVGPYGLLQPIADGVKLFIKEPVRPSTSSPVLFLATPMLALTLALTLWAPMPLPHPVIDLNLGILFLLALSSLAVYSILGSGWASNSKYALVGALRAVAQTISYEVSLGLILLNIIIFTGGFTLQTFNVAQESIWLILPAWPLAAMWYISTLAETNRAPFDLTEGESELVSGFNVEYAGGPFALFFLAEYSNILLMNTLSATLFLPELTAMNLMTKAALLSVLFLWVRASYPRFRYDQLMHLIWKNFLPLTLALVIWHLALPIAFAGLPPMNPYILTTLLFGLGLGTTITFASSHWLLAWMGLEMNTLAILPLMAQHHHPRAVEATTKYFLTQATAAAMILFASTTNAWLTGQWDIQQMSHPI…
Coregonus
VINPLAYIVPVLLAVAFLTLLERKVLGYMQLRKGPNIVGPYGLLQPIADGVKLFIKEPIRPSTSSPFLFLATPMLALTLALTLWAPMPIPYPVTDLGLGVLFVLALSSLAVYSILGSGWASNSKYALIGALRAVAQTISYEVSLGLILLSVIIFTGGFTLQTFNVAQESIWLLVPAWPLAAMWYISTLAETNRAPFDLTEGESELVSGFNVEYAGGPFALFFLAEYANILLMNTLSTILFLPELTAMNLMTKAALLSVVFLWVRASYPRFRYDQLMHLVWKSFLPMTLALVLWHLALPIALAGLPPMNPYVLTILLSSLGLGTVLTFASSHWLLAWMGLEINTLAIIPLMARQYHPRAVEATTKYFLTQATAAAMILFASTTNAWLVGEWDIQQLTHPI…
Paralichthys
IINPLALIVPVLLAVAFLTLLERKVLGYMQLRKGPNIVGPYGLLQPIADGIKLFIKEPVRPSTASPVLFLLAPMLALTLALTLWAPMPLPYSTVDLNLGILFVLALSSLAVYSILGSGWASNSKYALVGALRAVAQTISYEVSLGLILLNIIILTGGFTLQTFNTAQEAVWLVLPAWPLAAMWYISTLAETNRAPFDLTEGESELVSGFNVEYAGGPFALFFLAEYSNILLMNTLSAVLFLATLTAINLMTKAALLSVVFLWVRASYPRFRYDQLMHLIWKNFLPLTLALIIWHLALPTALAGLPPMNPFILTTLLLGLGLGTTITFASSHWLLAWMGLEINTLAIIPLMAQHHHPRAVEATTKYFLTQATAAATLLFASMTNAWLTGQWDIQQMTHPL…
Carassius
LINPLAYIVPVLLAVAFLTLIERKVLGYMQLRKGPNVVGPYGLLQPIADGVKLFIKEPVRPSTSSPFLFLAAPVLALTLAMTLWAPMPMPHPVTDLNLGILFILALSSLAVYSILGSGWASNSKYALIGALRAVAQTISYEVSLGLILLSVIIFSGGYTLQTFNTTQESIWLLIPAWPLAAMWYISTLAETNRAPFDLTEGESELVSGFNVEYAGGPFALFFLAEYANILLMNTLSAVLFLPELTTINLMTKAALLSILFLWVRASYPRFRYDQLMHLVWKNFLPLTLAFVLWHTALPIALAGLPPMNPYVLMILLSSLGLGTTLTFASSHWLLAWMGLEINTLAITPLMAQHHHPRAVEATTKYFLTQATAAAMILFASTTNAWMTGEWSITDLSDPL…
Zeus
ILNPLAYMVPVLLAVAFLTLIERKVLGYMQLRKGPNIVGPYGLLQPIADGVKLFIKEPIRPSTSAPVLFIFSPMLALTLALMLWAPLPLPFPVIDLNLGVLFMLALSSLAVYSILGSGWASNSKYALVGALRAVAQTISYEVSLGLILLSVILLSGGFTLQTFSITQEATWLTLPAWPLAAMWYISTLAETNRAPFDLTEGESELVSGFNVEYAGGPFALLFLAEYANILLMNTLSAILFFPELTSANIMVKAALLSMVFLWVRASYPRFRYDQLMHLVWKNFLPITLAMVVWHLALPLSLAGIPPMNPLVLSLLILSLGLGTTLTFASSHWLLAWMGLEINTLAIIPLMAQHHHPRAVEATTKYFLTQATAAALILFASMTNAWITGQWGIQQMDQTI…
Erp
IINPLMYIIPILLAMAFLTLVERKILGYMQLRKGPNIVGPYGLLQPIADGVKLFIKEPVKPSTSSPTLFLLTPILALTLALMLWIPLPMPFALTDLNLTILFILAVSSLSVYSILGSGWASNSKYALIGALRAVAQTISYEVTLGLIVLSLILFTGAFTLNMFNSAQETIWLILPAWPMAAMWFISTLAETNRAPFDLTEGESELVSGFNVEYAGGPFALFFLAEYTNILLMNALSAILFL-NIN-LNWAIKTTILAIMFLWVRASYPRFRYDQLMHLVWKNFLPLTLAMIAWHISLPISMAGSPPMSPYILFVMLTSLGLGTTLTFTSSHWLLAWMGLEINTLAIIPLMTNKHHPRAVEAATKYFLTQAAAAAILLFASIYNAWYSGQWFIQDMSSPV…
Diplophos
IINPLAFIVPILLAVAFLTLLERKVLGYMQLRKGPNVVGPYGLLQPIADGIKLFIKEPIRPSAASPFLFLAAPMLALTLALTLWAPMPMPYPVTDLNLGMLFILALSSLAVYSILASGWASNSKYALIGALRAVAQTISYEVSLGLILLSIIIFTGSFTLQTFNITQESVWLVLPAWPLAAMWFVSTLAETNRAPFDLTEGESELVSGFNVEYAAGPFALFFLAEYANILLMNTLSTILFLPELTTANLMTKAALLSLVFLWVRASYPRFRYDQLMHLIWKNFLPLTLALLLWHLALPVAFAGLPPMHPFVLTCLLSALGLGTVLTFSSTHWLMAWMGLEINTLAILPVMAQKHHPRGIEAATKYFLTQATAAAVILFAGLTNAWLTGEWSISQLSHPL…
Helicolenus
ILNPLAFIVPVLLAVAFLTLLERKVLGYMQLRKGPNIVGPYGLLQPIADGVKLFIKEPVRPSTSSPVLFLLAPILALTLALTLWAPMPLPYPVIDLNLGILFILALSSLAVYSILGSGWASNSKYALIGALRAVAQTISYEVSLGLILLSTIIFTGGFTLQTFNIAQESVWMLLPAWPLAAMWYISTLAETNRAPFDLTEGESELVSGFNVEYAGGPFALFFLAEYGNILLMNTLSATLFLPELTAINLMTKAALLSVLFLWVRASYPRFRYDQLMHLIWKNFLPLTLALVIWHLALPIAFAGLPPMNPYILTTLLFGIGLGTTTTFASSHWLLAWMGLEMNTLAIIPLMAQHHHLRAVEAATKYFLIQAAGAAMLLFASTTNAWLTGQWDLLQIAHPF…
Pagrus
LINPLAFIVPVLLAVAFLTLLERKVLGYMQLRKGPNIVGPYGLLQPIADGVKLFIKEPVRPSTSSPVLFLLAPMLALTLALTLWAPMPMPYSVIDLNLGILFILALSSLAVYSILGSGWASNSKYALIGALRAVAQTISYEVSLGLILLCTIIFTGGFTLQIFNVAQESIWLIIPTWPLAAMWYISTLAETNRAPFDLTEGESELVSGFNVEYAGGPFALFFLAEYANILLMNTLSATLFLPELTAMNLMTKAALLSVVFLWVRASYPRFRYDQLMHLIWKNFLPLTLALVVWHLAIPIAFAGLPPMSPFILVTLLFALGLGTTIAFASSHWLLAWMGLEINTLAILPLMAQHHHPRAVEATTKYFIAQATAAAMLLFASATNAWLVGQWDIQQMAHPL…
Amia
IISPLAYIIPVLLAVAFLTLIERKVLGYMQLRKGPNIVGPYGLLQPIADGLKLFIKEPVRPSTASPLLFLTAPILALTLALALWAPLPLPYPIIDLNLGMLFILALSSLAVYSILGSGWASNSKYALIGALRAVAQTISYEVSLGLILLSMIIFVGGFTLHTFNTTQEAIWLLIPGWPLAAMWYISTLAETNRAPFDLTEGESELVSGFNVEYAGGPFALFFLAEYANILLMNTLSAILFLPTFTTFNLMIKASLLSMVFLWVRASYPRFRYDQLMHLVWKNFLPITLAIILWHTALPIAMAGLPPMNPYPMMILYASLGIGTTLTLTSSHWFMAWMGLEINTLAIIPLMAQHHHPRAVEATTKYFLTQATAAAMILFAALSNAWLTGEWAILQTLHPL…
Hoplostethus
ILNPLAYIVPVLLAVAFLTLLERKVLGYMQLRKGPNIVGPYGLLQPIADGVKLFIKEPVRPSTSSPVLFLATPMLALTLALTLWAPMPTPYPVLDLNLGILFVLALSSLAVYSILGSGWASNSKYALMGALRAVAQTISYEVSLGLILLNIVIFTGGFTLQTFNVAQESIWLILPAWPLAAMWYISTLAETNRAPFDLTEGESELVSGFNVEYAGGPFALFFLAEYANILLMNTLSTILFLPELTAVNLMTKAALLSVVFLWVRASYPRFRYDQLMHLVWKNFLPLTLALVVWHLALPIAFAGLPPMNPFVLAILLLGLGLGTTLTFSSSHWLLAWMGLEINTLAIIPLMAQHHHPRAVEATTKYFLTQATAAAMILFASTTNAWMTGQWDIQQLTHPL…
Plecoglossus
VINPLAYIVPVLLAVAFLTLLERKVLGYMQLRKGPNIVGPYGLLQPIADGVKLFIKEPIRPSTSSPFLFLATPMLALTLALTLWAPMPIPYPVADLNLGILFVLALSSLAVYSILGSGWASNSKYALIGALRAVAQTISYEVSLGLILLSIIIFSGGFTLQTFNVTQESIWLLVPAWPLAAMWYISTLAETNRAPFDLTEGESELVSGFNVEYAGGPFALFFLAEYANILLMNTLSAVLFLPELTACNLMTKAALLSVVFLWVRASYPRFRYDQLMHLVWKNFLPLTLALVLWHLALPIAFAGLPPMNPYVTSLLISALGLGTALTFSSSHWLLAWMGLEINTLAIIPLMTQKHSPRSVEAAAKYFITQAAAAATIMFASTTNAWLTGSWDIQHLSHPA…
Trachurus
LLNPLAFIVPVLLAVAFLTLIERKVLGYMQLRKGPNVVGPYGLLQPIADGVKLFIKEPVRPSTASPVLFLLAPMLALTLALTLWAPMPLPYPVADLNLGILFILALSSLAVYSILGSGWASNSKYALVGALRAVAQTISYEVSLGLILLNIIIFTGGFTLQTFNTAQESIWLVMPAWPLAAMWYISTLAETNRAPFDLTEGESELVSGFNVEYAGGPFALFFLAEYANILLMNTLSATLFLPELTAMNLMTKAALLSIVFLWVRASYPRFRYDQLMHLIWKNFLPLTLALVIWHLALPIAFAGLPPMNPYILAVLLFGLGLGTTITFASSHWLLAWMGLEINTLAIIPLMAQHHHPRAIEATTKYFLTQATAAAMLLFASTTNAWLTGQWDIQQMTHPL…
Neoscopelus
IVNPLAYIIPVLLAVAFLTLIERKVLGYMQLRKGPNIVGPYGLLQPIADGVKLFIKEPIRPSTSSPFLFLATPILALTLALTLWAPMPIPYPVTDLNLGILFVLALSSLAVYSILGSGWASNSKYALVGALRAVAQTISYEVSLGLILLSVIIFVGGFSLQTFNTAQESIWLAVPAWPLAAMWYISTLAETNRAPFDLTEGESELVSGFNVEYAGGPFALFFLAEYANILLMNTLSTILFLPELTAVNLMTKAAFLSIVFLWVRASYPRFRYDQLMHLVWKNFLPLTLALVIWHLALPIALASIPPMNPHILSVLLISLGLGTTITFASSHWLLAWMGLEINTLAIIPLMAQYHHPRAVEATTKYFLTQATAAAMILFSSTTNAWITGEWDILQLSHPI…
Antigonia
IINPLAFIVPVLLAVAFLTLIERKVLGYMQLRKGPNVVGPYGLLQPIADGVKLFIKEPVRPSVSSPVLFLLTPMLALTLALTLWAPMPMPYPVVDLNLGVLFLLALSSLAVYAILGSGWASNSKYALIGALRAVAQTISYEVSLGLILLGLIIFAGSFTLQTFNTAQESVWLILPAWPLAAMWYVSTLAETNRAPFDLTEGESELVSGFNVEYAGGPFALFFLAEYANILLMNTLSATLFLPELTAINLMTKAALLSIVFLWVRASYPRFRYDQLMHLIWKNFLPLTLALVIWHLALPIAFAGLPPMNPHILAILLFGLGLGTTITLTSSHWLLAWMGLEINTLAIIPLMAQHHHPRAVEATTKYFLTQATAAAMLLFASTTNAWLTGQWEIQQMLHPL…
Dactyloptena
IINPLAYIVPVLLAVAFLTLIERKVLGYMQHRKGPNIVGPYGLLQPIADGLKLFIKEPVRPSTSSPVLFLLTPMLALTLALMLWAPMPLPYPVTDLNLGILFILAISSLAVYSILGSGWASNSKYALIGALRAVAQTISYEVSLGLILLSIIIFTGGFTLQTFNIAQEAIWLLAPAWPLAAMWYISTLAETNRAPFDLTEGESELVSGFNVEYAGGPFALFFLAEYANILLMNTLSAVLFLPELTAANLMTKAALLSMVFLWVRASYPRFRYDQLMHLIWKNFLPLTLALVMWHLSLPIAFAGLPPMSPYILMTLIFGLGLGTFVTLTSSHWLLAWMGLEMSTLAVIPLMAQHHHPRAVEATTKYFLTQATAAAVLLFASTTNAWLTGQWEITQMTHPL…
Engraulis
IVNPLAYIVPVLLAVAFLTLVERKVLGYMQLRKGPNVVGPYGLLQPIADGVKLFIKEPVRPSTSAPFLFLATPTLALTLALTLWAPLPMPHPVTDLNLSMLFILALSSLAVYSILGSGWASNSKYALIGALRAVAQTISYEVALGLILLSTIVFTGGFTLTMFSVTQESIWLLAPAWPLAAMWFVSTLAETNRAPFDLTEGESELVSGFNVEYAGGPFALFFLAEYANILFMNTLSAILFLPELTTINIMIKAALLSALFLWVRASYPRFRYDQLMHLVWKNFLPLTLALILWHTAVPLATAGLPPMNPYVLTLLLMSLGLGTTLTFMSSHWLLAWMGLEINTLAIIPLMAQKHHPRAVEATTKYFLIQATAAAMILFAASTNAWIMGQWDINHMSHPL…
Hiodon
IINPLAFIVPVLLAVAFLTLLERKVLGYMQLRKGPNVVGPFGLLQPIADGVKLFIKEPVRPSTSSPFLFLATPMLALTLALTLWAPMPIPYPVVDMNLGVLFVLALSSLAVYSILGSGWASNSKYALIGALRAVAQTISYEVSLGLILLATIIFAGGFTLHTFNVAQEAVWLVAPAWPLAAMWYISTLAETNRAPFDLTEGESELVSGFNVEYAGGPFALFFLAEYANILLMNTLSVVLFLPELTAFNLMTKASLLSIMFLWVRASYPRFRYDQLMHLIWKNFLPLTLALVLWHLALPIALAGLPPMNPYVLTILVSSLGIGTTLTFASSHWLLAWMGLEINTLAIIPLMAQQHHPRAVEATTKYFLTQATAAALILFASTTNAWVMGDWNIQQISHPL…
Platichthyes
IINPLAFIVPVLLAVAFLTLLERKVLGYMQLRKGPNIVGPYGLLQPIADGLKLFIKEPVRPSTASPVLFLVAPMLALTLALTLWAPMPFPYPVIDLNLGILFILALSSLAVYSILGSGWASNSKYALVGALRAVAQTISYEVSLGLILLNIIIFTGGFTLQTFNTAQEAIWLVVPAWPLAAMWYISTLAETNRAPFDLTEGESELVSGFNVEYAGGPFALFFLAEYSNILLMNALSATLFLPELTSINIMTKAALLSVVFLWVRASYPRFRYDQLMHLIWKNFLPLTLALVIWHLALPIAFAGLPPMNPYILTTLLFGLGLGTTLTFASSHWLLAWMGLEINTLAIIPLMAQHHHPRAVEATTKYFLAQATAAATLLFASTTNAWLTGQWDIQQMTHPL…
Mastacembelus
IINPLLLIIPILLAVAFLTLLERKVLGYMQLRKGPNIVGPYGLLQPIADGVKLFIKEPIRPSTSSQFLFLLAPMLALTLSLTLWAPIPLPYPLIDLNLTILFILALSSLAVYSILGSGWASNSKYALIGALRAVAQTISYEVSLGLILLCTIIFTGGFTLQTFNTAQESIWLIIPAWPLAAMWYISTLAETNRAPFDLTEGESELVSGFNVEYAGGPFALFFLAEYANILLMNTLSTILFLPELTSSNLMLKAASLSLLFLWIRASYPRFRYDQLMHLIWKNFLPITLALVIWHLALPITFAGLPPMSPFILSILLLGLGLGTTITFASSHWLLAWMGLEINTLAIIPLMAQHHHPRATEATTKYFLTQATAAAMLLFASTTNAWISGQWHIMQMTHPI…
Ateleopus
ILNPLAFIVPVLLAVAFLTLIERKVLGYMQLRKGPNIVGPYGLLQPIADGVKLFIKEPVRPSTSSPILFLSTPMLALTLALVLWAPMPMPHPITNMNLGVLFMLAMSSLAVYSILGSGWASNSKYALIGALRAVAQTISYEVSLGLILLSVIIFSGGFTLQTFNTTQESIWLILPAWPLAAMWYISTLAETNRAPFDLTEGESELVSGFNVEYAGGPFALFFLAEYANILLMNTLSTILFLPELTTMNLMTKAALLSIVFLWVRASYPRFRYDQLMHLIWKSFLPLTLALVLWHLSLPIALASIPPMNPYVLTVLLFSLGLGTTTTFASSHWLMAWMGLEINTLAIIPLMTQHHHPRSVEATTKYFLTQATAATMILFASTTNAWVTGEWNIQEMSNPL…
Salvelinusf
VINPLAYIVPILLAVAFLTLLERKVLGYMQLRKGPNIVGPYGLLQPIADGLKLFIKEPVRPSTSSPFLFLATPMLALTLALTLWAPMPIPYPVTDLNLGVLFVLALSSLAVYSILGSGWASNSKYALIGALRAVAQTISYEVSLGLILLSVIIFTGGFTLQTFNVAQESIWLLVPAWPLAAMWYISTLAETNRAPFDLTEGESELVSGFNVEYAGGPFALFFLAEYANILLMNTLSTILFLPELTAMNLMTKAALLSVVFLWVRASYPRFRYDQLMHLVWKSFLPLTLALVLWHLALPIALAGLPPMNPYVLTILLSSLGLGTVLTFASSHWLLAWMGLEINTLAIIPIMAKQHHPRAIEATTKYFLTQATAAAMILFASTTNAWLVGEWEIHQLSHPL…
Danio
LINPLAYAVPVLIAVAFLTLVERKVLGYMQLRKGPNVMGPRGLLQSVADGVKLFIKEPIRPSMASPILFLTAPVLALILAMMLWAPMPMPYPVLDLNLGILFIMAISSLAVYSILGSGWASNSKYALIGALRAVAQTISYEVSLGLILLSAVIFSGGYTLQTFNTTQEDTWLLLPLWPLAIMWFISTLAETNRAPFDLTEGESELVSGFNVEYAAGPFALFFLAEYSNILLMNTHSTVLFLPELMTISIATKTAMLSILFLWMRASYPRFRYDQLMHLIWKNFLPITLVLVLWHIALPIALAGLPPMNPYVLMILMSSLGLGTTLTFSSSHWILAWMGLEINTLAIVPLMAQQHHPRAVEATTKYFLIQAAAAAMILFTSTTNAWISGQWDVTGMPGPA…
Exocoteus
IVNPLILTVFVLLAVALLTLVERKVLGYMQLRKGPNVVGPYGLLQPIADGLKLFMKEPVRPSTSSPILFLLTPMLALTLAITLWAPMPMPFSVADLNLGILFILALSSLAVYSILGSGWASNSKYALIGAIRAAAQTISYEVSLGLILLNAVVFTGNFTLQTFSTAQEATWLILPAWPLAAMWYISTLAETNRAPFDLTEGESELVSGFNVEYAGGPFALFFLAEYANILLMNTLSATLFLPELTSMGLMIKAAMLSTLFLWVRASYPRFRYDQLMHLIWKNFLPLTLALVIWHLAVPISFSGLPPMNPYILATMIFGLGLGTTVTFTSSHWFLAWMGLEINTLAIIPLMAQTHHPRAVEATTKYFLTQATAATTILFACTTNAWLTGQWDIYQLTHPF…
Polypterus
IINPLMYIIPILLAMAFLTLVERKMLGYMQLRKGPNIVGPYGLLQPIADGVKLFIKEPVKPSTSSPTLFLLTPTLALTLALILWIPLPMPLALTDLNLTILFILAVSSLSVYSILGSGWASNSKYALIGALRAVAQTISYEVTLGLIIISLIMFTGGFTLTTFNTAQEAVWLILPAWPLAAMWFISTLAETNRAPFDLTEGESELVSGFNVEYAGGPFALFFLAEYTNILLMNALSTILFL-TIN-LNWAIKTMILASMFLWVRASYPRFRYDQLMHLVWKNFLPLTLALITWHISLPISMAGSPPMNPYILSIMLISLGLGTTLTFASSNWLLAWMGLEINTLAIIPLMANNHHPRAVEAATKYFITQAAAAALLLFSSLINAWQSGQWMIQDMSMPM…
Percopsis
LIGPLTYIVPVLLAVAFLTLLERKVLGYMQLRKGPNIVGPYGLLQPIADGVKLFIKEPIRPSTSSPILFLATPVLALTLALTLWAPLPMPHPTLDLNLSILFMLALSSLAVYSILGSGWASNSKYALIGALRAVAQTISYEVSLGLILLCVIVLSGGFTLQTFNTAQEATWLLLPAWPLAAMWFISTLAETNRAPFDLTEGESELVSGFNVEYAGGPFALFFLAEYSNILLMNALTAVLFLPELTTTGLMTKAALLATTFLWVRASYPRFRYDQLMHLIWKNFLPVTLALVVWHLALPTALAGLPPMNPHIAATLIFTLGLGTTITFASSHWLLAWMGLEINTLAIIPLMSQHHHPRATEATTKYFLIQATAAATILFASATNAWLTGEWEIQHMKHPL…
Rivulus
LINPLIFMIFILLALAFLTLVERKVIGSMQLRKGPNIAHSYGLFQPFADGLKLFIKEPVRPLTTSPLLFTFTPLLAFLLALMLWMPLPIPFPLVDLNLGLLFILALSSLAVYSILGAGWASNSLYALIGAMRAVAQTISYEVSLGLILLSTVIFSGAFTIQTFNVAQENIWFIFPAWPLAFMWYTSTLAETNRAPFDLTEGESELVSGFNVEYAAGHFALFFLAEYANILLMNTLSAILFFPELSSMILMLKATLLSIVFLWVRASYPRFRYDQLMHLIWKNFLPLTLAFVIWHLSLPIAFLGLPPMSPYMLIILIFTLGLGTLITLSSSHWLIAWMGLELNTFAILPLMAQQHSPRAMEATIKYFIIQTTAATMLLFASVSNAWLSGQWEIQQMSHPT…
Danacetichthys
LLNPLMLIVPVLLAVAFLTLIERKVLGYMQLRKGPNIVGPYGLLQPIADGVKLFIKEPIRPSSASPTLFVAAPVMALAIALVLWSPLSIPYPMTDLNLGILFIIALSSLSVYSVLGSGWASNSKYALIGALRAVAQTISYEVSLGLILLNTIIFTGGFALQNFSTTQEGVWLVFPMWPLAAMWYISTLAETNRAPFDLTEGESELVSGFNVEYAGGPFALFFLAEYANILLMNTLSAVLFLPELTSVNLMTKAAFLSILFLWIRASYPRFRYDQLMHLVWKSFLPMTLALLIWHLSTPIAFAGLPPMNPFVLATLLFGLGLGTTTTFLSSHWLLAWMGLEINTLAIIPLMSKLHHPRAVEATTKYFLTQATAAAMILFASTTNAWMTGQWEIQQMSHPL…
Chauliodus
IINPLAFIVPVLLAVAFFTLLERKVLGYMQLRKGPNIVGPYGLLQPIADGVKLFIKEPVRPSTSFSALFLGTPTLALTLALLLWTPLPMPHPVVDLNLGLLFILAVSSLAVYSILGSGWASNSKYALVGALRAVAQTISYEVSLGLILLSMIFFTGGFTLRTFNVAQESAWLIFSSWPLAAMWFISTLAETNRAPFDLTEGESELVSGFNVEYAAGPFALFFLAEYANILLMNTLSATLFLSELSTLSLMTKASLLAVAFLWVRASYPRFRYDQLMHLVWKNFLPVTLALVLWHLALPVALAGLPPMHPLITFCFLSTLGLGTVLAFSSSHWFLAWMGLELNTLAILPLMAQKHHPRAVEATTKYFLIQATAAAVVLFAALTNAWLTGEWLILQLSHPA…
Osteoglossum
ISNPLLCIVPVLLAVAFLTLLERKILGYMQLRKGPNVVGPYGLLQPIADGVKLFIKEPVRPYASSPILFLITPMLALTLALTMWIPMPIPYPVIDINLGVLFILAISSLAVYSILGSGWASNSKYALIGALRAVAQTISYEVSLGLILLSAIILAGGFTLHTFNVAQESIWLLAPIWPLATMWYISTLAETNRAPFDLTEGESELVSGFNVEYAGGPFALFFLAEYANILLMNTLSTILFLPEVTTLNLMTKASLLSILFLWIRASYPRFRYDQLMHLMWKNFLPITLALILWHTALPIAMAGIPPMNPYVYMILLSSLGIGTTLTFASSHWLLAWMGLEINTMAIIPLMAQQHHPRATEAATKYFLTQATAAAMILFASTTNAWITGDWNIPQTSHPA…
Polymixial
ILNPLAYIVPVLLAVAFLTLLERKVLGYMQLRKGPNIVGPYGLLQPIADGVKLFIKEPIRPSTSSPLLFLATPMLALTLALTLWAPMPMPYPVVDLNLGILFMLALSSLAVYSILGSGWASNSKYALVGALRAVAQTISYEVSLGLILLNVIIFSGGFTLQTFNVTQEATWLILPAWPLAAMWYISTLAETNRAPFDLTEGESELVSGFNVEYAGGPFALFFLAEYANILLMNTLSAVLFLPELTAMNLMTKASLLSIVFLWVRASYPRFRYDQLMHLVWKNFLPLTLALIIWHLALPIATASLPPMNPYVLTTLLFSLGLGTTITFASSHWLLAWMGLEINTLAIIPLMAQHHHPRAVEATTKYFLTQATAAAMILFASATNAWLTGEWEIQHISHPI…
Gymnothorax
IINPLAYIVPVLLAVAFLTLLERKVLGYMQLRKGPNVVGPYGLLQPIADGVKLFIKEPIRPSTSSPFLFLATPTLALTLALMMWAPIPMPYPVITLNLGMLFVLALSSLAVYSILGSGWASNSKYALIGALRAVAQTISYEVSLGLILLSVVIMVGGFNLTMFNTAQEAIWLLAPGWPLAAMWYVSTLAETNRAPFDLTEGESELVSGFNVEYAGGPFALFFLAEYSNILLMNTLSTILFLPELTTVNLMLKAALLSVMFLWVRASYPRFRYDQLMHLVWKNFLPLALALLMWNMALPVALAGLPPMNPWVIFILIASLGLGTTITFASSHWLLAWMGLEINTLAIIPLMTQHHHPRAVEATTKYFLAQAAAAAVLLFATTSNAWVMGEWHIQQLTHPV…
Diaphus
ILNPLAFIVPVLLAVAFLTLLERKVLSYMQLRKGPNIVGPYGLLQPIADGVKLFIKEPIRPSTSSPFLFLATPILALTLALTLWAPMPIPYPITDMNLGVLFVLALSSLAVYSILGSGWASNSKYALVGALRAVAQTISYEVSLGLILLSVIIFVGGFSLQAFNAAQETIWLAVPAWPLAAMWYISTLAETNRAPFDLTEGESELVSGFNVEYAGGPFALFFLAEYANILLMNTLSAILFLPELTAGNLMTKAALLSVVFLWVRASYPRFRYDQLMHLVWKNFLPVTLALVIWHLALPIALASVPPMNPHVLSVLLIALGLGTTITFASSHWLLAWMGLEINTLAIIPLMTQHHHPRAVEAATKYFLTQATAAALILFASTTNAWITGEWSILQLSHPL…
Rhondeletia
VLNPLAFIVPILLAVAFLTLLERKVLGYMQLRKGPNIVGPYGLLQPIADGIKLFIKEPVRPSTSSPVLFLATPILALTLALTLWAPMPIPHPVIDLNLGILFVLALSSLAVYSILGSGWASNSKYALMGALRAVAQTISYEVSLGLILLNIIIFAGGFTLQTFNITQESIWLILPAWPLAAMWYISTLAETNRAPFDLTEGESELVSGFNVEYAGGPFALFFLAEYANILLMNTLSAILFLPELTAMNLMTKAALLSIVFLWVRASYPRFRYDQLMHLVWKNFLPLTLALVIWHLALPIAFVGLPPMNPYILATLLFGLGLGTTITFASSHWLLAWMGLEMNTLAIIPLMAQHHHPRAVEATTKYFLTQATAAAMILFASTTNAWLTGQWDIQQMSHPL…
Pantodon
LINPLSYIIPILVAVAFLTLLERKILGYMQLRKGPNIVGPYGLLQPIADGVKLFIKEPVRPSTSSPLLFLITPTLALTLALTLWAPMPMPYPVLDMNLGILFILAISSLAVYSILGSGWASNSKYALIGALRAVAQTISYEVSLGLILLSVIIFTGGFTMYTFNITQKTIWLIMPAWPLAAMWYISTLAETNRAPFDLTEGESELVSGFNVEYAGGPFTLFFLAEYANILLMNTLSTIMFLPELTTFNLMTKASILSILFLWVRASYPRFRYDQLMHLVWKNFLPLTLALILWHISIPLSTASLPPMNPYIFTILISSLGLGTTITFASSNWLLAWMGLEINTLAIIPLMTQQHHPRAIEAATKYFLTQATAAALILFAGTMNAWMLGEWNINHMSDPL…
Cololabis
IINPLIMIIFILLAVALLTLVERKVLGYMQLRKGPNIVGPYGLLQPIADGLKLFMKEPIRPSTSSPVLFLLAPMMALTLALTLWTPMPLPLPLADLNLGILFILALSSLAVYSILASGWASNSKYALIGALRAVAQTISYEVSLGLILLNAIIFTGGFTLQTFSTAQETTWLIFPAWPLAAMWYISTLAETNRAPFDLTEGESELVSGFNVEYAGGPFALFFLAEYANILLMNTLSATLFLPELTTTSLMIKATLLSVLFLWVRASYPRFRYDQLMHLIWKSFLPLTLALVIWHLALPISLLGLPPMNPYILTIMLIGLGMGTSITLTSTHWLLAWMGLEMNTMAIIPLMAQHHHPRAVEAATKYFLTQAAAAAMLLFATTTNAWITGQWDLYQLAHPF…
Polymixia
ILNPLAYIVPVLLAVAFLTLLERKVLGYMQLRKGPNIVGPYGLLQPIADGVKLFIKEPIRPSTSSPLLFLATPMLALTLALTLWAPMPMPYPVVDLNLGILFMLALSSLAVYSILGSGWASNSKYALVGALRAVAQTISYEVSLGLILLNVIIFSGGFTLQTFNVTQEATWLILPAWPLAAMWYISTLAETNRAPFDLTEGESELVSGFNVEYAGGPFALFFLAEYANILLMNTLSAVLFLPELTAMNLMTKASLLSIVFLWVRASYPRFRYDQLMHLVWKNFLPLTLALIIWHLALPIATASLPPMNPYVLTTLLFSLGLGTTITFASSHWLLAWMGLEINTLAIIPLMAQHHHPRAVEATTKYFLTQATAAAMILFASATNAWLTGEWEIQHISHPI…
Harpadon
IINPLAFIVPVLLAVAFLTLLERKVLGYMQLRKGPNIVGPYGLLQPIADGVKLFIKEPIRPSTSSPFLFLATPMLALTLALTLWAPMPLPYPVTDLNLGILFILALSSLAVYSILGSGWASNSKYALIGALRAVAQTISYEVSLGLILLSIIIVSGGFTLQTFNVTQEAIWLIFPTWPLAAMWYISTLAETNRAPFDLTEGESELVSGFNVEYAGGPFALFFLAEYANILLMNTLSTILFLPELTSMNLMTKAALLSTMFLWVRASYPRFRYDQLMHLVWKNFLPLTLALVIWSLAIPIAFAGLPPMSPFVLTALLFSLSLGTTLTFASSHWLLAWMGLELNTMAILPLMAQNHHPRAIEATTKYFLTQATAAAMILFASITNAWILGEWNIQLTSHPL…
Lep
IINPLLFIIPILLAVAFLTLIERKVLGYMQLRKGPNIVGPYGLLQPIADGMKLFIKEPIRPSTSSPLLFLVTPMLALTLALTLWAPMPFPYPLIDLNLGILFILALSSLAVYSILGSGWASNSKYALIGALRAVAQTISYEVSLGLILLSMIIFSGGFTLHTFNVTQESIWLIIPGWPLAAMWYISTLAETNRAPFDLTEGESELVSGFNVEYAGGPFALFFLAEYANILLMNTLSVILFLPELTTFNLMLKTSILAMLFLWVRASYPRFRYDQLMHLVWKNFLPLTLALVLWHTALPIALASLPPMNPYVLMILISSLGIGTTLTFMSSHWLLAWMGLEINTLAIIPLMAQHHHPRAVEATTKYFLTQATAAAMILFASTTNAWMTGEWNIQQLSHSP…
Polyodon
LINPLAYIIPILLAVAFLTLIERKVLGYMQLRKGPNIVGPYGLLQPIADGIKLFIKEPVRPTTASPLLFLATPILALTLALTLWMPLPMPYSIADLNLGILFILALSSLAVYSILGSGWASNSKYALIGALRAVAQTISYEVSLGLILLCMIVFTGNFTLHTFNTAQEAIWLLAPGWPLAAMWYISTLAETNRAPFDLTEGESELVSGFNVEYAGGPFALFFLAEYANILLMNTLSTILFLPEMTTLNLMIKASMLSMLFLWVRASYPRFRYDQLMHLVWKNFLPITLALVLWHISLPIASAGLPPMNPYVFAILLSSLGIGTTLTFASSHWLLAWMGLEISTLAIIPLMAQQHHPRAVEATTKYFLTQATAAAMILFASTTNAWLTGEWNIQEMSNPT…
Acipenser
LINPLAYIVPILLAVAFLTLIERKVLGYMQLRKGPNIVGPYGLLQPIADGIKLFIKEPVRPTTASPFLFLAAPIMALTLALTLWMPLPMPYPVADLNLGILFILALSSLAVYSILGSGWASNSKYALIGALRAVAQTISYEVSLGLILLCMIIFTGNFTLHTFNITQEAIWLLAPGWPLAAMWYISTLAETNRAPFDLTEGESELVSGFNVEYAGGPFALFFLAEYANILLMNTLSTILFLPEMTALNLMIKASMLSMLFLWVRASYPRFRYDQLMHLVWKNFLPITLALVLWHVSLPIASAGLPPMNPYVLAILLSSLGIGTTLTFASSHWLLAWMGLEISTLAIIPLMAQQHHPRAVEATTKYFLTQATAAAMILFASTTNAWTTGEWNIQEMSNPT…
Anguilla
IINPLAYIVPVLLAVAFLTLLERKVLGYMQLRKGPNIVGPYGLLQPIADGVKLFIKEPVRPSTASPFLFLATPTLALTLALTLWAPMPMPYPVVELNLGILFVLALSSLAVYSILGSGWASNSKYALIGALRAVAQTISYEVSLGLILLSIIIIVGGFNLKTFNIAQEATWLLAPAWPLAAMWYISTLAETNRAPFDLTEGESELVSGFNVEYAGGPFALFFLAEYSNILLMNTLSTILFLPELTTMNLMMKATMLSIMFLWVRASYPRFRYDQLMHLMWKNFLPLTLALLIWNLALPITMAGLPPMNPYVTFIMLTSLGLGTTITFASSHWLLAWMGLEINTLAIIPLMAQHHHPRAVEATTKYFLTQATAAALMLFTTTSNAWITGQWEIQQLSHPM…
Lampris
ILNPLAYIVPILLAVAFLTLLERKVLGYMQHRKGPNAVGPYGLLQPIADGLKLFLKEPVHPSTSAPTLFLITPLLALTLVLTPWVVVPIPYPVADLNLSILFILAISSLSVYSTLGSGWASNSKYALMGALRAVAQTISYEVSLGLILLSVIIFAGSFSLQTFMTAQESTWMLLATWPLAAMWFISTLAETNRAPFDLTEGESELVSGFNVEYSGGPFALFFLAEYANILFMNTLSAIMFIPELAPATLMTKAALLSLAFIWVRASYPRFRYDQLMHLVWKNFLPTTLALVVFHLALTTALASTPPMSPPILSLLLISLGLGTTITFASSHWLLAWIGLEINTLAITPLMMQHPHPRAVEASTKYFITQATAAAMILFASTTNAWITGQWNITDMTSPL…
Zenopsis
LINPLTYMVPILLAVAFLTLIERKVLGYMQLRKGPNIVGPYGLLQPIADGLKLFIKEPVRPSTSSPSLFIFSPMLALTLALILWAPLPLPFSVLDLNLGVLFLLALSSLAVYSILGSGWASNSKYALVGALRAVAQTISYEVSLGLILLSAVLLSGGFTLQTFNITQEATWLALPAWPLAAMWYTSTLAETNRAPFDLTEGESELVSGFNVEYAGGPFALLFLAEYANILLMNTLSAILFFPELASINIMIKAALLSMVFLWVRASYPRFRYDQLMHLVWKNFLPITLAMMVWNLALPLSLAGIPPMNPLVLSLLILSLGLGTTLTFASSHWLLAWMGLEINTLAIIPLMAQHQHPRAIEATTKYFLTQATAAALILFASMTNAWITGQWEIQQMTQMI…
Beryx
ILNPLAFIVPVLLAVAFLTLLERKVLGYMQLRKGPNVVGPYGLLQPIADGVKLFIKEPVRPSTSSPVLFLVTPMLALTLALTLWAPMPLPYPVIDLNLGILFILALSSLAVYSILGSGWASNSKYALMGALRAVAQTISYEVSLGLILLNIIIFTGGFTLQTFNVAQESIWLILPAWPLAAMWYISTLAETNRAPFDLTEGESELVSGFNVEYAGGPFALFFLAEYANILLMNTLSATLFLPELTAMNLMTKAALLSVVFLWVRASYPRFRYDQLMHLIWKNFLPLTLALVIWHLALPIAFAGLPPMNPYILATLLFGLGLGTTITFASSHWLLAWMGLEMNTLAIIPLMAQHHHPRAVEATTKYFLTQATAAAMILFASTTNAWLTGQWDIQQMSHPL…
