# Supplementary material for: Improving Evolutionary Models for Mitochondrial Protein Data with Site-Class Specific Amino Acid Exchangeability Matrices
Source: PLoS One. 2013 Jan 31;8(1):e55816. doi: 10.1371/journal.pone.0055816 (PMC3561347; doi:10.1371/journal.pone.0055816)
Supplement: TableS3 — List of the GenBank accession numbers for the complete mitochondrial genomes of all organisms used in this study. The mammalian dataset is comprised of amino acids from the mitochondrial genomes of 143 linages of mammals. The fish dataset is comprised of amino acids from the mitochondrial genomes of 75 linages of Actinopterygians (ray-finned fishes). (XLSX) [file pone.0055816.s005.xlsx]

## Sheet: Mammal
Mammal Taxa	Accession number
Tapirus terrestris	NC_005130
Lagenorhynchus albirostris	NC_005278
Balaenoptera physalus	NC_001321
Metachirus nudicaudatus	NC_006516
Balaenoptera borealis	NC_006929
Crocidura russula	NC_006893
Chalinolobus tuberculatus	NC_002626
Caperea marginata	NC_005269
Tarsius bancanus	NC_002811
Sus scrofa	NC_000845
Muntiacus muntjak	NC_004563
Rattus norvegicus	AC_000022
Lama pacos	NC_002504
Artibeus jamaicensis	NC_002009
Pan troglodytes	NC_001643
Trichosurus vulpecula	NC_003039
Inia geoffrensis	NC_005276
Ursus maritimus	NC_003428
Manis tetradactyla	NC_004027
Monodon monoceros	NC_005279
Tachyglossus aculeatus	NC_003321
Monodelphis domestica	NC_006299
Sciurus vulgaris	NC_002369
Cervus nippon yesoensis	NC_006973
Felis catus	NC_001700
Ochotona collaris	NC_003033
Pan paniscus	NC_001644
Pongo pygmaeus	NC_001646
Thryonomys swinderianus	NC_002658
Dugong dugon	NC_003314
Muntiacus reevesi	NC_004069
Pseudocheirus peregrinus	NC_006519
Pongo abelii	NC_002083
Sorex unguiculatus	NC_005435
Chlorocebus aethiops	NC_007009
Thylamys elegans	NC_005825
Didelphis virginiana	NC_001610
Arctocephalus forsteri	NC_004023
Dromiciops gliroides	NC_005826
Nannospalax ehrenbergi	NC_005315
Equus caballus	NC_001640
Cavia porcellus	NC_000884
Rhinolophus pumilus	NC_005434
Ursus americanus	NC_003426
Procavia capensis	NC_004919
Elephas maximus	NC_005129
Tarsipes rostratus	NC_006518
Herpestes javanicus	NC_006835
Equus asinus	NC_001788
Trachypithecus obscurus	NC_006900
Caenolestes fuliginosus	NC_005828
Macrotis lagotis	NC_006520
Balaenoptera bonaerensis	NC_006926
Pipistrellus abramus	NC_005436
Dasypus novemcinctus	NC_001821
Isoodon macrourus	NC_002746
Mystacina tuberculata	NC_006925
Phascogale tapoatafa	NC_006523
Rhinolophus monoceros	NC_005433
Balaena mysticetus	NC_005268
Lepus europaeus	NC_004028
Cebus albifrons	NC_002763
Rhyncholestes raphanurus	NC_005829
Erinaceus europaeus	NC_002080
Mus musculus	NC_006915
Colobus guereza	NC_006901
Physeter catodon	NC_002503
Microtus kikuchii	NC_003041
Echinops telfairi	NC_002631
Megaptera novaeangliae	NC_006927
Potorous tridactylus	NC_006524
Pteropus scapulatus	NC_002619
Pteropus dasymallus	NC_002612
Cynocephalus variegatus	NC_004031
Hyperoodon ampullatus	NC_005273
Kogia breviceps	NC_005272
Jaculus jaculus	NC_005314
Episoriculus fumidus	NC_003040
Ornithorhynchus anatinus	NC_000891
Platanista minor	NC_005275
Macaca sylvanus	NC_002764
Ochotona princeps	NC_005358
Eubalaena japonica	NC_006931
Muntiacus crinifrons	NC_004577
Oryctolagus cuniculus	NC_001913
Gorilla gorilla	NC_001645
Phocoena phocoena	NC_005280
Hippopotamus amphibius	NC_000889
Bos taurus	NC_006853
Zaglossus bruijni	NC_006364
Balaenoptera brydei	NC_006928
Bubalus bubalis	NC_006295
Ursus arctos	NC_003427
Sminthopsis douglasi	NC_006517
Phoca vitulina	NC_001325
Rousettus aegyptiacus	NC_007393
Homo sapiens	NC_012920 (AC_000021)
Choloepus didactylus	NC_006924
Eubalaena australis	NC_006930
Obodenus rosmarus	NC_004029
Eschrichtius robustus	NC_005270
Mus musculus	NC_005089
Rattus norvegicus	NC_001665
Talpa europaea	NC_002391
Mus musculus domesticus	NC_006914
Nycticebus coucang	NC_002765
Notoryctes typhlops	NC_006522
Halichoerus grypus	NC_001602
Mogera wogura	NC_005035
Tupaia belangeri	NC_002521
Ovis aries	NC_001941
Lemur catta	NC_004025
Berardius bairdii	NC_005274
Pontoporia blainvillei	NC_005277
Papio hamadryas	NC_001992
Vombatus ursinus	NC_003322
Macaca mulatta	NC_005943
Homo sapiens	NC_001807
Hemiechinus auritus	NC_005033
Myoxus glis	NC_001892
Perameles gunnii	NC_006521
Macropus robustus	NC_001794
Echinosorex gymnura	NC_002808
Rhinoceros unicornis	NC_001779
Ceratotherium simum	NC_001808
Canis lupus familiaris	NC_002008
Hylobates lar	NC_002082
Acinonyx jubatus	NC_005212
Bos indicus	NC_005971
Tamandua tetradactyla	NC_004032
Loxodonta Africana	NC_000934
Balaenoptera musculus	NC_001601
Capra hircus	NC_005044
Elephantulus sp.	NC_004921
Cervus nippon yakushimae	NC_007179
Macroscelides proboscidus	NC_004026
Orycteropus afer	NC_002078
Eumetopias jubatus	NC_004030
Chrysochloris asiatica	NC_004920
Bradypus tridactylus	NC_006923
Balaenoptera acutorostrata	NC_005271
Cervus nippon centralis	NC_006993
Urotrichus talpoides	NC_005034

## Sheet: Fish
Fish Taxa	Accession number
Conger myriaster	NC_002761
Sardinops melanostictus	NC_002616
Crenimugil crenilabis	NC_003170
Mugil cephalus	NC_003182
Elassoma evergladei	NC_003175
Polypterus senegalus senegalus	NC_004418
Arctoscopus japonicus	NC_002812
Saurida undosquamis	NC_003162
Gasterosteus aculeatus	NC_003174
Crossostoma lacustre	NC_001727
Coelorinchus kishinouyei	NC_003169
Monopterus albus	NC_003192
Cyprinus carpio	NC_001606
Myripristis berndti	NC_003189
Sigmops gracilis	NC_002574
Huso huso	NC_005252
Aulopus japonicus	NC_002674
Scopelogadus mizolepis	NC_003171
Salmo salar	NC_001960
Atractosteus spatula	NC_008131
Myctophum affine	NC_003163
Stephanolepis cirrhifer	NC_003177
Zu cristatus	NC_003167
Scaphirhynchus cf. albus	NC_004420
Gadus morhua	NC_002081
Salvelinus alpinus	NC_000861
Ictalurus punctatus	NC_003489
Chlorophthalmus agassizi	NC_003160
Ijimaia dofleini	NC_003179
Trachipterus trachypterus	NC_003166
Poromitra oscitans	NC_003172
Coregonus lavaretus	NC_002646
Paralichthys olivaceus	NC_002386
Carassius auratus	NC_002079
Zeus faber	NC_003190
Erpetoichthys calabaricus	AP004350
Diplophos taenia	NC_002647
Helicolenus hilgendorfi	NC_003195
Amia calva	NC_004742
Pagrus major	NC_003196
Hoplostethus japonicus	NC_003187
Plecoglossus altivelis	NC_002734
Trachurus japonicus	NC_002813
Neoscopelus microchir	NC_003180
Antigonia capros	NC_003191
Dactyloptena peterseni	NC_003194
Engraulis japonicus	NC_003097
Hiodon alosoides	NC_005145
Kareius bicoloratus	NC_003176
Mastacembelus favus	NC_003193
Ateleopus japonicus	NC_003178
Salvelinus fontinalis	NC_000860
Danio rerio	NC_002333
Exocoetus volitans	NC_003184
Polypterus ornatipinnis	NC_001778
Percopsis transmontana	NC_003168
Kryptolebias marmoratus	NC_003290
Danacetichthys galathenus	NC_003185
Chauliodus sloani	NC_003159
Polymixia lowei	NC_003181
Gymnothorax kidako	NC_004417
Diaphus splendidus	NC_003164
Rhondeletia loricata	NC_003186
Osteoglossum bicirrhosum	NC_003095
Pantodon buchholzi	NC_003096
Cololabis saira	NC_003183
Polymixia japonica	NC_002648
Harpadon microchir	NC_003161
Lepisosteus oculatus	NC_004744
Polyodon spathula	NC_004419
Acipenser transmontanus	NC_004743
Anguilla japonica	NC_002707
Lampris guttatus	NC_003165
Zenopsis nebulosus	NC_003173
Beryx splendens	NC_003188
