# Supplementary material for: Improving Evolutionary Models for Mitochondrial Protein Data with Site-Class Specific Amino Acid Exchangeability Matrices
Source: PLoS One. 2013 Jan 31;8(1):e55816. doi: 10.1371/journal.pone.0055816 (PMC3561347; doi:10.1371/journal.pone.0055816)
Supplement: PmatrixS1 — Physiochemical property matrices for the mammal dataset. The matrix is a numerical representation of the mean physiochemical properties of the amino acids at each site in the mammal MSA. The matrix is n×m, because m different mean physiochemical properties are computed for n different sites in the original MSA. This matrix is for the mammal dataset and is 3580×9. (TXT) [file pone.0055816.s006.txt]

0.3530	0.2037	0.7146	1.0156	0.5789	0.3787	1.2254	-1.2567	-1.2726
0.8863	1.2544	1.0820	0.8856	0.7532	0.5658	0.0926	-0.2780	-0.4954
0.3256	0.4777	0.7801	0.9935	0.7154	0.4050	0.9051	-1.1162	-1.1365
0.0836	1.0605	0.8688	1.3417	1.6062	1.0647	0.2030	-1.2670	-1.3551
-0.3400	-1.2500	-0.6000	-0.9600	-1.0000	-1.1900	-0.9700	1.1900	1.2700
0.1598	1.0599	0.9297	1.2448	1.2762	0.6936	0.4212	-1.2740	-1.2414
0.2543	1.0683	1.0006	1.1548	0.7635	0.1127	0.8587	-1.3225	-1.1443
-0.2162	0.0276	0.4900	0.5439	0.4320	0.3425	0.3033	-0.5818	-0.5189
0.3710	0.9591	0.9694	0.9561	0.7568	0.2650	0.6073	-1.0290	-0.9422
0.1388	1.1429	0.8997	1.3736	1.6975	1.1410	0.1195	-1.2416	-1.3641
0.0297	0.9237	0.8892	1.3277	1.4716	0.9836	0.3044	-1.3976	-1.3161
-0.7275	0.8269	0.1911	-0.7109	-1.2348	0.8376	-1.6945	1.0199	1.9464
0.0808	1.1194	0.8943	1.4122	1.8266	1.2952	0.0159	-1.2892	-1.3904
0.2545	1.0424	1.0010	1.1441	0.7089	0.0524	0.9246	-1.3554	-1.1515
0.1731	1.0120	0.9617	1.1457	0.7981	0.1594	0.8250	-1.3435	-1.1549
-1.4400	-0.4700	0.1100	0.3200	-0.5100	-0.8600	1.3500	-1.2900	-0.6000
-0.1218	0.3585	0.7560	1.2737	1.4512	1.2628	0.3240	-1.5209	-1.3116
-1.4450	-0.4738	0.1079	0.3176	-0.5123	-0.8609	1.3285	-1.2710	-0.5837
1.0841	1.4572	1.2384	1.1599	0.8787	0.4768	0.3739	-0.4663	-0.7527
0.2500	1.0600	1.0100	1.1400	0.6900	0.0200	0.9300	-1.3600	-1.1400
-0.6079	-0.9045	0.0497	-0.2839	0.5633	0.8253	-0.5642	0.0345	0.0600
0.2500	1.0600	1.0100	1.1400	0.6900	0.0200	0.9300	-1.3600	-1.1400
-0.2624	0.4738	0.7315	1.1994	1.6148	1.3662	-0.0332	-1.3774	-1.1828
0.1650	-0.6209	-1.6506	-1.0303	-1.7360	-1.7796	1.9459	-1.1964	-0.2584
1.1368	-0.5731	-1.5107	-1.0627	-0.2839	-0.1360	-0.1709	0.2880	-0.0177
0.6800	-0.1600	-1.6200	-1.7600	-0.8600	-1.1900	0.7100	0.4000	0.1500
-0.1363	0.6957	0.7971	1.2916	1.6597	1.3105	0.0427	-1.3841	-1.2756
0.2500	1.0600	1.0100	1.1400	0.6900	0.0200	0.9300	-1.3600	-1.1400
-2.1600	-1.0200	-0.1900	-0.0300	-0.8400	-0.9900	-1.7200	1.4300	1.7300
1.3113	1.1034	0.9973	-0.0721	0.9648	1.1642	-1.1857	0.8977	0.2801
0.4167	0.1755	0.7051	0.9715	0.4525	0.2530	1.3466	-1.2117	-1.2600
0.2200	-1.2400	-0.4600	-1.0500	0.1900	-0.4200	0.5700	-0.1400	-0.1200
0.4702	1.1473	1.0613	1.1333	0.7315	0.1484	0.7671	-1.0990	-1.0196
1.1600	-0.5700	-1.5200	-1.0700	-0.2800	-0.1300	-0.1600	0.2800	-0.0300
0.6800	-0.1600	-1.6200	-1.7600	-0.8600	-1.1900	0.7100	0.4000	0.1500
-2.1600	-1.0200	-0.1900	-0.0300	-0.8400	-0.9900	-1.7200	1.4300	1.7300
-0.7100	0.9000	0.2100	-0.7200	-1.2600	0.8600	-1.7200	1.0300	1.9800
-0.3400	-1.2500	-0.6000	-0.9600	-1.0000	-1.1900	-0.9700	1.1900	1.2700
0.0015	0.9868	0.8757	1.4274	1.8464	1.3834	-0.0100	-1.3783	-1.3885
-0.3079	0.4510	0.7611	1.3664	1.8082	1.6097	-0.0590	-1.6105	-1.3196
-2.1600	-1.0200	-0.1900	-0.0300	-0.8400	-0.9900	-1.7200	1.4300	1.7300
-0.7183	0.8627	0.2041	-0.7084	-1.2369	0.8435	-1.6862	1.0053	1.9424
1.1424	0.8649	0.8210	0.0031	0.7213	0.9275	-0.8288	0.6584	0.1380
-2.1600	-1.0200	-0.1900	-0.0300	-0.8400	-0.9900	-1.7200	1.4300	1.7300
0.2333	1.0352	0.9753	1.1345	0.7690	0.1233	0.8503	-1.3389	-1.1464
0.2615	1.0678	1.0129	1.1429	0.7012	0.0352	0.9161	-1.3470	-1.1370
0.2200	-1.2400	-0.4600	-1.0500	0.1900	-0.4200	0.5700	-0.1400	-0.1200
-0.7100	0.9000	0.2100	-0.7200	-1.2600	0.8600	-1.7200	1.0300	1.9800
0.6232	1.3659	1.0871	1.3162	1.3438	0.8363	0.2495	-0.8843	-1.1062
-1.4384	-0.4750	0.1069	0.3145	-0.5102	-0.8524	1.3336	-1.2758	-0.5887
-0.5400	-0.7500	-1.7400	-1.0700	-1.1700	-1.7200	-0.0600	0.7400	1.3900
-1.4400	-0.4700	0.1100	0.3200	-0.5100	-0.8600	1.3500	-1.2900	-0.6000
0.0377	0.7126	0.8266	1.2859	1.4420	1.0691	0.3438	-1.3786	-1.3202
0.6800	-0.1600	-1.6200	-1.7600	-0.8600	-1.1900	0.7100	0.4000	0.1500
0.2500	1.0600	1.0100	1.1400	0.6900	0.0200	0.9300	-1.3600	-1.1400
1.0800	1.4527	1.2367	1.1615	0.8867	0.4883	0.3668	-0.4682	-0.7540
-0.3989	-0.3042	0.2938	0.1983	0.9303	0.9556	-0.4079	-0.3264	-0.3522
0.6800	-0.1600	-1.6200	-1.7600	-0.8600	-1.1900	0.7100	0.4000	0.1500
0.1700	-0.6200	-1.6500	-1.0300	-1.7400	-1.7800	1.9600	-1.2100	-0.2700
-0.7100	0.9000	0.2100	-0.7200	-1.2600	0.8600	-1.7200	1.0300	1.9800
0.2450	1.0250	0.9891	1.1372	0.7157	0.0728	0.9022	-1.3390	-1.1424
1.0029	-0.4762	-1.2843	-1.0370	-0.2744	-0.2324	0.0132	0.2288	-0.0384
-0.7100	0.9000	0.2100	-0.7200	-1.2600	0.8600	-1.7200	1.0300	1.9800
-0.4293	0.2346	0.5215	0.6336	0.1816	-0.2013	0.7738	-1.0165	-0.6733
-0.6798	-0.9506	0.0129	-0.3420	0.5338	0.8199	-0.6508	0.0997	0.1419
-1.1890	-1.1757	-0.3127	-0.4503	-0.4932	0.2393	-0.9606	0.6994	0.9717
-1.1496	-1.1654	-0.2920	-0.4488	-0.4158	0.2916	-0.9553	0.6695	0.9215
-0.2285	0.1410	0.3474	0.4025	0.7739	0.7362	-0.0899	-0.5524	-0.5039
-0.5939	-0.5268	0.1329	-0.0216	0.1722	0.4419	-0.4307	0.0627	0.1876
0.3776	0.4827	0.8153	1.0460	0.5289	0.1677	1.2388	-1.2794	-1.2407
1.1250	1.4180	1.2120	0.9880	0.8996	0.5821	0.1434	-0.2642	-0.6031
0.0937	1.0416	0.8504	1.2980	1.7089	1.2041	0.0162	-1.1626	-1.2965
0.1352	0.9409	0.8544	1.2133	1.3969	0.8978	0.2871	-1.1824	-1.2413
-1.4368	-0.4801	0.1038	0.3091	-0.5104	-0.8449	1.3173	-1.2616	-0.5773
-0.7100	0.9000	0.2100	-0.7200	-1.2600	0.8600	-1.7200	1.0300	1.9800
-0.1905	0.5045	0.6363	0.9307	1.3089	0.9818	0.0170	-0.9774	-0.9828
0.2566	1.0299	0.9999	1.1351	0.6816	0.0277	0.9461	-1.3558	-1.1452
-1.4354	-0.5041	0.0894	0.2848	-0.5136	-0.8156	1.2303	-1.1858	-0.5157
0.2906	1.0839	1.0207	1.1463	0.7164	0.0600	0.8904	-1.3151	-1.1258
-0.7835	-0.9187	-0.0141	-0.2931	0.3397	0.6465	-0.6415	0.1526	0.2486
0.2377	1.0913	0.9971	1.1853	0.8683	0.2094	0.7910	-1.3409	-1.1824
-1.4384	-0.4750	0.1069	0.3145	-0.5102	-0.8524	1.3336	-1.2758	-0.5887
0.2673	1.0706	1.0145	1.1431	0.7025	0.0384	0.9122	-1.3407	-1.1343
-0.5813	-0.6671	0.1283	-0.1081	0.5038	0.7027	-0.4745	-0.0591	0.0131
0.3383	0.5471	0.8101	1.0957	0.7461	0.3808	1.0392	-1.2610	-1.2697
2.0800	2.0600	1.5500	0.6700	0.6100	0.4200	0.2300	0.8300	-0.5200
-0.3373	0.2472	0.5203	0.7695	1.1134	0.9583	-0.1391	-0.7611	-0.7346
-0.7100	0.9000	0.2100	-0.7200	-1.2600	0.8600	-1.7200	1.0300	1.9800
0.2490	1.0488	0.9980	1.1590	0.7596	0.1076	0.8871	-1.3552	-1.1650
-0.7135	0.8854	0.2062	-0.7182	-1.2550	0.8555	-1.7149	1.0280	1.9733
0.4264	0.2202	0.7226	0.9997	0.4746	0.2557	1.3505	-1.2331	-1.2807
-0.7100	0.9000	0.2100	-0.7200	-1.2600	0.8600	-1.7200	1.0300	1.9800
0.7518	0.2741	0.4005	-0.2223	0.2923	0.4248	-0.5871	0.5251	0.2244
-0.7768	0.5114	0.1393	-0.6225	-1.0246	0.7285	-1.4591	0.8451	1.6520
0.2500	1.0600	1.0100	1.1400	0.6900	0.0200	0.9300	-1.3600	-1.1400
0.1363	1.1886	0.9376	1.4673	1.8008	1.2357	0.1145	-1.3506	-1.4413
-0.3764	-1.1591	-0.8073	-0.9800	-1.0309	-1.2864	-0.8045	1.1082	1.2918
0.3829	0.5785	0.8473	1.0673	0.5816	0.1868	1.1631	-1.2639	-1.2235
-0.3340	-1.2445	-0.5971	-0.9542	-0.9969	-1.1824	-0.9591	1.1798	1.2592
0.2673	0.9818	0.9836	1.1273	0.6682	0.0400	0.9718	-1.3491	-1.1536
-2.0458	-1.0255	-0.1993	-0.0683	-0.8069	-0.8787	-1.5840	1.3085	1.6134
-0.0362	0.7569	0.8729	1.2945	1.4068	0.9970	0.3220	-1.4651	-1.2733
0.2402	1.0506	1.0004	1.1303	0.6913	0.0476	0.9015	-1.3439	-1.1229
1.0900	1.4600	1.2400	1.1600	0.8800	0.4800	0.3700	-0.4600	-0.7500
0.3087	0.7872	0.8478	1.2618	1.1887	0.7622	0.7076	-1.2797	-1.3840
0.2500	1.0600	1.0100	1.1400	0.6900	0.0200	0.9300	-1.3600	-1.1400
-1.4217	-0.5138	0.0847	0.2716	-0.5041	-0.7876	1.2049	-1.1666	-0.5042
0.1115	0.1600	0.6369	0.7957	0.6290	0.4241	0.7868	-1.0353	-0.9904
-1.1768	-1.1515	-0.3075	-0.4409	-0.5234	0.2200	-0.9680	0.7259	0.9941
-1.3495	-1.1650	-0.3094	-0.3969	-0.5841	0.0423	-1.0972	0.8413	1.1243
0.2500	1.0600	1.0100	1.1400	0.6900	0.0200	0.9300	-1.3600	-1.1400
-1.3033	-0.6344	0.0190	0.1251	-0.4193	-0.4748	0.6553	-0.7192	-0.1844
-0.3477	0.4138	0.7654	1.3726	1.8236	1.6424	-0.0799	-1.6276	-1.3150
1.2999	1.0807	0.9803	-0.0729	0.9427	1.1459	-1.1599	0.8808	0.2721
-1.2164	-1.1699	-0.3177	-0.4382	-0.5392	0.1898	-0.9245	0.6832	0.9747
0.1903	1.3218	0.9541	1.4891	1.8817	1.2610	0.0536	-1.2853	-1.4624
0.2513	1.0540	1.0080	1.1390	0.6883	0.0215	0.9332	-1.3592	-1.1410
2.0800	2.0600	1.5500	0.6700	0.6100	0.4200	0.2300	0.8300	-0.5200
-1.2100	-1.1900	-0.3300	-0.4600	-0.5400	0.2200	-0.9900	0.7400	1.0200
-2.1600	-1.0200	-0.1900	-0.0300	-0.8400	-0.9900	-1.7200	1.4300	1.7300
2.0800	2.0600	1.5500	0.6700	0.6100	0.4200	0.2300	0.8300	-0.5200
-1.4368	-0.4801	0.1038	0.3091	-0.5104	-0.8449	1.3173	-1.2616	-0.5773
-1.2100	-1.1900	-0.3300	-0.4600	-0.5400	0.2200	-0.9900	0.7400	1.0200
-0.3285	-1.1950	-0.5671	-0.9080	-0.9390	-1.1384	-0.9484	1.1378	1.2121
-1.1794	-1.1428	-0.3019	-0.4264	-0.5142	0.2158	-0.9497	0.6959	0.9747
0.5313	-0.3120	-1.4755	-1.6446	-0.8764	-1.1801	0.4749	0.5073	0.3049
1.3400	1.1600	1.0400	-0.0700	1.0200	1.2100	-1.2500	0.9400	0.3000
-1.4236	-0.4957	0.0892	0.2745	-0.5167	-0.7951	1.2140	-1.1744	-0.5027
0.2513	1.0540	1.0080	1.1390	0.6883	0.0215	0.9332	-1.3592	-1.1410
0.2402	1.2892	0.9556	1.4386	1.7695	1.1752	0.1009	-1.2162	-1.3988
-2.1600	-1.0200	-0.1900	-0.0300	-0.8400	-0.9900	-1.7200	1.4300	1.7300
-1.4497	-0.4850	0.1030	0.3079	-0.5094	-0.8507	1.2714	-1.2231	-0.5459
0.2521	1.0523	1.0054	1.1434	0.7037	0.0406	0.9243	-1.3575	-1.1470
1.1600	-0.5700	-1.5200	-1.0700	-0.2800	-0.1300	-0.1600	0.2800	-0.0300
-1.4400	-0.4700	0.1100	0.3200	-0.5100	-0.8600	1.3500	-1.2900	-0.6000
-0.3400	0.4200	0.7700	1.3800	1.8400	1.6600	-0.0900	-1.6300	-1.3200
-1.4400	-0.4700	0.1100	0.3200	-0.5100	-0.8600	1.3500	-1.2900	-0.6000
0.2200	-1.2400	-0.4600	-1.0500	0.1900	-0.4200	0.5700	-0.1400	-0.1200
-0.6625	-0.9487	0.0164	-0.3530	0.5564	0.8557	-0.6728	0.1070	0.1429
0.2023	1.3567	0.9672	1.5180	1.9090	1.2755	0.0579	-1.3046	-1.4876
-1.2100	-1.1900	-0.3300	-0.4600	-0.5400	0.2200	-0.9900	0.7400	1.0200
1.3400	1.1600	1.0400	-0.0700	1.0200	1.2100	-1.2500	0.9400	0.3000
0.1700	-0.6200	-1.6500	-1.0300	-1.7400	-1.7800	1.9600	-1.2100	-0.2700
-0.3312	0.4371	0.7708	1.3715	1.8160	1.6250	-0.0950	-1.5935	-1.2983
-0.7159	-0.9813	-0.0142	-0.3554	0.4771	0.8083	-0.7050	0.1703	0.2115
0.2563	0.9990	0.9860	1.1211	0.6693	0.0369	0.9384	-1.3323	-1.1306
-1.3984	-0.4898	0.1073	0.2934	-0.4485	-0.7627	1.2384	-1.2194	-0.5627
0.2017	1.3144	0.9539	1.4785	1.8452	1.2236	0.0865	-1.2807	-1.4571
0.2179	1.3685	0.9705	1.5089	1.9038	1.2696	0.0508	-1.2843	-1.4775
0.2438	1.0327	0.9950	1.1235	0.7050	0.0540	0.8946	-1.3315	-1.1253
0.2456	1.0577	1.0080	1.1443	0.7066	0.0402	0.9168	-1.3615	-1.1437
-1.1829	-1.0908	-0.2766	-0.3853	-0.5071	0.2550	-0.9543	0.7287	0.9690
-0.1680	0.6330	0.7883	1.3006	1.7295	1.4266	-0.0328	-1.4083	-1.2738
0.2663	0.8714	0.9445	1.1236	0.6917	0.1292	0.9783	-1.3455	-1.1781
0.2574	1.0283	0.9973	1.1394	0.6970	0.0467	0.9371	-1.3541	-1.1512
0.3761	0.4673	0.7795	1.0587	0.7409	0.4383	1.0194	-1.1864	-1.2471
-0.6077	-1.2315	-0.5169	-0.8062	-0.8585	-0.7562	-0.9762	1.0515	1.1931
-2.1600	-1.0200	-0.1900	-0.0300	-0.8400	-0.9900	-1.7200	1.4300	1.7300
-1.2100	-1.1900	-0.3300	-0.4600	-0.5400	0.2200	-0.9900	0.7400	1.0200
1.1215	1.4222	1.2148	1.0052	0.8976	0.5719	0.1661	-0.2838	-0.6178
-0.7186	-1.0300	-0.1210	-0.4399	0.2055	0.5186	-0.7446	0.3204	0.3999
0.2497	1.0622	1.0097	1.1427	0.6985	0.0287	0.9239	-1.3596	-1.1424
-0.7640	-0.9552	-0.4395	-0.5958	-0.4305	-0.0300	-0.5288	0.4887	0.6624
-0.6494	-0.9366	-0.0654	-0.3487	0.2103	0.4315	-0.5556	0.1869	0.2658
0.2662	1.0519	1.0091	1.1401	0.6987	0.0442	0.9176	-1.3413	-1.1352
-0.0979	0.7583	0.6925	1.0589	1.2864	0.8197	0.1314	-1.0352	-1.0710
-0.3061	-0.1708	0.2958	0.2310	0.9088	0.8682	-0.3371	-0.3606	-0.3804
-0.6940	-0.9495	0.0087	-0.3497	0.5190	0.8150	-0.6490	0.0959	0.1497
0.2200	-1.2400	-0.4600	-1.0500	0.1900	-0.4200	0.5700	-0.1400	-0.1200
0.1782	-0.6266	-1.6246	-1.0406	-1.6872	-1.7432	1.9134	-1.1650	-0.2610
0.4157	-0.4608	-0.1585	-0.4866	-0.2080	-0.1943	0.0457	0.1908	0.1154
0.1027	0.4681	0.7403	0.9262	0.7083	0.3831	0.7003	-1.0807	-1.0012
2.0800	2.0600	1.5500	0.6700	0.6100	0.4200	0.2300	0.8300	-0.5200
0.2631	1.0397	1.0003	1.1477	0.7264	0.0806	0.9068	-1.3434	-1.1508
0.2175	1.2188	0.9797	1.3664	1.4299	0.7962	0.3958	-1.3256	-1.3465
0.5181	1.1377	1.0451	1.1939	1.0294	0.5516	0.4892	-0.9906	-1.0396
-0.7424	0.5470	0.1537	-0.6152	-1.0271	0.7690	-1.4893	0.8701	1.6728
-0.9932	-0.8532	-0.0506	-0.1663	-0.0986	0.1881	-0.2420	-0.0399	0.2371
2.0800	2.0600	1.5500	0.6700	0.6100	0.4200	0.2300	0.8300	-0.5200
-0.7100	0.9000	0.2100	-0.7200	-1.2600	0.8600	-1.7200	1.0300	1.9800
0.2580	1.0239	0.9978	1.1341	0.6799	0.0292	0.9493	-1.3550	-1.1463
-1.2911	-0.4873	0.1265	0.2867	-0.3715	-0.6575	1.1671	-1.1606	-0.5617
0.4379	0.2389	0.7338	1.0060	0.4614	0.2340	1.3668	-1.2387	-1.2810
0.4345	0.2015	0.7203	1.0027	0.4597	0.2499	1.3797	-1.2427	-1.2902
2.0800	2.0600	1.5500	0.6700	0.6100	0.4200	0.2300	0.8300	-0.5200
1.1132	1.4129	1.2101	0.9981	0.9053	0.5852	0.1515	-0.2822	-0.6145
0.1331	1.1798	0.8973	1.3846	1.8143	1.2522	0.0041	-1.2106	-1.3713
-1.2100	-1.1900	-0.3300	-0.4600	-0.5400	0.2200	-0.9900	0.7400	1.0200
-0.6700	-0.9700	0.0100	-0.3600	0.5700	0.8600	-0.6800	0.1100	0.1400
0.2500	1.0600	1.0100	1.1400	0.6900	0.0200	0.9300	-1.3600	-1.1400
-1.4400	-0.4700	0.1100	0.3200	-0.5100	-0.8600	1.3500	-1.2900	-0.6000
0.1700	-0.6200	-1.6500	-1.0300	-1.7400	-1.7800	1.9600	-1.2100	-0.2700
-0.6700	-0.9700	0.0100	-0.3600	0.5700	0.8600	-0.6800	0.1100	0.1400
-0.3461	-1.2496	-0.5981	-0.9565	-0.9968	-1.1801	-0.9701	1.1869	1.2683
1.1600	-0.5700	-1.5200	-1.0700	-0.2800	-0.1300	-0.1600	0.2800	-0.0300
-1.3808	-0.5085	0.1023	0.2677	-0.4269	-0.7277	1.1938	-1.1823	-0.5431
-0.6969	0.8897	0.1979	-0.7224	-1.2531	0.8531	-1.7091	1.0248	1.9659
1.0739	1.4415	1.2290	1.1487	0.8701	0.4782	0.3605	-0.4516	-0.7376
-0.5400	-0.7500	-1.7400	-1.0700	-1.1700	-1.7200	-0.0600	0.7400	1.3900
0.2500	1.0600	1.0100	1.1400	0.6900	0.0200	0.9300	-1.3600	-1.1400
-0.6896	-0.9124	0.0307	-0.2853	0.4907	0.7375	-0.5129	0.0027	0.0709
0.1736	-0.6168	-1.6498	-1.0351	-1.7338	-1.7759	1.9513	-1.1987	-0.2671
-2.1600	-1.0200	-0.1900	-0.0300	-0.8400	-0.9900	-1.7200	1.4300	1.7300
0.1700	-0.6200	-1.6500	-1.0300	-1.7400	-1.7800	1.9600	-1.2100	-0.2700
-1.2100	-1.1900	-0.3300	-0.4600	-0.5400	0.2200	-0.9900	0.7400	1.0200
0.1700	-0.6200	-1.6500	-1.0300	-1.7400	-1.7800	1.9600	-1.2100	-0.2700
0.2500	1.0600	1.0100	1.1400	0.6900	0.0200	0.9300	-1.3600	-1.1400
-0.3429	0.4175	0.7690	1.3808	1.8313	1.6564	-0.0931	-1.6103	-1.3121
-1.2100	-1.1900	-0.3300	-0.4600	-0.5400	0.2200	-0.9900	0.7400	1.0200
-2.1600	-1.0200	-0.1900	-0.0300	-0.8400	-0.9900	-1.7200	1.4300	1.7300
1.0935	1.4558	1.2372	1.1428	0.8820	0.4902	0.3473	-0.4404	-0.7353
-0.3414	-1.2465	-0.6080	-0.9608	-1.0012	-1.1937	-0.9636	1.1869	1.2708
-0.3235	0.4375	0.7560	1.3313	1.7906	1.5918	-0.1074	-1.5369	-1.2697
0.1700	-0.6200	-1.6500	-1.0300	-1.7400	-1.7800	1.9600	-1.2100	-0.2700
1.3400	1.1600	1.0400	-0.0700	1.0200	1.2100	-1.2500	0.9400	0.3000
-1.4298	-0.4886	0.1001	0.2989	-0.5031	-0.8253	1.2867	-1.2376	-0.5608
-1.5004	-0.5162	0.0848	0.2906	-0.5377	-0.8709	1.0924	-1.0617	-0.4045
-2.1600	-1.0200	-0.1900	-0.0300	-0.8400	-0.9900	-1.7200	1.4300	1.7300
-0.7170	0.8708	0.2024	-0.7164	-1.2499	0.8510	-1.7098	1.0259	1.9666
1.0841	1.4572	1.2384	1.1599	0.8787	0.4768	0.3739	-0.4663	-0.7527
-1.4400	-0.4700	0.1100	0.3200	-0.5100	-0.8600	1.3500	-1.2900	-0.6000
0.2845	0.9036	0.9573	1.1145	0.6464	0.0600	1.0136	-1.3382	-1.1673
1.0900	1.4600	1.2400	1.1600	0.8800	0.4800	0.3700	-0.4600	-0.7500
1.0739	1.4415	1.2290	1.1487	0.8701	0.4782	0.3605	-0.4516	-0.7376
0.3329	0.7140	0.8940	1.0834	0.5940	0.1124	1.1127	-1.3050	-1.1981
-1.4346	-0.4735	0.1093	0.3152	-0.5024	-0.8480	1.3358	-1.2802	-0.5948
0.1700	-0.6200	-1.6500	-1.0300	-1.7400	-1.7800	1.9600	-1.2100	-0.2700
1.3400	1.1600	1.0400	-0.0700	1.0200	1.2100	-1.2500	0.9400	0.3000
-1.0798	-0.4669	0.1675	0.2824	-0.1618	-0.3801	0.9425	-1.0233	-0.5453
-0.3283	-1.2331	-0.5885	-0.9538	-0.9859	-1.1732	-0.9720	1.1883	1.2632
0.2062	1.3634	0.9686	1.5190	1.9095	1.2727	0.0590	-1.3023	-1.4888
0.2309	1.2636	0.9473	1.4727	1.7773	1.1764	0.1809	-1.2945	-1.4718
0.2324	0.2803	0.7085	0.9883	0.5200	0.2529	1.1870	-1.2492	-1.2070
0.4400	0.2000	0.7200	1.0000	0.4500	0.2400	1.3900	-1.2400	-1.2900
-0.3400	-1.2500	-0.6000	-0.9600	-1.0000	-1.1900	-0.9700	1.1900	1.2700
-0.7522	-0.0595	0.3641	0.6045	0.2336	-0.0736	0.8783	-1.1478	-0.8034
0.4939	1.1056	1.0473	1.1443	0.7558	0.1989	0.7915	-1.1028	-1.0560
-0.6851	-0.9762	0.0005	-0.3628	0.5390	0.8421	-0.6887	0.1276	0.1646
-0.8644	-0.6916	0.1034	-0.0070	0.3535	0.4207	-0.0487	-0.4317	-0.1888
-0.0541	0.6521	0.6923	0.9713	1.4088	1.0390	-0.0245	-0.9423	-1.0243
0.2301	1.1051	0.9974	1.2168	0.9445	0.2904	0.7443	-1.3543	-1.2099
1.0900	1.4600	1.2400	1.1600	0.8800	0.4800	0.3700	-0.4600	-0.7500
0.3562	1.0218	1.0047	1.1117	0.6955	0.1050	0.8692	-1.2178	-1.0835
-2.0731	-1.0013	-0.1819	-0.0263	-0.8068	-0.9264	-1.6080	1.3468	1.6280
-1.0852	-0.5450	0.0412	-0.1049	-0.2627	0.0066	0.0844	-0.3465	0.1208
0.2791	0.5220	0.6790	0.4893	0.4548	0.4907	-0.1692	-0.0581	-0.1485
0.5751	0.0825	0.2390	0.0481	-0.0231	0.2229	0.1069	-0.0636	-0.1794
-0.3855	-0.8856	-0.5470	-0.7459	-0.7630	-0.8016	-0.7650	0.8852	1.0728
-0.4264	0.5592	0.2683	-0.1992	-0.4731	0.6760	-0.8766	0.3031	0.8585
0.4169	0.1334	0.3294	0.0338	0.1978	0.2434	-0.2666	0.1659	0.0250
0.1115	0.1275	0.4717	0.4883	0.3230	0.1630	0.3252	-0.4805	-0.4642
-0.6942	0.6910	0.1517	-0.7049	-1.1066	0.7954	-1.5872	0.9481	1.8013
0.2273	-0.5275	-1.3431	-0.8985	-1.4431	-1.4160	1.5948	-0.9697	-0.2095
0.1699	0.8545	0.9043	1.0364	0.7059	0.1522	0.8017	-1.2352	-1.0617
0.8671	0.7156	0.7438	0.0862	0.5990	0.6900	-0.7898	0.6497	0.2087
-0.7461	-0.9696	-0.0273	-0.3386	0.4186	0.7711	-0.7164	0.1771	0.2497
-0.1831	0.2852	0.5694	0.7001	1.0609	0.8213	0.0341	-0.8036	-0.7861
-0.4082	-1.0145	-0.4090	-0.6760	-0.6941	-0.7057	-0.8497	0.9783	0.9969
0.8962	1.3677	1.1869	1.1554	0.8362	0.3738	0.4992	-0.6677	-0.8400
-0.1326	0.1498	0.5451	0.7294	0.9569	0.7749	0.2680	-0.8887	-0.8787
-0.0464	0.5224	0.6861	0.8943	1.0738	0.7903	0.2208	-0.9817	-0.9420
0.6575	-0.1650	-1.5863	-1.6949	-0.8708	-1.1922	0.7600	0.3199	0.1162
-0.7632	-0.8573	0.0264	-0.2112	0.3657	0.6076	-0.4252	-0.0482	0.0776
0.2130	0.9577	0.9536	1.1088	0.7161	0.1046	0.8802	-1.3129	-1.1285
0.1287	0.8822	0.8929	1.0635	0.7516	0.1854	0.7731	-1.2374	-1.0799
0.2644	1.0536	1.0092	1.1383	0.6893	0.0295	0.9286	-1.3457	-1.1366
-0.6883	-0.9416	0.0068	-0.3421	0.5211	0.8371	-0.6931	0.1252	0.1743
-0.1983	0.1011	0.4820	0.6571	0.7135	0.6428	0.1435	-0.6402	-0.6303
-0.4072	-0.0996	0.3795	0.4127	0.3012	0.3410	0.0100	-0.3471	-0.2326
1.0739	1.4415	1.2290	1.1487	0.8701	0.4782	0.3605	-0.4516	-0.7376
0.2500	1.0600	1.0100	1.1400	0.6900	0.0200	0.9300	-1.3600	-1.1400
2.0800	2.0600	1.5500	0.6700	0.6100	0.4200	0.2300	0.8300	-0.5200
0.0938	1.1579	0.9188	1.4673	1.8780	1.3379	0.0213	-1.3426	-1.4351
1.1600	-0.5700	-1.5200	-1.0700	-0.2800	-0.1300	-0.1600	0.2800	-0.0300
-1.3891	-0.5049	0.0980	0.2717	-0.4524	-0.7652	1.2288	-1.1992	-0.5491
-1.1964	-1.1390	-0.2887	-0.4115	-0.4840	0.1909	-0.8439	0.5956	0.8863
1.3383	1.1621	1.0414	-0.0614	1.0190	1.2049	-1.2387	0.9302	0.2927
-0.7100	0.9000	0.2100	-0.7200	-1.2600	0.8600	-1.7200	1.0300	1.9800
1.1600	-0.5700	-1.5200	-1.0700	-0.2800	-0.1300	-0.1600	0.2800	-0.0300
1.0841	1.4572	1.2384	1.1599	0.8787	0.4768	0.3739	-0.4663	-0.7527
1.1466	-0.5656	-1.5050	-1.0520	-0.2738	-0.1211	-0.1626	0.2863	-0.0311
1.3400	1.1600	1.0400	-0.0700	1.0200	1.2100	-1.2500	0.9400	0.3000
-0.5400	-0.7500	-1.7400	-1.0700	-1.1700	-1.7200	-0.0600	0.7400	1.3900
0.2221	-1.2345	-0.4580	-1.0436	0.1848	-0.4178	0.5701	-0.1409	-0.1210
0.2500	1.0600	1.0100	1.1400	0.6900	0.0200	0.9300	-1.3600	-1.1400
0.4387	0.2060	0.7220	1.0010	0.4517	0.2385	1.3868	-1.2408	-1.2890
0.5867	-0.3295	-0.0796	-0.1314	-0.4222	0.0077	0.4355	-0.1676	-0.2211
0.2497	1.0622	1.0097	1.1427	0.6985	0.0287	0.9239	-1.3596	-1.1424
0.2500	1.0600	1.0100	1.1400	0.6900	0.0200	0.9300	-1.3600	-1.1400
2.0800	2.0600	1.5500	0.6700	0.6100	0.4200	0.2300	0.8300	-0.5200
0.6800	-0.1600	-1.6200	-1.7600	-0.8600	-1.1900	0.7100	0.4000	0.1500
-0.4363	-1.2352	-0.5750	-0.9062	-0.9443	-1.0224	-0.9606	1.1310	1.2324
1.0900	1.4600	1.2400	1.1600	0.8800	0.4800	0.3700	-0.4600	-0.7500
0.2500	1.0600	1.0100	1.1400	0.6900	0.0200	0.9300	-1.3600	-1.1400
-0.7100	0.9000	0.2100	-0.7200	-1.2600	0.8600	-1.7200	1.0300	1.9800
0.2530	1.0581	0.9962	1.1697	0.7925	0.1413	0.8670	-1.3503	-1.1771
-0.6754	-0.9665	0.0107	-0.3552	0.5624	0.8480	-0.6658	0.1002	0.1348
0.2500	1.0600	1.0100	1.1400	0.6900	0.0200	0.9300	-1.3600	-1.1400
-1.4022	-0.4536	0.1247	0.3394	-0.4369	-0.7699	1.2792	-1.2755	-0.6036
0.2669	0.9046	0.9459	1.0715	0.6539	0.1239	0.8201	-1.1454	-1.0288
-0.6483	0.1562	0.6631	1.4485	0.6015	1.0161	-0.3801	0.9105	-0.2812
0.4043	0.3181	0.7576	1.0110	0.4861	0.2120	1.3080	-1.2482	-1.2580
1.9787	2.0002	1.5175	0.6980	0.6213	0.4079	0.2663	0.7087	-0.5582
0.7064	0.0754	0.2330	0.0170	-0.0610	0.2526	0.1162	0.0139	-0.1584
-0.0480	0.8343	0.8322	1.3533	1.7577	1.3649	0.0083	-1.3560	-1.3293
-1.1585	-1.0457	-0.2249	-0.3192	-0.4372	0.1309	-0.6290	0.4028	0.7085
0.2809	0.8292	0.9065	1.1320	0.8052	0.2930	0.8882	-1.2827	-1.2025
-0.7106	0.8438	0.2061	-0.6867	-1.2126	0.8303	-1.6625	0.9885	1.9095
0.1159	1.1154	0.8909	1.3802	1.7736	1.2440	0.0462	-1.2459	-1.3692
-0.1293	0.1390	0.5359	0.6421	0.4715	0.2957	0.5457	-0.7876	-0.7066
-0.1091	0.1842	0.5713	0.5315	0.6917	0.4703	0.2161	-0.7001	-0.6171
-1.3097	-0.7901	-0.0846	-0.0313	-0.5066	-0.3306	0.2336	-0.3158	0.1608
-1.3348	-0.9293	-0.1369	-0.0392	-0.4351	0.0257	-1.0897	0.9887	0.9987
0.1565	1.2241	0.9327	1.4410	1.8186	1.2425	0.0564	-1.2759	-1.4112
-0.7100	0.9000	0.2100	-0.7200	-1.2600	0.8600	-1.7200	1.0300	1.9800
-0.7100	0.9000	0.2100	-0.7200	-1.2600	0.8600	-1.7200	1.0300	1.9800
0.2901	-0.9983	-0.3148	-0.9108	0.2259	-0.2751	0.4270	-0.0776	-0.0936
-0.4128	-0.4937	0.2250	0.0659	0.5788	0.6375	-0.1730	-0.2899	-0.2494
0.3548	0.6336	0.8127	1.1927	0.9911	0.6217	0.8971	-1.2622	-1.3641
-0.3555	-1.1218	-0.6583	-0.9649	-0.8913	-0.9597	-0.7903	1.0247	1.0956
-0.6781	0.9138	0.2331	-0.6599	-1.1785	0.8659	-1.6680	0.9707	1.8881
0.2434	0.9152	0.8333	0.7829	0.7359	0.5708	0.1050	-0.6504	-0.6006
-0.2820	0.5314	0.6437	0.9885	1.2864	0.9521	0.0855	-1.1044	-1.0245
0.3587	0.6044	0.7140	0.6466	0.5310	0.1501	0.4317	-0.6099	-0.6001
-0.2297	0.4186	0.5430	0.6344	0.7283	0.6518	-0.0717	-0.6017	-0.5024
0.0694	0.8306	0.7937	1.1303	1.3457	0.9006	0.2233	-1.0960	-1.1572
0.1920	1.1577	0.9241	1.3659	1.5738	0.9908	0.2680	-1.2674	-1.3716
0.2300	0.4873	0.7050	0.5698	0.5949	0.4528	0.1427	-0.4741	-0.4994
-0.1872	0.0401	0.4629	0.4113	0.4692	0.4545	-0.0134	-0.3748	-0.3036
-0.7298	-0.9793	-0.0274	-0.3469	0.3967	0.7485	-0.6843	0.1786	0.2454
0.1190	0.8822	0.9086	1.2267	1.1134	0.5983	0.6006	-1.3758	-1.2431
0.3636	0.9971	0.9387	1.1933	1.0680	0.6018	0.5606	-1.1011	-1.1557
-0.1194	0.2966	0.5951	0.6808	0.4215	0.1573	0.5581	-0.8715	-0.6945
-2.0869	-1.0331	-0.2008	-0.0631	-0.8169	-0.8969	-1.6638	1.3769	1.6754
-0.6737	-0.9080	-0.0032	-0.3803	0.4690	0.8352	-0.7214	0.1610	0.2278
-0.0054	0.2646	0.6257	0.8264	0.6755	0.4892	0.5248	-0.9068	-0.8603
0.2081	1.1180	0.9241	1.3422	1.4724	0.8964	0.3623	-1.2781	-1.3589
-0.5223	-0.2266	0.4082	0.5652	1.1899	1.2111	-0.3027	-0.8371	-0.6426
0.1231	0.5094	0.7591	0.9924	0.7094	0.3253	0.8787	-1.2139	-1.1283
-0.0003	0.4158	0.6436	0.7095	0.9061	0.6765	0.0750	-0.6570	-0.6850
-1.2107	-1.1807	-0.3212	-0.4501	-0.5264	0.2129	-0.9744	0.7218	1.0013
-1.0853	-1.1844	-0.3558	-0.5160	-0.5493	0.0755	-0.9683	0.7639	1.0136
0.4659	-0.5097	-0.2064	-0.1822	-0.5877	-0.1686	0.4918	-0.1781	-0.1731
1.9648	1.9971	1.5160	0.6996	0.6150	0.3948	0.2741	0.6922	-0.5590
0.4008	1.1119	1.0376	1.1320	0.7213	0.1331	0.8103	-1.1755	-1.0564
0.2604	0.6387	0.8103	0.8713	0.6135	0.2724	0.6823	-0.9770	-0.8927
-0.6174	0.1199	0.4624	0.7593	0.6010	0.2799	0.6484	-1.1953	-0.9134
2.0800	2.0600	1.5500	0.6700	0.6100	0.4200	0.2300	0.8300	-0.5200
0.0709	0.7787	0.8129	1.2502	1.3547	0.9269	0.4217	-1.3018	-1.3127
-2.1600	-1.0200	-0.1900	-0.0300	-0.8400	-0.9900	-1.7200	1.4300	1.7300
0.6336	1.2401	1.1145	1.1509	0.7857	0.2438	0.6644	-0.9465	-0.9613
0.1700	-0.6200	-1.6500	-1.0300	-1.7400	-1.7800	1.9600	-1.2100	-0.2700
0.4053	0.4445	0.7790	1.0989	0.7273	0.4320	1.1193	-1.2385	-1.3117
-0.4318	-1.2429	-0.5726	-0.9080	-0.9571	-1.0604	-0.9771	1.1508	1.2505
0.2038	0.0994	0.6265	0.7628	0.5062	0.3263	0.9348	-1.0019	-0.9990
0.3433	0.9316	0.9734	1.1159	0.6597	0.0922	0.9745	-1.2752	-1.1400
-1.4013	-0.5111	0.0935	0.2697	-0.4655	-0.7576	1.1994	-1.1745	-0.5236
0.3848	1.1946	0.9800	1.3643	1.5059	0.9862	0.2806	-1.1309	-1.2991
0.1755	1.2764	0.9372	1.4608	1.8608	1.2595	0.0455	-1.2671	-1.4394
-0.7135	0.8854	0.2062	-0.7182	-1.2550	0.8555	-1.7149	1.0280	1.9733
0.2064	1.0430	0.9138	1.3558	1.4821	0.9538	0.3800	-1.3107	-1.3780
0.3291	0.7083	0.8843	1.0989	0.6473	0.1750	1.0836	-1.3059	-1.2211
0.0643	-0.0025	0.5366	0.6586	0.6106	0.4794	0.6590	-0.8647	-0.8855
0.5207	-0.1090	-1.0101	-1.2294	-0.5496	-0.7488	0.3055	0.3924	0.2032
0.0924	-0.4073	-0.9337	-1.2420	-0.7689	-0.6794	-0.1801	0.6283	0.6534
0.0497	0.0452	0.0882	-0.2413	-0.2808	0.1707	-0.3183	0.2476	0.3760
-0.4399	-1.1034	-0.4422	-0.7070	-0.7401	-0.5993	-0.7628	0.8352	0.9497
-0.6669	0.7787	0.2240	-0.6022	-1.1100	0.7923	-1.4960	0.8641	1.7285
-1.2100	-1.1900	-0.3300	-0.4600	-0.5400	0.2200	-0.9900	0.7400	1.0200
1.1418	-0.5693	-1.5086	-1.0603	-0.2816	-0.1351	-0.1494	0.2690	-0.0340
-1.2473	-0.8878	-0.1515	-0.1703	-0.5106	-0.2254	-0.0672	-0.0592	0.3703
-0.4220	-0.6080	0.1978	0.0097	0.6172	0.7566	-0.2450	-0.2296	-0.2216
0.1587	-0.6190	-1.6377	-1.0206	-1.7314	-1.7736	1.9557	-1.2106	-0.2723
-1.4179	-0.5784	0.0443	0.2060	-0.5188	-0.7108	0.9798	-0.9680	-0.3408
-1.3462	-0.7504	-0.0599	0.0152	-0.5140	-0.4326	0.4358	-0.4994	0.0283
-0.4913	-0.4476	0.2236	0.0764	0.8374	0.9199	-0.4780	-0.2303	-0.2304
0.6715	-0.1641	-1.6208	-1.7552	-0.8622	-1.1937	0.7046	0.4024	0.1587
1.3452	1.1663	1.0436	-0.0648	1.0171	1.2045	-1.2397	0.9392	0.2943
1.0254	1.4292	1.2223	1.1585	0.8654	0.4446	0.4131	-0.5292	-0.7800
0.2580	0.9734	0.9644	1.1241	0.7059	0.0878	0.9242	-1.3441	-1.1524
-0.5433	-0.6756	0.1501	-0.0699	0.6952	0.8635	-0.4593	-0.1567	-0.1256
0.2200	-1.2400	-0.4600	-1.0500	0.1900	-0.4200	0.5700	-0.1400	-0.1200
-1.3603	-0.5824	0.0536	0.1912	-0.4369	-0.6102	0.9318	-0.9585	-0.3597
-0.6802	-0.9613	0.0021	-0.3446	0.5032	0.7981	-0.6519	0.1153	0.1597
-1.4352	-0.4663	0.1136	0.3283	-0.5022	-0.8460	1.3369	-1.2727	-0.5971
-1.2100	-1.1900	-0.3300	-0.4600	-0.5400	0.2200	-0.9900	0.7400	1.0200
0.1745	0.0990	0.6248	0.8771	0.3705	0.1601	1.2686	-1.1858	-1.1508
0.2404	1.0763	0.9675	1.2582	1.0950	0.4837	0.6613	-1.3359	-1.2714
0.2836	1.0748	1.0036	1.1775	0.8256	0.1896	0.8242	-1.3136	-1.1669
0.4065	0.3525	0.7704	1.0271	0.5005	0.2103	1.3035	-1.2606	-1.2662
0.4462	0.6203	0.8659	1.0385	0.5778	0.2190	1.0513	-1.1220	-1.1229
-1.4442	-0.5627	0.0592	0.2273	-0.4968	-0.7183	0.7945	-0.8193	-0.2290
-0.0469	0.9961	0.8571	1.3864	1.6816	1.1727	0.1418	-1.3790	-1.3738
0.0269	0.8648	0.7927	1.1604	1.4328	0.9920	0.1074	-1.0953	-1.1492
0.2489	0.9815	0.8343	1.0915	1.2683	0.8660	0.1024	-0.9033	-1.0243
-0.3446	-1.2461	-0.5915	-0.9516	-0.9780	-1.1613	-0.9659	1.1749	1.2542
-0.0006	0.5017	0.6640	0.6792	0.3748	-0.0542	0.5417	-0.8157	-0.6430
0.4385	0.4736	0.6858	0.7083	0.4836	0.2542	0.7839	-0.7445	-0.8813
0.5898	0.4571	0.5943	0.2311	0.4778	0.4265	-0.1234	0.0038	-0.1878
-1.0059	-0.9933	-0.1898	-0.3744	-0.2773	0.3452	-0.8750	0.5522	0.7782
-1.8753	-1.0525	-0.2586	-0.1726	-0.8592	-0.9883	-1.5742	1.3603	1.6350
0.2089	-1.0671	-0.4001	-0.8492	0.1058	-0.3625	0.5710	-0.1878	-0.1620
2.0672	2.0530	1.5462	0.6733	0.6106	0.4172	0.2349	0.8147	-0.5243
-0.6929	-0.9186	-0.0160	-0.2992	0.3893	0.6661	-0.5827	0.0954	0.1759
0.0819	0.9078	0.8463	1.2316	1.4616	1.0022	0.1970	-1.2260	-1.2243
-0.0989	-0.2175	0.3715	0.3135	0.4493	0.4023	0.2401	-0.4601	-0.4417
-0.4323	-0.7930	-0.0787	-0.3840	0.0683	0.1527	-0.2140	0.1063	0.1800
0.3009	-0.6104	-1.0268	-1.2727	-0.6521	-0.9283	0.2987	0.3839	0.3121
0.0042	0.5226	0.6348	0.7438	0.7626	0.5433	0.2596	-0.8290	-0.7316
-0.0215	0.1167	0.3539	0.1970	0.1550	0.2188	-0.2329	0.0025	0.0661
-0.4065	-1.1657	-0.6238	-0.8788	-0.9134	-1.0627	-0.8486	1.0508	1.1844
-0.3432	0.1585	0.0537	-0.5655	-0.5894	0.3941	-0.7323	0.4264	0.9560
-0.0114	0.2055	0.5600	0.4487	0.7240	0.7325	-0.0669	-0.3955	-0.4511
-1.1599	-0.3777	0.1286	0.1759	-0.3882	-0.4056	0.6583	-0.7720	-0.2079
-1.0952	-1.0394	-0.2745	-0.4390	-0.5122	0.2043	-0.9509	0.6830	0.9714
-0.0753	0.2280	0.5512	0.6151	0.7280	0.5287	0.1413	-0.6496	-0.6203
0.2357	0.8076	0.8843	1.1396	0.8669	0.3718	0.8259	-1.2785	-1.2083
0.2333	0.3584	0.7197	1.0110	0.6876	0.4211	1.0100	-1.2132	-1.2092
-0.4736	-0.5799	0.2115	-0.0189	0.6174	0.7329	-0.3194	-0.2252	-0.1636
0.0784	0.5434	0.7394	0.9969	0.9937	0.6550	0.4937	-1.0976	-1.0722
-1.4223	-0.5254	0.0762	0.2600	-0.5123	-0.7769	1.1700	-1.1338	-0.4754
0.2707	0.9681	0.9770	1.1297	0.6802	0.0621	0.9693	-1.3457	-1.1617
-0.9637	-0.2908	0.2445	0.3923	0.0196	-0.2143	0.7919	-1.0129	-0.5796
0.3510	0.3876	0.7448	1.0543	0.7413	0.4645	1.0529	-1.2077	-1.2769
0.6800	-0.1600	-1.6200	-1.7600	-0.8600	-1.1900	0.7100	0.4000	0.1500
0.2540	1.0420	1.0039	1.1371	0.6850	0.0246	0.9397	-1.3575	-1.1431
-2.1600	-1.0200	-0.1900	-0.0300	-0.8400	-0.9900	-1.7200	1.4300	1.7300
0.2684	0.7245	0.8834	1.0601	0.5771	0.0828	1.0602	-1.2902	-1.1515
-1.3290	-0.6420	0.0028	0.1233	-0.4347	-0.4962	0.6826	-0.7513	-0.1901
-0.7170	0.8708	0.2024	-0.7164	-1.2499	0.8510	-1.7098	1.0259	1.9666
1.0841	1.4572	1.2384	1.1599	0.8787	0.4768	0.3739	-0.4663	-0.7527
0.5079	-0.4651	-0.1810	-0.1323	-0.5599	-0.0978	0.5790	-0.2629	-0.2610
1.0524	1.4187	1.2100	1.0921	0.8560	0.4967	0.3010	-0.4111	-0.6900
2.0748	2.0537	1.5464	0.6648	0.6129	0.4255	0.2197	0.8308	-0.5143
-0.5400	-0.7500	-1.7400	-1.0700	-1.1700	-1.7200	-0.0600	0.7400	1.3900
-0.2808	0.4622	0.7808	1.3443	1.7148	1.5000	0.0082	-1.5817	-1.2928
-0.7100	0.9000	0.2100	-0.7200	-1.2600	0.8600	-1.7200	1.0300	1.9800
0.1700	-0.6200	-1.6500	-1.0300	-1.7400	-1.7800	1.9600	-1.2100	-0.2700
-0.3477	0.4138	0.7654	1.3726	1.8236	1.6424	-0.0799	-1.6276	-1.3150
-0.6442	-0.8157	0.0789	-0.2197	0.5478	0.7559	-0.5014	-0.0321	0.0201
0.2200	-1.2400	-0.4600	-1.0500	0.1900	-0.4200	0.5700	-0.1400	-0.1200
-2.1467	-1.0224	-0.1920	-0.0360	-0.8358	-0.9731	-1.7098	1.4203	1.7201
-0.0653	0.7485	0.7409	1.1213	1.5883	1.2171	-0.1055	-1.0602	-1.1140
-0.7008	0.3570	0.0202	-0.6529	-1.0138	0.5997	-1.3334	0.8283	1.5592
0.2537	1.0441	1.0036	1.1397	0.6935	0.0334	0.9336	-1.3571	-1.1456
-0.4603	-0.4255	0.1060	0.0049	0.1679	0.3757	-0.1971	-0.1284	0.0111
-1.0162	-0.9224	-0.1749	-0.3693	-0.3059	0.3671	-0.8323	0.4941	0.7672
-2.1145	-1.0117	-0.1852	-0.0340	-0.8169	-0.9490	-1.6330	1.3492	1.6551
0.3062	0.6983	0.8831	1.0690	0.5868	0.1059	1.1018	-1.3022	-1.1860
0.1967	1.2395	0.9583	1.4220	1.6457	1.0319	0.2357	-1.3113	-1.4048
0.2397	1.0491	0.9972	1.1411	0.7224	0.0666	0.8894	-1.3424	-1.1382
0.2500	1.0600	1.0100	1.1400	0.6900	0.0200	0.9300	-1.3600	-1.1400
-0.6700	-0.9700	0.0100	-0.3600	0.5700	0.8600	-0.6800	0.1100	0.1400
2.0800	2.0600	1.5500	0.6700	0.6100	0.4200	0.2300	0.8300	-0.5200
0.2200	-1.2400	-0.4600	-1.0500	0.1900	-0.4200	0.5700	-0.1400	-0.1200
0.6783	-0.1575	-1.6036	-1.7407	-0.8508	-1.1800	0.7148	0.3885	0.1399
0.2283	1.1599	0.9898	1.2832	1.1566	0.5078	0.5965	-1.3407	-1.2733
-1.4306	-0.4688	0.1115	0.3220	-0.4937	-0.8346	1.3234	-1.2781	-0.5937
-0.7100	0.9000	0.2100	-0.7200	-1.2600	0.8600	-1.7200	1.0300	1.9800
0.2027	0.8153	0.8669	1.0994	0.9427	0.4450	0.6803	-1.2137	-1.1627
-1.1428	-1.0494	-0.2387	-0.3276	-0.4239	0.2299	-0.8349	0.5880	0.8329
0.1122	1.1673	0.9333	1.4629	1.8303	1.2848	0.0641	-1.3519	-1.4271
0.2962	0.9141	0.9571	1.1271	0.6900	0.1117	0.9786	-1.3227	-1.1751
1.1908	1.1292	1.0238	0.1190	1.0182	1.1382	-1.0314	0.7185	0.1259
0.2171	-1.1718	-0.4118	-0.9658	0.1921	-0.3933	0.5815	-0.1749	-0.1519
0.2027	1.2138	0.9275	1.4063	1.7192	1.1432	0.1329	-1.2301	-1.3881
-0.6431	-0.5664	0.0153	-0.1193	-0.2064	0.1627	-0.4128	0.2359	0.4126
-0.6381	0.4010	0.0935	-0.6557	-0.9608	0.6507	-1.3806	0.8554	1.5682
-0.9413	-0.8904	-0.1292	-0.2659	-0.2315	0.3274	-0.7878	0.4836	0.6797
0.1652	1.0755	0.9159	1.2887	1.4219	0.8559	0.3288	-1.2599	-1.2919
-0.3662	-1.2142	-0.6759	-0.9607	-1.0055	-1.2073	-0.9066	1.1522	1.2749
-0.1136	0.3500	0.5216	0.4150	0.2732	0.4629	0.0615	-0.4957	-0.2574
-0.1820	-0.7876	-0.5129	-0.7341	-0.6037	-0.5903	-0.4893	0.6481	0.7451
0.2015	0.9425	0.9173	1.1750	0.9880	0.4255	0.6962	-1.2925	-1.2123
0.2429	0.8543	0.9010	1.1350	0.8887	0.3648	0.7888	-1.2746	-1.1988
0.1931	0.8083	0.8798	1.0448	0.8244	0.3422	0.7000	-1.1984	-1.0822
-0.3843	-0.2866	0.3162	0.1938	0.6427	0.6673	-0.1913	-0.3480	-0.2948
0.0898	0.3769	0.6806	0.8538	0.5358	0.2756	0.7219	-0.9774	-0.8948
-1.3808	-0.8319	-0.1089	-0.0566	-0.5444	-0.3773	0.0931	-0.1961	0.2830
0.1692	0.9959	0.8999	1.2210	1.2827	0.7552	0.3845	-1.2066	-1.2152
-0.0291	0.5607	0.7495	0.8348	0.4993	0.0643	0.7276	-1.0801	-0.8615
-1.2100	-1.1900	-0.3300	-0.4600	-0.5400	0.2200	-0.9900	0.7400	1.0200
-0.0045	0.9122	0.8081	1.2481	1.6799	1.2239	-0.0126	-1.1779	-1.2524
0.1078	0.6642	0.8227	1.0122	0.5534	0.0624	1.0142	-1.2719	-1.1029
-0.0141	0.8968	0.8634	1.3029	1.4316	0.9419	0.3233	-1.3859	-1.3020
-2.1600	-1.0200	-0.1900	-0.0300	-0.8400	-0.9900	-1.7200	1.4300	1.7300
-2.0368	-1.0136	-0.1911	-0.0574	-0.7968	-0.8661	-1.5197	1.2483	1.5627
2.0800	2.0600	1.5500	0.6700	0.6100	0.4200	0.2300	0.8300	-0.5200
-2.1091	-1.0264	-0.2015	-0.0560	-0.8445	-0.9956	-1.6990	1.4233	1.7171
-2.1600	-1.0200	-0.1900	-0.0300	-0.8400	-0.9900	-1.7200	1.4300	1.7300
0.2500	1.0600	1.0100	1.1400	0.6900	0.0200	0.9300	-1.3600	-1.1400
-0.3400	-1.2500	-0.6000	-0.9600	-1.0000	-1.1900	-0.9700	1.1900	1.2700
0.2200	-1.2400	-0.4600	-1.0500	0.1900	-0.4200	0.5700	-0.1400	-0.1200
-0.6638	-0.9427	0.0184	-0.3520	0.5580	0.8541	-0.6760	0.1062	0.1439
0.2517	-1.1421	-0.4203	-0.9382	0.1148	-0.3834	0.5746	-0.1622	-0.1429
0.2313	0.9932	0.9787	1.1116	0.7059	0.0727	0.8898	-1.3269	-1.1235
1.1373	-0.5685	-1.4992	-1.0537	-0.2836	-0.1349	-0.1442	0.2652	-0.0357
0.6800	-0.1600	-1.6200	-1.7600	-0.8600	-1.1900	0.7100	0.4000	0.1500
0.1950	1.2994	0.9497	1.4887	1.8506	1.2420	0.0867	-1.2910	-1.4633
0.3629	0.5488	0.8376	1.0568	0.5473	0.1508	1.2034	-1.2887	-1.2292
-1.4601	-0.4854	0.1016	0.3102	-0.5192	-0.8636	1.2641	-1.2139	-0.5348
1.3348	1.1663	1.0442	-0.0442	1.0171	1.1947	-1.2160	0.9106	0.2780
-1.2062	-1.1885	-0.3276	-0.4593	-0.5322	0.2245	-0.9878	0.7356	1.0138
-1.2100	-1.1900	-0.3300	-0.4600	-0.5400	0.2200	-0.9900	0.7400	1.0200
0.2100	1.3700	0.9700	1.5200	1.9100	1.2700	0.0600	-1.3000	-1.4900
-1.3403	-0.5809	0.0686	0.1859	-0.3803	-0.5849	0.9206	-0.9622	-0.3836
0.5140	-0.4655	-0.1829	-0.1358	-0.5631	-0.1076	0.5791	-0.2598	-0.2592
0.4145	0.2024	0.7181	0.9994	0.4817	0.2726	1.3413	-1.2396	-1.2796
-2.1600	-1.0200	-0.1900	-0.0300	-0.8400	-0.9900	-1.7200	1.4300	1.7300
2.0800	2.0600	1.5500	0.6700	0.6100	0.4200	0.2300	0.8300	-0.5200
0.4213	0.2000	0.7136	0.9883	0.4721	0.2631	1.3424	-1.2220	-1.2728
-0.5262	-0.4207	0.2692	0.2162	0.4827	0.4720	0.0996	-0.5239	-0.3881
-0.8722	-0.1573	0.3087	0.5085	0.2820	0.0205	0.6713	-1.0626	-0.6896
0.0423	1.0530	0.8803	1.4024	1.8217	1.3224	0.0055	-1.3123	-1.3785
0.2145	0.9121	0.9225	1.1641	0.9224	0.3686	0.7597	-1.3110	-1.2050
-0.2357	0.4258	0.4955	0.3874	0.3590	0.7264	-0.2475	-0.3855	-0.1220
1.1741	1.2068	1.0433	0.2187	1.1294	1.1720	-0.9740	0.5543	-0.0039
-0.2840	-1.0591	-0.4836	-0.8261	-0.8479	-0.9631	-0.8808	1.0590	1.1251
-0.7051	0.7971	0.2017	-0.6849	-1.1432	0.8584	-1.6515	0.9666	1.8590
-0.7398	-0.9694	-0.1674	-0.4137	0.0960	0.3469	-0.6443	0.2893	0.4220
0.2383	0.6968	0.8501	1.0719	0.7400	0.2751	0.9235	-1.2603	-1.1806
-0.4126	-0.6315	0.2034	0.0407	0.4862	0.6197	-0.0450	-0.3108	-0.2690
0.1461	0.9328	0.9006	1.1697	1.0655	0.5186	0.5745	-1.2717	-1.1870
0.2650	1.0606	1.0080	1.1508	0.7328	0.0792	0.8932	-1.3397	-1.1450
-0.2638	-1.1316	-0.5178	-0.9129	-0.8979	-1.0627	-0.9838	1.1746	1.2208
0.2643	1.0306	1.0001	1.1266	0.6839	0.0360	0.9308	-1.3397	-1.1352
-0.0232	0.5589	0.7170	0.8516	0.9573	0.5871	0.3036	-0.9630	-0.8994
0.1616	1.1824	0.9259	1.3940	1.6926	1.1133	0.1520	-1.2723	-1.3813
1.3400	1.1600	1.0400	-0.0700	1.0200	1.2100	-1.2500	0.9400	0.3000
0.2240	1.2792	0.9606	1.4481	1.7238	1.1092	0.1837	-1.2841	-1.4283
-0.0450	0.4415	0.6523	0.8062	0.9356	0.6615	0.2783	-0.8985	-0.8702
0.0903	0.2814	0.6706	0.8420	0.4192	0.1301	1.0050	-1.1064	-0.9987
-0.6654	-0.9622	0.0110	-0.3520	0.5679	0.8513	-0.6779	0.1054	0.1377
0.0249	0.5609	0.7176	0.7969	0.8077	0.5106	0.2202	-0.7789	-0.7187
-0.8727	-0.8226	-0.0366	-0.3545	0.0920	0.5524	-0.7372	0.2678	0.4701
0.0235	0.0580	0.5720	0.7081	0.5280	0.3487	0.7908	-0.9742	-0.9194
1.0841	1.4572	1.2384	1.1599	0.8787	0.4768	0.3739	-0.4663	-0.7527
0.1630	0.2407	0.6513	0.8024	0.5122	0.2855	0.8220	-0.9780	-0.9380
0.0362	0.6178	0.7834	0.9378	0.7115	0.2952	0.6448	-1.0931	-0.9629
0.6471	1.2402	1.1128	1.1572	0.8106	0.2795	0.6448	-0.9310	-0.9652
0.1287	0.1178	0.3518	0.4391	0.4271	0.1657	0.1693	-0.4078	-0.4625
0.1310	0.0699	0.3441	0.1798	0.3503	0.0701	0.3008	-0.4422	-0.3955
-0.4064	-0.9883	-0.3502	-0.6175	-0.5912	-0.5982	-0.7470	0.8059	0.8631
-0.9524	-0.9997	-0.2575	-0.4171	-0.4749	0.1020	-0.8115	0.6137	0.8535
-0.7941	-0.8460	-0.0782	-0.2280	0.0513	0.3708	-0.5813	0.1973	0.3584
-0.6238	-0.9152	0.0375	-0.3071	0.5706	0.8432	-0.6162	0.0629	0.0907
-0.5135	-0.8815	-0.2612	-0.5803	0.2407	0.4667	-0.5176	0.2292	0.2407
-0.4202	-0.3156	0.2878	0.1792	0.8832	0.9025	-0.3831	-0.3264	-0.3339
0.0861	0.4788	0.4443	0.4724	0.2581	-0.2003	0.5517	-0.7399	-0.5792
-0.9283	-0.8110	-0.0918	-0.1987	-0.2997	0.1975	-0.5568	0.2985	0.5649
0.2585	1.0556	1.0041	1.1505	0.7290	0.0715	0.9053	-1.3491	-1.1527
-1.2172	-1.0998	-0.2629	-0.3666	-0.4790	0.1256	-0.7374	0.5015	0.8108
0.2657	-0.4721	-0.1824	-0.2967	-0.1318	-0.2312	0.2559	-0.1348	-0.1169
-0.3539	-0.3304	0.3076	0.1699	0.5038	0.4929	0.0045	-0.4165	-0.3264
1.9912	1.9778	1.5041	0.6521	0.5858	0.4208	0.1991	0.8306	-0.4854
-0.3485	-1.2357	-0.5842	-0.9337	-0.9732	-1.1308	-0.9466	1.1526	1.2353
0.5541	-0.2034	-1.4273	-1.5597	-0.7368	-1.0145	0.5955	0.3522	0.1365
-0.4507	-0.4429	0.2150	0.1383	0.1780	0.2671	0.0287	-0.2792	-0.1415
-0.7403	0.4733	0.1619	-0.6073	-0.8857	0.7789	-1.3919	0.7613	1.5238
0.1083	0.8452	0.7785	0.8099	0.7064	0.5769	0.2187	-0.7894	-0.6845
0.1921	0.6281	0.7797	1.0503	0.9066	0.5019	0.6939	-1.1531	-1.1529
-0.5719	-0.6287	0.1666	-0.0036	0.4820	0.6092	-0.1969	-0.2685	-0.1667
-0.5159	-0.1242	0.2717	0.1611	0.4245	0.7089	-0.4352	-0.1899	-0.0153
0.0808	0.6922	0.8078	0.9857	0.7238	0.2587	0.7288	-1.1580	-1.0297
0.0165	0.6413	0.7213	0.9941	1.2823	0.9131	0.1566	-1.0010	-1.0554
0.0508	0.5362	0.7118	0.7645	0.3923	0.2023	0.6255	-0.9063	-0.7203
-0.1599	0.4572	0.6536	0.8061	0.7365	0.4317	0.3644	-0.9509	-0.7964
-0.3657	-0.2381	0.3513	0.2829	0.8565	0.8485	-0.2488	-0.4527	-0.4126
0.2931	0.8944	0.9548	1.1127	0.6443	0.0663	1.0162	-1.3302	-1.1666
0.2766	0.9397	0.9694	1.1204	0.6564	0.0508	0.9943	-1.3432	-1.1610
-1.2100	-1.1900	-0.3300	-0.4600	-0.5400	0.2200	-0.9900	0.7400	1.0200
0.2854	0.7266	0.8887	1.0530	0.6094	0.1143	1.0329	-1.2803	-1.1524
-2.1600	-1.0200	-0.1900	-0.0300	-0.8400	-0.9900	-1.7200	1.4300	1.7300
-2.1550	-1.0162	-0.1879	-0.0276	-0.8377	-0.9891	-1.6985	1.4110	1.7137
0.2500	1.0600	1.0100	1.1400	0.6900	0.0200	0.9300	-1.3600	-1.1400
-0.7100	0.9000	0.2100	-0.7200	-1.2600	0.8600	-1.7200	1.0300	1.9800
-0.7100	0.9000	0.2100	-0.7200	-1.2600	0.8600	-1.7200	1.0300	1.9800
0.2677	1.0685	1.0149	1.1404	0.6940	0.0297	0.9182	-1.3410	-1.1318
-0.9322	-1.0711	-0.1510	-0.4028	0.0346	0.5436	-0.8132	0.3998	0.5533
-2.1473	-1.0216	-0.1929	-0.0365	-0.8411	-0.9914	-1.7148	1.4283	1.7268
1.0969	1.4642	1.2422	1.1566	0.8781	0.4796	0.3690	-0.4510	-0.7484
0.1679	0.5403	0.7834	1.0555	0.7430	0.3604	0.9210	-1.2636	-1.1868
-0.6974	0.9039	0.2172	-0.7069	-1.2450	0.8573	-1.7054	1.0196	1.9609
0.6846	-0.1508	-1.6014	-1.7482	-0.8469	-1.1732	0.6963	0.4038	0.1510
2.0672	2.0530	1.5462	0.6733	0.6106	0.4172	0.2349	0.8147	-0.5243
0.1781	0.4792	0.7641	1.0222	0.5922	0.2110	1.0906	-1.2752	-1.1924
0.1632	1.2269	0.9164	1.4257	1.8204	1.2350	0.0413	-1.2417	-1.4062
0.1891	1.2706	0.9536	1.4407	1.7010	1.0815	0.1877	-1.2970	-1.4170
-2.1600	-1.0200	-0.1900	-0.0300	-0.8400	-0.9900	-1.7200	1.4300	1.7300
0.1776	-1.1039	-0.4922	-0.9558	0.0213	-0.4515	0.5260	-0.1401	-0.0718
0.1700	-0.6200	-1.6500	-1.0300	-1.7400	-1.7800	1.9600	-1.2100	-0.2700
0.3157	0.9471	0.9744	1.1264	0.6875	0.1053	0.9541	-1.2985	-1.1501
-0.5042	-0.4831	0.2374	0.1186	0.8020	0.8947	-0.3764	-0.3148	-0.2760
0.4603	-0.2436	-1.2765	-1.4017	-0.6933	-0.9498	0.5513	0.3021	0.1292
-0.2537	-1.1068	-0.4985	-0.8552	-0.8703	-1.0054	-0.8899	1.0773	1.1307
-0.4543	-0.9678	-1.0310	-0.9227	-1.0466	-1.3009	-0.3936	0.7755	1.1243
-0.4980	-0.6976	-0.0943	-0.1515	-0.2734	-0.1807	-0.4333	0.3649	0.4340
0.1901	1.0848	0.9235	1.2669	1.3514	0.7964	0.3372	-1.2089	-1.2387
0.0501	0.9297	0.7973	1.1448	1.4000	1.0043	0.0845	-1.0480	-1.1123
0.1996	0.6099	0.8095	1.0231	0.7599	0.3508	0.8233	-1.1988	-1.1248
-0.8833	0.5234	0.1735	-0.4768	-1.0515	0.4617	-1.0031	0.4919	1.3568
-0.4685	-0.6303	0.1836	-0.0540	0.5748	0.7241	-0.3269	-0.1682	-0.1282
0.2255	0.8124	0.8515	0.9856	0.8845	0.4787	0.4236	-0.9203	-0.9110
0.4185	0.2984	0.7522	1.0183	0.4854	0.2241	1.3324	-1.2530	-1.2757
-1.3408	-0.4465	0.1304	0.3182	-0.3818	-0.6878	1.1717	-1.1945	-0.5650
0.1901	0.9225	0.8534	1.2148	1.3653	0.8811	0.3493	-1.1697	-1.2602
-0.2738	-0.2396	0.3610	0.3276	0.5092	0.5324	0.0788	-0.4660	-0.4015
-1.3227	-0.5701	0.0776	0.1922	-0.3602	-0.5741	0.9679	-1.0090	-0.4285
0.2500	1.0600	1.0100	1.1400	0.6900	0.0200	0.9300	-1.3600	-1.1400
0.2499	1.0648	1.0066	1.1523	0.7310	0.0652	0.9028	-1.3571	-1.1533
-0.3643	-1.2483	-0.5924	-0.9460	-0.9871	-1.1506	-0.9706	1.1774	1.2630
0.2527	1.0480	1.0059	1.1380	0.6866	0.0231	0.9364	-1.3583	-1.1421
1.2532	1.2361	1.0900	0.2993	0.9655	0.9781	-0.7461	0.5043	-0.0224
1.0900	1.4600	1.2400	1.1600	0.8800	0.4800	0.3700	-0.4600	-0.7500
1.3400	1.1600	1.0400	-0.0700	1.0200	1.2100	-1.2500	0.9400	0.3000
0.2938	0.1687	0.6747	0.8811	0.4968	0.2901	1.1256	-1.1222	-1.1331
1.1600	-0.5700	-1.5200	-1.0700	-0.2800	-0.1300	-0.1600	0.2800	-0.0300
0.2436	1.1099	1.0036	1.2011	0.8862	0.2210	0.7901	-1.3503	-1.1963
-0.3288	0.1812	0.4737	0.6137	1.1008	0.9153	-0.1632	-0.6869	-0.6881
1.3400	1.1600	1.0400	-0.0700	1.0200	1.2100	-1.2500	0.9400	0.3000
-1.0938	-0.9846	-0.1771	-0.2971	-0.3003	0.2210	-0.6387	0.3513	0.6289
-0.7866	-0.9596	-0.0455	-0.3182	0.3014	0.6775	-0.6862	0.1983	0.2982
-1.1729	-0.9188	-0.1226	-0.1943	-0.3055	0.0099	-0.1908	-0.0266	0.3317
0.2503	1.0428	0.9959	1.1580	0.7579	0.1091	0.8903	-1.3543	-1.1661
-0.6738	-0.9715	0.0076	-0.3607	0.5622	0.8555	-0.6822	0.1144	0.1462
0.3108	0.4659	0.7877	1.0041	0.5851	0.2323	1.1023	-1.2240	-1.1864
0.9664	1.3915	1.1967	1.1328	0.8357	0.4380	0.3994	-0.5222	-0.7568
-0.7135	0.8854	0.2062	-0.7182	-1.2550	0.8555	-1.7149	1.0280	1.9733
-0.9638	-1.0074	-0.1508	-0.3038	-0.1387	0.4012	-0.7208	0.3965	0.5844
-0.5984	-0.7395	0.0116	-0.1807	0.2455	0.4667	-0.4883	0.0706	0.1729
-0.3511	-1.2411	-0.6015	-0.9551	-0.9894	-1.1604	-0.9587	1.1750	1.2569
-0.3873	-1.2372	-0.5734	-0.9178	-0.9492	-1.0748	-0.9562	1.1395	1.2294
-0.1218	-0.2384	0.3850	0.4870	0.3315	0.3479	0.4563	-0.6118	-0.5626
0.6783	-0.1575	-1.6036	-1.7407	-0.8508	-1.1800	0.7148	0.3885	0.1399
0.4050	0.4392	0.7803	1.0148	0.6434	0.3575	1.0658	-1.1452	-1.1987
0.2629	0.3271	0.6029	0.8686	0.6600	0.3300	0.6729	-0.9100	-0.9814
0.4420	-0.3832	-1.1579	-1.3644	-0.5468	-0.7876	0.4584	0.2966	0.1291
1.9784	1.9216	1.4612	0.6342	0.5692	0.4099	0.2365	0.7616	-0.5105
0.2795	-0.7754	-0.2993	-0.7285	0.1587	-0.2539	0.4478	-0.1484	-0.1577
0.9226	1.1046	0.9700	0.7878	0.7257	0.4448	0.1987	-0.3006	-0.5573
-0.0288	-0.5326	-0.8289	-0.8351	-0.8598	-0.7608	0.4280	-0.0876	0.2999
-0.4696	-0.6130	-0.1582	-0.5291	-0.4845	-0.0021	-0.7865	0.6462	0.8496
-0.4654	-0.5848	0.0156	-0.2846	0.2702	0.5983	-0.4274	0.0282	0.1391
0.5159	-0.2992	-1.4349	-1.6015	-0.8008	-1.0832	0.5004	0.4457	0.2438
0.1771	0.1143	0.0314	-0.0071	-0.1243	0.0186	0.2071	-0.2043	-0.1343
0.2210	-0.1972	-0.4135	-0.7285	-0.2946	0.0285	-0.2577	0.3183	0.3780
-0.2258	-0.1034	0.3668	0.3733	0.4212	0.4052	0.2346	-0.5595	-0.4677
-0.3240	0.0872	0.3024	0.0218	0.2298	0.6332	-0.5475	0.0053	0.2080
0.3423	0.9080	0.9139	0.9713	0.7237	0.3080	0.5648	-0.9399	-0.8907
0.1951	0.9377	0.9119	1.1018	0.9028	0.3408	0.6383	-1.2058	-1.1017
-0.7971	0.4894	0.1348	-0.5845	-1.0214	0.6892	-1.4136	0.8194	1.6151
-0.6871	-0.2226	0.1143	-0.3673	-0.0956	0.7683	-0.9176	0.3298	0.7000
0.0251	0.6520	0.8085	0.9653	0.4969	-0.0220	1.0048	-1.2818	-1.0560
-0.1125	0.6178	0.6884	1.0049	1.3814	1.0382	0.0003	-1.0018	-1.0259
-0.1035	0.7058	0.7606	1.1956	1.6383	1.2869	-0.0507	-1.2069	-1.1901
0.1821	0.8900	0.8866	1.1494	0.9690	0.4390	0.6815	-1.2510	-1.1880
-1.1625	-1.1650	-0.2960	-0.4455	-0.4389	0.2706	-0.9455	0.6685	0.9287
-0.7043	-0.8697	0.0062	-0.2694	0.3963	0.6602	-0.5933	0.0913	0.1716
0.3160	0.5430	0.8231	1.0222	0.5380	0.1442	1.1366	-1.2474	-1.1737
0.1092	0.7527	0.8429	0.9537	0.7314	0.2426	0.6357	-1.1150	-0.9626
0.2548	1.0715	1.0105	1.1508	0.7255	0.0582	0.9017	-1.3520	-1.1471
-0.7100	0.9000	0.2100	-0.7200	-1.2600	0.8600	-1.7200	1.0300	1.9800
0.2513	1.0239	0.9793	1.1804	0.8412	0.2172	0.8416	-1.3470	-1.1981
-0.8617	-0.9371	-0.0464	-0.2817	0.1748	0.5047	-0.5315	0.1155	0.2736
-0.7205	0.8562	0.1987	-0.7145	-1.2449	0.8466	-1.7047	1.0239	1.9599
0.2784	0.4557	0.7414	0.9469	0.6818	0.3200	0.9418	-1.1396	-1.1310
0.3885	0.9491	0.9608	1.0819	0.8034	0.3321	0.6738	-1.0592	-1.0222
0.4400	0.2000	0.7200	1.0000	0.4500	0.2400	1.3900	-1.2400	-1.2900
1.0489	1.4404	1.2287	1.1590	0.8707	0.4575	0.3974	-0.5041	-0.7691
0.1235	0.8254	0.8214	1.2673	1.3589	0.9117	0.4567	-1.2836	-1.3422
-0.4097	-1.1676	-0.6161	-0.8833	-0.8449	-0.9922	-0.8692	1.0316	1.1564
1.1600	-0.5700	-1.5200	-1.0700	-0.2800	-0.1300	-0.1600	0.2800	-0.0300
2.0800	2.0600	1.5500	0.6700	0.6100	0.4200	0.2300	0.8300	-0.5200
0.2735	1.0712	1.0164	1.1406	0.6953	0.0329	0.9143	-1.3348	-1.1291
1.1005	1.4474	1.2316	1.1084	0.8859	0.5106	0.3020	-0.4013	-0.7059
-1.2100	-1.1900	-0.3300	-0.4600	-0.5400	0.2200	-0.9900	0.7400	1.0200
-0.6700	-0.9700	0.0100	-0.3600	0.5700	0.8600	-0.6800	0.1100	0.1400
-0.3461	-1.2496	-0.5981	-0.9565	-0.9968	-1.1801	-0.9701	1.1869	1.2683
0.5200	-0.4600	-0.1800	-0.1300	-0.5600	-0.1000	0.5900	-0.2700	-0.2700
0.6800	-0.1600	-1.6200	-1.7600	-0.8600	-1.1900	0.7100	0.4000	0.1500
-0.5400	-0.7500	-1.7400	-1.0700	-1.1700	-1.7200	-0.0600	0.7400	1.3900
0.2100	1.3700	0.9700	1.5200	1.9100	1.2700	0.0600	-1.3000	-1.4900
-2.1600	-1.0200	-0.1900	-0.0300	-0.8400	-0.9900	-1.7200	1.4300	1.7300
-0.6700	-0.9700	0.0100	-0.3600	0.5700	0.8600	-0.6800	0.1100	0.1400
0.2500	1.0600	1.0100	1.1400	0.6900	0.0200	0.9300	-1.3600	-1.1400
1.3400	1.1600	1.0400	-0.0700	1.0200	1.2100	-1.2500	0.9400	0.3000
0.2606	1.0119	0.9938	1.1322	0.6766	0.0323	0.9557	-1.3533	-1.1484
0.2342	1.0452	0.9973	1.1634	0.7785	0.1301	0.8653	-1.3629	-1.1643
1.0771	1.4502	1.2357	1.1624	0.8780	0.4846	0.3637	-0.4485	-0.7461
-2.1436	-1.0143	-0.1987	-0.0348	-0.8400	-0.9942	-1.6869	1.4062	1.7113
-1.4238	-0.4805	0.1079	0.3057	-0.4873	-0.8239	1.3074	-1.2606	-0.5845
2.0800	2.0600	1.5500	0.6700	0.6100	0.4200	0.2300	0.8300	-0.5200
-1.4400	-0.4700	0.1100	0.3200	-0.5100	-0.8600	1.3500	-1.2900	-0.6000
-2.1600	-1.0200	-0.1900	-0.0300	-0.8400	-0.9900	-1.7200	1.4300	1.7300
0.3442	0.2107	0.7096	1.0042	0.5736	0.3662	1.2149	-1.2406	-1.2615
-0.3906	0.3365	0.7022	1.2119	1.4881	1.2743	0.1239	-1.5221	-1.2040
-2.1368	-1.0169	-0.1993	-0.0373	-0.8361	-0.9840	-1.7091	1.4220	1.7177
-0.6467	-0.9455	0.0249	-0.3315	0.5675	0.8470	-0.6366	0.0817	0.1100
-1.5610	-0.5813	0.0483	0.2424	-0.5683	-0.8601	0.7642	-0.7719	-0.1587
0.2644	1.0536	1.0092	1.1383	0.6893	0.0295	0.9286	-1.3457	-1.1366
-1.2100	-1.1900	-0.3300	-0.4600	-0.5400	0.2200	-0.9900	0.7400	1.0200
0.2452	1.1017	1.0018	1.1975	0.8760	0.2138	0.7994	-1.3499	-1.1949
0.2500	1.0600	1.0100	1.1400	0.6900	0.0200	0.9300	-1.3600	-1.1400
0.2100	1.3700	0.9700	1.5200	1.9100	1.2700	0.0600	-1.3000	-1.4900
1.1600	-0.5700	-1.5200	-1.0700	-0.2800	-0.1300	-0.1600	0.2800	-0.0300
-1.4059	-0.4909	0.1029	0.2941	-0.4813	-0.7936	1.2586	-1.2177	-0.5553
0.1700	-0.6200	-1.6500	-1.0300	-1.7400	-1.7800	1.9600	-1.2100	-0.2700
0.2500	1.0600	1.0100	1.1400	0.6900	0.0200	0.9300	-1.3600	-1.1400
-2.1600	-1.0200	-0.1900	-0.0300	-0.8400	-0.9900	-1.7200	1.4300	1.7300
0.2200	-1.2400	-0.4600	-1.0500	0.1900	-0.4200	0.5700	-0.1400	-0.1200
-0.7100	0.9000	0.2100	-0.7200	-1.2600	0.8600	-1.7200	1.0300	1.9800
-2.1600	-1.0200	-0.1900	-0.0300	-0.8400	-0.9900	-1.7200	1.4300	1.7300
-0.8798	-0.8612	-0.0368	-0.2185	0.0379	0.1422	-0.1498	-0.1397	0.0948
0.2559	1.0628	1.0116	1.1401	0.6913	0.0232	0.9261	-1.3537	-1.1373
0.2527	1.1086	0.9917	1.2283	0.9815	0.3369	0.7292	-1.3348	-1.2282
-2.1437	-1.0172	-0.2002	-0.0370	-0.8463	-0.9955	-1.6943	1.4115	1.7160
-0.5265	-0.7985	-1.6265	-1.0557	-1.1501	-1.6583	-0.1492	0.7809	1.3765
-0.5400	-0.7500	-1.7400	-1.0700	-1.1700	-1.7200	-0.0600	0.7400	1.3900
0.2515	-1.1582	-0.4306	-0.9535	0.1113	-0.3864	0.5721	-0.1536	-0.1357
0.1490	1.2594	0.9482	1.4990	1.8851	1.2962	0.0554	-1.3378	-1.4661
1.3400	1.1600	1.0400	-0.0700	1.0200	1.2100	-1.2500	0.9400	0.3000
-0.3329	-1.2424	-0.6071	-0.9656	-0.9990	-1.1900	-0.9583	1.1845	1.2622
-0.3436	0.4183	0.7671	1.3709	1.8155	1.6309	-0.0728	-1.6257	-1.3137
0.1277	1.1695	0.9440	1.4390	1.7110	1.1404	0.1697	-1.3623	-1.4088
-0.3400	0.4200	0.7700	1.3800	1.8400	1.6600	-0.0900	-1.6300	-1.3200
-0.6738	-0.9715	0.0076	-0.3607	0.5622	0.8555	-0.6822	0.1144	0.1462
-1.4186	-0.4808	0.0924	0.2994	-0.5088	-0.8398	1.3067	-1.2506	-0.5734
0.5200	-0.4600	-0.1800	-0.1300	-0.5600	-0.1000	0.5900	-0.2700	-0.2700
-1.4400	-0.4700	0.1100	0.3200	-0.5100	-0.8600	1.3500	-1.2900	-0.6000
1.0900	1.4600	1.2400	1.1600	0.8800	0.4800	0.3700	-0.4600	-0.7500
-0.2977	0.4931	0.7854	1.3908	1.8454	1.6300	-0.0785	-1.6046	-1.3331
0.4400	0.2000	0.7200	1.0000	0.4500	0.2400	1.3900	-1.2400	-1.2900
0.2100	1.3700	0.9700	1.5200	1.9100	1.2700	0.0600	-1.3000	-1.4900
1.0900	1.4600	1.2400	1.1600	0.8800	0.4800	0.3700	-0.4600	-0.7500
1.0900	1.4600	1.2400	1.1600	0.8800	0.4800	0.3700	-0.4600	-0.7500
0.4245	0.1836	0.7101	0.9810	0.4517	0.2487	1.3610	-1.2211	-1.2700
-0.3400	0.4200	0.7700	1.3800	1.8400	1.6600	-0.0900	-1.6300	-1.3200
0.4400	0.2000	0.7200	1.0000	0.4500	0.2400	1.3900	-1.2400	-1.2900
-0.7100	0.9000	0.2100	-0.7200	-1.2600	0.8600	-1.7200	1.0300	1.9800
0.2190	1.2979	0.9546	1.4899	1.8278	1.2151	0.1334	-1.2990	-1.4776
0.4360	0.2180	0.7261	1.0029	0.4550	0.2354	1.3803	-1.2425	-1.2869
0.2077	1.3281	0.9638	1.4820	1.8222	1.1900	0.1128	-1.2931	-1.4576
-2.1600	-1.0200	-0.1900	-0.0300	-0.8400	-0.9900	-1.7200	1.4300	1.7300
-2.1600	-1.0200	-0.1900	-0.0300	-0.8400	-0.9900	-1.7200	1.4300	1.7300
1.0900	1.4600	1.2400	1.1600	0.8800	0.4800	0.3700	-0.4600	-0.7500
-2.1600	-1.0200	-0.1900	-0.0300	-0.8400	-0.9900	-1.7200	1.4300	1.7300
-0.3400	-1.2500	-0.6000	-0.9600	-1.0000	-1.1900	-0.9700	1.1900	1.2700
2.0800	2.0600	1.5500	0.6700	0.6100	0.4200	0.2300	0.8300	-0.5200
0.2500	1.0600	1.0100	1.1400	0.6900	0.0200	0.9300	-1.3600	-1.1400
-0.3054	0.4798	0.7826	1.3888	1.8444	1.6355	-0.0806	-1.6092	-1.3307
-0.7100	0.9000	0.2100	-0.7200	-1.2600	0.8600	-1.7200	1.0300	1.9800
0.2500	1.0600	1.0100	1.1400	0.6900	0.0200	0.9300	-1.3600	-1.1400
0.4400	0.2000	0.7200	1.0000	0.4500	0.2400	1.3900	-1.2400	-1.2900
0.2100	1.3700	0.9700	1.5200	1.9100	1.2700	0.0600	-1.3000	-1.4900
-2.1600	-1.0200	-0.1900	-0.0300	-0.8400	-0.9900	-1.7200	1.4300	1.7300
-1.4352	-0.4851	0.1008	0.3036	-0.5106	-0.8373	1.3009	-1.2474	-0.5660
-0.7100	0.9000	0.2100	-0.7200	-1.2600	0.8600	-1.7200	1.0300	1.9800
-0.5400	-0.7500	-1.7400	-1.0700	-1.1700	-1.7200	-0.0600	0.7400	1.3900
0.4400	0.2000	0.7200	1.0000	0.4500	0.2400	1.3900	-1.2400	-1.2900
-1.4400	-0.4700	0.1100	0.3200	-0.5100	-0.8600	1.3500	-1.2900	-0.6000
1.0900	1.4600	1.2400	1.1600	0.8800	0.4800	0.3700	-0.4600	-0.7500
-0.7100	0.9000	0.2100	-0.7200	-1.2600	0.8600	-1.7200	1.0300	1.9800
1.1600	-0.5700	-1.5200	-1.0700	-0.2800	-0.1300	-0.1600	0.2800	-0.0300
0.4176	0.2580	0.7373	1.0013	0.4693	0.2274	1.3401	-1.2398	-1.2685
-0.3400	-1.2500	-0.6000	-0.9600	-1.0000	-1.1900	-0.9700	1.1900	1.2700
-0.3400	-1.2500	-0.6000	-0.9600	-1.0000	-1.1900	-0.9700	1.1900	1.2700
0.4400	0.2000	0.7200	1.0000	0.4500	0.2400	1.3900	-1.2400	-1.2900
-1.2100	-1.1900	-0.3300	-0.4600	-0.5400	0.2200	-0.9900	0.7400	1.0200
1.0841	1.4572	1.2384	1.1599	0.8787	0.4768	0.3739	-0.4663	-0.7527
2.0800	2.0600	1.5500	0.6700	0.6100	0.4200	0.2300	0.8300	-0.5200
0.2519	1.0494	1.0017	1.1311	0.6813	0.0192	0.9276	-1.3524	-1.1339
0.2500	1.0600	1.0100	1.1400	0.6900	0.0200	0.9300	-1.3600	-1.1400
-0.7033	0.9011	0.2156	-0.7070	-1.2464	0.8541	-1.7015	1.0133	1.9582
-0.7100	0.9000	0.2100	-0.7200	-1.2600	0.8600	-1.7200	1.0300	1.9800
-1.2100	-1.1900	-0.3300	-0.4600	-0.5400	0.2200	-0.9900	0.7400	1.0200
1.0606	1.4460	1.2320	1.1593	0.8734	0.4639	0.3896	-0.4915	-0.7636
0.2497	1.0622	1.0097	1.1427	0.6985	0.0287	0.9239	-1.3596	-1.1424
0.2500	1.0600	1.0100	1.1400	0.6900	0.0200	0.9300	-1.3600	-1.1400
0.2500	1.0600	1.0100	1.1400	0.6900	0.0200	0.9300	-1.3600	-1.1400
0.2770	0.8759	0.9438	1.1014	0.6344	0.0645	1.0066	-1.3218	-1.1543
-1.4026	-0.4757	0.1135	0.3146	-0.4408	-0.7569	1.2230	-1.2203	-0.5606
-1.2100	-1.1900	-0.3300	-0.4600	-0.5400	0.2200	-0.9900	0.7400	1.0200
-1.2164	-1.1300	-0.2890	-0.3979	-0.5144	0.1503	-0.8035	0.5706	0.8769
0.1044	-0.0822	0.5389	0.6655	0.5015	0.4053	0.8347	-0.9232	-0.9243
-0.2702	0.5352	0.7957	1.3923	1.8317	1.5934	-0.0590	-1.5893	-1.3365
0.1700	-0.6200	-1.6500	-1.0300	-1.7400	-1.7800	1.9600	-1.2100	-0.2700
-1.4384	-0.4750	0.1069	0.3145	-0.5102	-0.8524	1.3336	-1.2758	-0.5887
-2.1600	-1.0200	-0.1900	-0.0300	-0.8400	-0.9900	-1.7200	1.4300	1.7300
-1.3808	-0.4299	0.1416	0.3671	-0.3874	-0.7246	1.2653	-1.2969	-0.6301
-2.1600	-1.0200	-0.1900	-0.0300	-0.8400	-0.9900	-1.7200	1.4300	1.7300
-0.6700	-0.9700	0.0100	-0.3600	0.5700	0.8600	-0.6800	0.1100	0.1400
-2.1600	-1.0200	-0.1900	-0.0300	-0.8400	-0.9900	-1.7200	1.4300	1.7300
2.0800	2.0600	1.5500	0.6700	0.6100	0.4200	0.2300	0.8300	-0.5200
-0.6700	-0.9700	0.0100	-0.3600	0.5700	0.8600	-0.6800	0.1100	0.1400
-0.3359	0.4245	0.7717	1.3783	1.8320	1.6485	-0.0829	-1.6281	-1.3187
1.3400	1.1600	1.0400	-0.0700	1.0200	1.2100	-1.2500	0.9400	0.3000
-0.7100	0.9000	0.2100	-0.7200	-1.2600	0.8600	-1.7200	1.0300	1.9800
-0.7100	0.9000	0.2100	-0.7200	-1.2600	0.8600	-1.7200	1.0300	1.9800
0.2500	1.0600	1.0100	1.1400	0.6900	0.0200	0.9300	-1.3600	-1.1400
-1.4384	-0.4750	0.1069	0.3145	-0.5102	-0.8524	1.3336	-1.2758	-0.5887
-2.1600	-1.0200	-0.1900	-0.0300	-0.8400	-0.9900	-1.7200	1.4300	1.7300
-0.3400	-1.2500	-0.6000	-0.9600	-1.0000	-1.1900	-0.9700	1.1900	1.2700
0.3470	1.0495	1.0096	1.0681	0.7067	0.1103	0.8045	-1.1957	-1.0510
-1.4105	-0.5490	0.0631	0.2334	-0.5056	-0.7347	1.0903	-1.0673	-0.4249
0.5200	-0.4600	-0.1800	-0.1300	-0.5600	-0.1000	0.5900	-0.2700	-0.2700
-1.3669	-0.3352	0.1153	0.2030	-0.5912	-0.6729	0.9901	-1.0134	-0.3017
-2.1600	-1.0200	-0.1900	-0.0300	-0.8400	-0.9900	-1.7200	1.4300	1.7300
-1.4157	-0.4459	0.1166	0.3157	-0.4965	-0.7968	1.2675	-1.2285	-0.5548
-1.2100	-1.1900	-0.3300	-0.4600	-0.5400	0.2200	-0.9900	0.7400	1.0200
-0.3400	0.4200	0.7700	1.3800	1.8400	1.6600	-0.0900	-1.6300	-1.3200
-0.5400	-0.7500	-1.7400	-1.0700	-1.1700	-1.7200	-0.0600	0.7400	1.3900
0.2527	1.0480	1.0059	1.1380	0.6866	0.0231	0.9364	-1.3583	-1.1421
-0.8723	-0.7846	0.0606	-0.1201	0.3039	0.3985	-0.0946	-0.3280	-0.1090
0.2162	1.3706	0.9719	1.5175	1.9028	1.2645	0.0622	-1.2941	-1.4848
1.0841	1.4572	1.2384	1.1599	0.8787	0.4768	0.3739	-0.4663	-0.7527
-1.2100	-1.1900	-0.3300	-0.4600	-0.5400	0.2200	-0.9900	0.7400	1.0200
0.2500	1.0600	1.0100	1.1400	0.6900	0.0200	0.9300	-1.3600	-1.1400
0.5200	-0.4600	-0.1800	-0.1300	-0.5600	-0.1000	0.5900	-0.2700	-0.2700
0.2500	1.0600	1.0100	1.1400	0.6900	0.0200	0.9300	-1.3600	-1.1400
-1.4400	-0.4700	0.1100	0.3200	-0.5100	-0.8600	1.3500	-1.2900	-0.6000
-2.1600	-1.0200	-0.1900	-0.0300	-0.8400	-0.9900	-1.7200	1.4300	1.7300
-0.2073	0.6599	0.8093	1.3888	1.8015	1.4969	-0.0281	-1.5168	-1.3387
-1.2116	-1.1850	-0.3269	-0.4545	-0.5398	0.2124	-0.9736	0.7258	1.0087
-1.2100	-1.1900	-0.3300	-0.4600	-0.5400	0.2200	-0.9900	0.7400	1.0200
0.2100	1.3700	0.9700	1.5200	1.9100	1.2700	0.0600	-1.3000	-1.4900
0.2500	1.0600	1.0100	1.1400	0.6900	0.0200	0.9300	-1.3600	-1.1400
-2.1467	-1.0224	-0.1920	-0.0360	-0.8358	-0.9731	-1.7098	1.4203	1.7201
-1.4186	-0.4808	0.0924	0.2994	-0.5088	-0.8398	1.3067	-1.2506	-0.5734
0.2100	1.3700	0.9700	1.5200	1.9100	1.2700	0.0600	-1.3000	-1.4900
-0.3400	-1.2500	-0.6000	-0.9600	-1.0000	-1.1900	-0.9700	1.1900	1.2700
1.0900	1.4600	1.2400	1.1600	0.8800	0.4800	0.3700	-0.4600	-0.7500
0.2100	1.3700	0.9700	1.5200	1.9100	1.2700	0.0600	-1.3000	-1.4900
-0.6754	-0.9665	0.0107	-0.3552	0.5624	0.8480	-0.6658	0.1002	0.1348
-0.6700	-0.9700	0.0100	-0.3600	0.5700	0.8600	-0.6800	0.1100	0.1400
0.1908	1.3438	0.9612	1.5097	1.8921	1.2606	0.0669	-1.3045	-1.4814
0.2023	1.3567	0.9672	1.5180	1.9090	1.2755	0.0579	-1.3046	-1.4876
-0.3400	-1.2500	-0.6000	-0.9600	-1.0000	-1.1900	-0.9700	1.1900	1.2700
0.4400	0.2000	0.7200	1.0000	0.4500	0.2400	1.3900	-1.2400	-1.2900
0.6800	-0.1600	-1.6200	-1.7600	-0.8600	-1.1900	0.7100	0.4000	0.1500
-0.7151	0.8904	0.2093	-0.7127	-1.2548	0.8480	-1.6985	1.0138	1.9620
-0.7100	0.9000	0.2100	-0.7200	-1.2600	0.8600	-1.7200	1.0300	1.9800
-1.4400	-0.4700	0.1100	0.3200	-0.5100	-0.8600	1.3500	-1.2900	-0.6000
0.3786	0.3227	0.7555	1.0131	0.5263	0.2534	1.2531	-1.2473	-1.2500
-1.0415	-1.1243	-0.2297	-0.4334	-0.2094	0.4026	-0.8966	0.5537	0.7571
0.2200	-1.2400	-0.4600	-1.0500	0.1900	-0.4200	0.5700	-0.1400	-0.1200
1.3400	1.1600	1.0400	-0.0700	1.0200	1.2100	-1.2500	0.9400	0.3000
0.2242	-1.2291	-0.4561	-1.0371	0.1795	-0.4155	0.5703	-0.1418	-0.1221
-0.6390	-0.9373	0.0299	-0.3220	0.5666	0.8427	-0.6221	0.0722	0.1000
-0.7100	0.9000	0.2100	-0.7200	-1.2600	0.8600	-1.7200	1.0300	1.9800
0.2500	1.0600	1.0100	1.1400	0.6900	0.0200	0.9300	-1.3600	-1.1400
1.0900	1.4600	1.2400	1.1600	0.8800	0.4800	0.3700	-0.4600	-0.7500
-0.3400	0.4200	0.7700	1.3800	1.8400	1.6600	-0.0900	-1.6300	-1.3200
2.0800	2.0600	1.5500	0.6700	0.6100	0.4200	0.2300	0.8300	-0.5200
-1.2100	-1.1900	-0.3300	-0.4600	-0.5400	0.2200	-0.9900	0.7400	1.0200
-0.2823	0.5197	0.7910	1.3947	1.8473	1.6191	-0.0743	-1.5954	-1.3378
0.2727	0.8929	0.9510	1.1088	0.6380	0.0538	1.0166	-1.3377	-1.1635
0.0985	1.1773	0.9294	1.4916	1.8958	1.3491	0.0296	-1.3669	-1.4555
-0.6700	-0.9700	0.0100	-0.3600	0.5700	0.8600	-0.6800	0.1100	0.1400
-1.4400	-0.4700	0.1100	0.3200	-0.5100	-0.8600	1.3500	-1.2900	-0.6000
-0.2999	0.4783	0.7822	1.3862	1.8347	1.6255	-0.0702	-1.6065	-1.3305
0.2500	1.0600	1.0100	1.1400	0.6900	0.0200	0.9300	-1.3600	-1.1400
0.2497	1.0622	1.0097	1.1427	0.6985	0.0287	0.9239	-1.3596	-1.1424
0.2497	1.0622	1.0097	1.1427	0.6985	0.0287	0.9239	-1.3596	-1.1424
0.2500	1.0600	1.0100	1.1400	0.6900	0.0200	0.9300	-1.3600	-1.1400
-1.2213	-1.1548	-0.3085	-0.4218	-0.5385	0.1671	-0.8755	0.6406	0.9407
0.2500	1.0600	1.0100	1.1400	0.6900	0.0200	0.9300	-1.3600	-1.1400
-0.7100	0.9000	0.2100	-0.7200	-1.2600	0.8600	-1.7200	1.0300	1.9800
-0.3400	0.4200	0.7700	1.3800	1.8400	1.6600	-0.0900	-1.6300	-1.3200
0.2459	1.0555	1.0083	1.1417	0.6980	0.0315	0.9229	-1.3619	-1.1413
-1.4400	-0.4700	0.1100	0.3200	-0.5100	-0.8600	1.3500	-1.2900	-0.6000
-1.4400	-0.4700	0.1100	0.3200	-0.5100	-0.8600	1.3500	-1.2900	-0.6000
-2.1550	-1.0162	-0.1879	-0.0276	-0.8377	-0.9891	-1.6985	1.4110	1.7137
0.2100	1.3700	0.9700	1.5200	1.9100	1.2700	0.0600	-1.3000	-1.4900
-0.6700	-0.9700	0.0100	-0.3600	0.5700	0.8600	-0.6800	0.1100	0.1400
0.4400	0.2000	0.7200	1.0000	0.4500	0.2400	1.3900	-1.2400	-1.2900
0.2500	1.0600	1.0100	1.1400	0.6900	0.0200	0.9300	-1.3600	-1.1400
0.2500	1.0600	1.0100	1.1400	0.6900	0.0200	0.9300	-1.3600	-1.1400
-0.6700	-0.9700	0.0100	-0.3600	0.5700	0.8600	-0.6800	0.1100	0.1400
-0.5400	-0.7500	-1.7400	-1.0700	-1.1700	-1.7200	-0.0600	0.7400	1.3900
1.1600	-0.5700	-1.5200	-1.0700	-0.2800	-0.1300	-0.1600	0.2800	-0.0300
-0.3428	-1.2430	-0.6159	-0.9615	-1.0024	-1.1974	-0.9573	1.1837	1.2717
0.2492	1.0665	1.0092	1.1480	0.7156	0.0462	0.9117	-1.3587	-1.1473
-0.3400	-1.2500	-0.6000	-0.9600	-1.0000	-1.1900	-0.9700	1.1900	1.2700
-0.6700	-0.9700	0.0100	-0.3600	0.5700	0.8600	-0.6800	0.1100	0.1400
-0.6741	-0.9585	0.0090	-0.3632	0.5494	0.8555	-0.6894	0.1208	0.1590
1.0900	1.4600	1.2400	1.1600	0.8800	0.4800	0.3700	-0.4600	-0.7500
1.0841	1.4572	1.2384	1.1599	0.8787	0.4768	0.3739	-0.4663	-0.7527
-0.5194	-0.7346	-1.7097	-1.0564	-1.1504	-1.6882	-0.0638	0.7343	1.3708
-0.7100	0.9000	0.2100	-0.7200	-1.2600	0.8600	-1.7200	1.0300	1.9800
-1.3922	-0.4754	0.1149	0.3123	-0.4309	-0.7439	1.2303	-1.2296	-0.5717
-2.1473	-1.0099	-0.1833	-0.0201	-0.8213	-0.9715	-1.7086	1.4086	1.7087
-2.1600	-1.0200	-0.1900	-0.0300	-0.8400	-0.9900	-1.7200	1.4300	1.7300
-2.1550	-1.0162	-0.1879	-0.0276	-0.8377	-0.9891	-1.6985	1.4110	1.7137
-0.5400	-0.7500	-1.7400	-1.0700	-1.1700	-1.7200	-0.0600	0.7400	1.3900
-0.7100	0.9000	0.2100	-0.7200	-1.2600	0.8600	-1.7200	1.0300	1.9800
0.1869	1.3301	0.9616	1.5141	1.9071	1.2864	0.0537	-1.3138	-1.4829
0.2500	1.0600	1.0100	1.1400	0.6900	0.0200	0.9300	-1.3600	-1.1400
1.3400	1.1600	1.0400	-0.0700	1.0200	1.2100	-1.2500	0.9400	0.3000
0.2200	-1.2400	-0.4600	-1.0500	0.1900	-0.4200	0.5700	-0.1400	-0.1200
0.5200	-0.4600	-0.1800	-0.1300	-0.5600	-0.1000	0.5900	-0.2700	-0.2700
0.2500	1.0600	1.0100	1.1400	0.6900	0.0200	0.9300	-1.3600	-1.1400
1.0900	1.4600	1.2400	1.1600	0.8800	0.4800	0.3700	-0.4600	-0.7500
2.0800	2.0600	1.5500	0.6700	0.6100	0.4200	0.2300	0.8300	-0.5200
1.0900	1.4600	1.2400	1.1600	0.8800	0.4800	0.3700	-0.4600	-0.7500
1.0900	1.4600	1.2400	1.1600	0.8800	0.4800	0.3700	-0.4600	-0.7500
-2.1600	-1.0200	-0.1900	-0.0300	-0.8400	-0.9900	-1.7200	1.4300	1.7300
0.5200	-0.4600	-0.1800	-0.1300	-0.5600	-0.1000	0.5900	-0.2700	-0.2700
-0.7100	0.9000	0.2100	-0.7200	-1.2600	0.8600	-1.7200	1.0300	1.9800
0.1700	-0.6200	-1.6500	-1.0300	-1.7400	-1.7800	1.9600	-1.2100	-0.2700
-0.3400	0.4200	0.7700	1.3800	1.8400	1.6600	-0.0900	-1.6300	-1.3200
1.3400	1.1600	1.0400	-0.0700	1.0200	1.2100	-1.2500	0.9400	0.3000
0.2100	1.3700	0.9700	1.5200	1.9100	1.2700	0.0600	-1.3000	-1.4900
0.2500	1.0600	1.0100	1.1400	0.6900	0.0200	0.9300	-1.3600	-1.1400
0.2064	1.3495	0.9593	1.5000	1.8811	1.2441	0.0589	-1.2830	-1.4683
0.2578	1.0522	1.0033	1.1313	0.6826	0.0224	0.9237	-1.3461	-1.1312
-0.7097	0.8869	0.2086	-0.7175	-1.2472	0.8600	-1.7127	1.0236	1.9671
-2.1303	-0.9985	-0.1778	-0.0251	-0.8299	-0.9801	-1.7064	1.4258	1.7143
1.0900	1.4600	1.2400	1.1600	0.8800	0.4800	0.3700	-0.4600	-0.7500
-2.1600	-1.0200	-0.1900	-0.0300	-0.8400	-0.9900	-1.7200	1.4300	1.7300
0.3631	0.5112	0.7880	1.1408	0.8501	0.5260	1.0177	-1.2650	-1.3389
0.1908	1.3368	0.9630	1.5151	1.9076	1.2836	0.0548	-1.3115	-1.4841
-1.2100	-1.1900	-0.3300	-0.4600	-0.5400	0.2200	-0.9900	0.7400	1.0200
0.5200	-0.4600	-0.1800	-0.1300	-0.5600	-0.1000	0.5900	-0.2700	-0.2700
0.1859	1.3033	0.9414	1.4941	1.8908	1.2820	0.0501	-1.3074	-1.4703
-0.3423	0.4103	0.7647	1.3678	1.8311	1.6544	-0.0941	-1.6178	-1.3098
-0.6845	-0.9645	0.0090	-0.3512	0.5471	0.8315	-0.6538	0.0948	0.1358
1.3153	1.1168	1.0073	-0.0631	0.9748	1.1683	-1.1872	0.8964	0.2767
1.3400	1.1600	1.0400	-0.0700	1.0200	1.2100	-1.2500	0.9400	0.3000
-1.2132	-1.1799	-0.3238	-0.4491	-0.5396	0.2049	-0.9573	0.7116	0.9973
-2.1406	-1.0228	-0.1938	-0.0395	-0.8390	-0.9829	-1.7097	1.4235	1.7218
0.6800	-0.1600	-1.6200	-1.7600	-0.8600	-1.1900	0.7100	0.4000	0.1500
0.6732	-0.1708	-1.6121	-1.7499	-0.8588	-1.1887	0.7178	0.3850	0.1452
0.1700	-0.6200	-1.6500	-1.0300	-1.7400	-1.7800	1.9600	-1.2100	-0.2700
-0.7100	0.9000	0.2100	-0.7200	-1.2600	0.8600	-1.7200	1.0300	1.9800
1.0900	1.4600	1.2400	1.1600	0.8800	0.4800	0.3700	-0.4600	-0.7500
-2.1600	-1.0200	-0.1900	-0.0300	-0.8400	-0.9900	-1.7200	1.4300	1.7300
1.3400	1.1600	1.0400	-0.0700	1.0200	1.2100	-1.2500	0.9400	0.3000
0.4400	0.2000	0.7200	1.0000	0.4500	0.2400	1.3900	-1.2400	-1.2900
-2.1600	-1.0200	-0.1900	-0.0300	-0.8400	-0.9900	-1.7200	1.4300	1.7300
0.4400	0.2000	0.7200	1.0000	0.4500	0.2400	1.3900	-1.2400	-1.2900
-0.3385	0.4169	0.7661	1.3688	1.8316	1.6517	-0.0931	-1.6155	-1.3110
2.0503	2.0385	1.5378	0.6651	0.5999	0.4101	0.2164	0.8342	-0.5043
-1.4346	-0.4735	0.1093	0.3152	-0.5024	-0.8480	1.3358	-1.2802	-0.5948
0.4400	0.2000	0.7200	1.0000	0.4500	0.2400	1.3900	-1.2400	-1.2900
0.3081	0.2681	0.7350	1.0757	0.7144	0.4972	1.1148	-1.3044	-1.3004
-1.2100	-1.1900	-0.3300	-0.4600	-0.5400	0.2200	-0.9900	0.7400	1.0200
0.2100	1.3700	0.9700	1.5200	1.9100	1.2700	0.0600	-1.3000	-1.4900
-2.1600	-1.0200	-0.1900	-0.0300	-0.8400	-0.9900	-1.7200	1.4300	1.7300
1.0900	1.4600	1.2400	1.1600	0.8800	0.4800	0.3700	-0.4600	-0.7500
0.2500	1.0600	1.0100	1.1400	0.6900	0.0200	0.9300	-1.3600	-1.1400
-2.1600	-1.0200	-0.1900	-0.0300	-0.8400	-0.9900	-1.7200	1.4300	1.7300
1.0900	1.4600	1.2400	1.1600	0.8800	0.4800	0.3700	-0.4600	-0.7500
0.2100	1.3700	0.9700	1.5200	1.9100	1.2700	0.0600	-1.3000	-1.4900
-0.3400	0.4200	0.7700	1.3800	1.8400	1.6600	-0.0900	-1.6300	-1.3200
2.0800	2.0600	1.5500	0.6700	0.6100	0.4200	0.2300	0.8300	-0.5200
-1.4400	-0.4700	0.1100	0.3200	-0.5100	-0.8600	1.3500	-1.2900	-0.6000
0.5200	-0.4600	-0.1800	-0.1300	-0.5600	-0.1000	0.5900	-0.2700	-0.2700
0.5200	-0.4600	-0.1800	-0.1300	-0.5600	-0.1000	0.5900	-0.2700	-0.2700
0.4400	0.2000	0.7200	1.0000	0.4500	0.2400	1.3900	-1.2400	-1.2900
1.0900	1.4600	1.2400	1.1600	0.8800	0.4800	0.3700	-0.4600	-0.7500
-0.6700	-0.9700	0.0100	-0.3600	0.5700	0.8600	-0.6800	0.1100	0.1400
-0.3527	0.4099	0.7633	1.3701	1.8213	1.6415	-0.1014	-1.6086	-1.2987
-2.1600	-1.0200	-0.1900	-0.0300	-0.8400	-0.9900	-1.7200	1.4300	1.7300
0.3842	0.4526	0.8052	1.0411	0.5205	0.1754	1.2549	-1.2752	-1.2459
-0.5400	-0.7500	-1.7400	-1.0700	-1.1700	-1.7200	-0.0600	0.7400	1.3900
-0.3400	0.4200	0.7700	1.3800	1.8400	1.6600	-0.0900	-1.6300	-1.3200
-0.5400	-0.7500	-1.7400	-1.0700	-1.1700	-1.7200	-0.0600	0.7400	1.3900
-0.6700	-0.9700	0.0100	-0.3600	0.5700	0.8600	-0.6800	0.1100	0.1400
1.1368	-0.5731	-1.5107	-1.0627	-0.2839	-0.1360	-0.1709	0.2880	-0.0177
-1.4400	-0.4700	0.1100	0.3200	-0.5100	-0.8600	1.3500	-1.2900	-0.6000
1.3400	1.1600	1.0400	-0.0700	1.0200	1.2100	-1.2500	0.9400	0.3000
1.0900	1.4600	1.2400	1.1600	0.8800	0.4800	0.3700	-0.4600	-0.7500
-0.6700	-0.9700	0.0100	-0.3600	0.5700	0.8600	-0.6800	0.1100	0.1400
-1.2100	-1.1900	-0.3300	-0.4600	-0.5400	0.2200	-0.9900	0.7400	1.0200
-1.4269	-0.4673	0.1139	0.3227	-0.4860	-0.8303	1.3257	-1.2826	-0.5999
-0.6700	-0.9700	0.0100	-0.3600	0.5700	0.8600	-0.6800	0.1100	0.1400
0.4400	0.2000	0.7200	1.0000	0.4500	0.2400	1.3900	-1.2400	-1.2900
0.2100	1.3700	0.9700	1.5200	1.9100	1.2700	0.0600	-1.3000	-1.4900
0.2100	1.3700	0.9700	1.5200	1.9100	1.2700	0.0600	-1.3000	-1.4900
-1.4400	-0.4700	0.1100	0.3200	-0.5100	-0.8600	1.3500	-1.2900	-0.6000
0.2100	1.3700	0.9700	1.5200	1.9100	1.2700	0.0600	-1.3000	-1.4900
-0.7100	0.9000	0.2100	-0.7200	-1.2600	0.8600	-1.7200	1.0300	1.9800
-0.6700	-0.9700	0.0100	-0.3600	0.5700	0.8600	-0.6800	0.1100	0.1400
-2.1600	-1.0200	-0.1900	-0.0300	-0.8400	-0.9900	-1.7200	1.4300	1.7300
-0.3400	0.4200	0.7700	1.3800	1.8400	1.6600	-0.0900	-1.6300	-1.3200
0.6800	-0.1600	-1.6200	-1.7600	-0.8600	-1.1900	0.7100	0.4000	0.1500
-0.3323	0.4333	0.7728	1.3820	1.8410	1.6545	-0.0879	-1.6254	-1.3224
1.0900	1.4600	1.2400	1.1600	0.8800	0.4800	0.3700	-0.4600	-0.7500
-1.2100	-1.1900	-0.3300	-0.4600	-0.5400	0.2200	-0.9900	0.7400	1.0200
2.0800	2.0600	1.5500	0.6700	0.6100	0.4200	0.2300	0.8300	-0.5200
0.2500	1.0600	1.0100	1.1400	0.6900	0.0200	0.9300	-1.3600	-1.1400
-1.4400	-0.4700	0.1100	0.3200	-0.5100	-0.8600	1.3500	-1.2900	-0.6000
-0.6700	-0.9700	0.0100	-0.3600	0.5700	0.8600	-0.6800	0.1100	0.1400
0.2500	1.0600	1.0100	1.1400	0.6900	0.0200	0.9300	-1.3600	-1.1400
0.5114	-0.4505	-0.1773	-0.1341	-0.5649	-0.0933	0.5738	-0.2609	-0.2543
-2.1600	-1.0200	-0.1900	-0.0300	-0.8400	-0.9900	-1.7200	1.4300	1.7300
-2.0836	-1.0264	-0.2071	-0.0613	-0.8193	-0.9163	-1.6683	1.3834	1.6780
-0.3485	-1.2171	-0.6382	-0.9460	-0.9945	-1.1773	-0.9103	1.1444	1.2500
0.1896	1.2570	0.9330	1.4483	1.8210	1.2252	0.0848	-1.2608	-1.4362
0.6515	-0.1788	-1.5819	-1.7213	-0.8441	-1.1701	0.6692	0.4024	0.1632
2.0800	2.0600	1.5500	0.6700	0.6100	0.4200	0.2300	0.8300	-0.5200
-1.2083	-1.1552	-0.3044	-0.4252	-0.5155	0.1881	-0.8853	0.6416	0.9336
-0.7610	0.8042	0.2030	-0.6473	-1.2076	0.7397	-1.5053	0.8678	1.7996
-1.4231	-0.4463	0.1090	0.2927	-0.5259	-0.8164	1.2692	-1.2271	-0.5345
0.3723	0.3924	0.7820	1.0480	0.5660	0.2610	1.2296	-1.2780	-1.2645
0.3071	0.8014	0.9228	1.0979	0.6178	0.0862	1.0683	-1.3239	-1.1851
2.0800	2.0600	1.5500	0.6700	0.6100	0.4200	0.2300	0.8300	-0.5200
-1.4400	-0.4700	0.1100	0.3200	-0.5100	-0.8600	1.3500	-1.2900	-0.6000
0.2500	1.0600	1.0100	1.1400	0.6900	0.0200	0.9300	-1.3600	-1.1400
-2.1600	-1.0200	-0.1900	-0.0300	-0.8400	-0.9900	-1.7200	1.4300	1.7300
1.0900	1.4600	1.2400	1.1600	0.8800	0.4800	0.3700	-0.4600	-0.7500
0.2100	1.3700	0.9700	1.5200	1.9100	1.2700	0.0600	-1.3000	-1.4900
1.0900	1.4600	1.2400	1.1600	0.8800	0.4800	0.3700	-0.4600	-0.7500
0.2398	1.0443	1.0006	1.1288	0.6814	0.0214	0.9166	-1.3453	-1.1249
1.0900	1.4600	1.2400	1.1600	0.8800	0.4800	0.3700	-0.4600	-0.7500
-0.6700	-0.9700	0.0100	-0.3600	0.5700	0.8600	-0.6800	0.1100	0.1400
-0.2345	0.5912	0.8060	1.4028	1.8430	1.5792	-0.0524	-1.5673	-1.3507
-2.1600	-1.0200	-0.1900	-0.0300	-0.8400	-0.9900	-1.7200	1.4300	1.7300
-2.1600	-1.0200	-0.1900	-0.0300	-0.8400	-0.9900	-1.7200	1.4300	1.7300
0.2500	1.0600	1.0100	1.1400	0.6900	0.0200	0.9300	-1.3600	-1.1400
-0.6700	-0.9700	0.0100	-0.3600	0.5700	0.8600	-0.6800	0.1100	0.1400
-2.1600	-1.0200	-0.1900	-0.0300	-0.8400	-0.9900	-1.7200	1.4300	1.7300
0.2078	1.3552	0.9669	1.5154	1.8993	1.2655	0.0683	-1.3019	-1.4874
-0.2936	0.4976	0.7871	1.3891	1.8373	1.6185	-0.0713	-1.6027	-1.3318
0.2500	1.0600	1.0100	1.1400	0.6900	0.0200	0.9300	-1.3600	-1.1400
-1.4137	-0.5046	0.0886	0.2766	-0.5035	-0.7859	1.1998	-1.1627	-0.5018
-0.3400	-1.2500	-0.6000	-0.9600	-1.0000	-1.1900	-0.9700	1.1900	1.2700
-1.2100	-1.1900	-0.3300	-0.4600	-0.5400	0.2200	-0.9900	0.7400	1.0200
-1.2100	-1.1900	-0.3300	-0.4600	-0.5400	0.2200	-0.9900	0.7400	1.0200
0.2500	1.0600	1.0100	1.1400	0.6900	0.0200	0.9300	-1.3600	-1.1400
-0.5322	-0.7444	-1.7138	-1.0518	-1.1517	-1.6931	-0.0524	0.7129	1.3586
0.1946	1.3434	0.9644	1.5161	1.9080	1.2809	0.0558	-1.3092	-1.4852
-0.3076	0.4650	0.7794	1.3842	1.8337	1.6310	-0.0723	-1.6111	-1.3281
0.2500	1.0600	1.0100	1.1400	0.6900	0.0200	0.9300	-1.3600	-1.1400
0.5200	-0.4600	-0.1800	-0.1300	-0.5600	-0.1000	0.5900	-0.2700	-0.2700
-0.5400	-0.7500	-1.7400	-1.0700	-1.1700	-1.7200	-0.0600	0.7400	1.3900
-0.6700	-0.9700	0.0100	-0.3600	0.5700	0.8600	-0.6800	0.1100	0.1400
1.3400	1.1600	1.0400	-0.0700	1.0200	1.2100	-1.2500	0.9400	0.3000
1.3400	1.1600	1.0400	-0.0700	1.0200	1.2100	-1.2500	0.9400	0.3000
-0.3400	0.4200	0.7700	1.3800	1.8400	1.6600	-0.0900	-1.6300	-1.3200
-0.3359	0.4245	0.7717	1.3783	1.8320	1.6485	-0.0829	-1.6281	-1.3187
-1.4400	-0.4700	0.1100	0.3200	-0.5100	-0.8600	1.3500	-1.2900	-0.6000
0.5179	-0.4655	-0.1820	-0.1364	-0.5548	-0.1022	0.5899	-0.2691	-0.2690
1.0900	1.4600	1.2400	1.1600	0.8800	0.4800	0.3700	-0.4600	-0.7500
0.5200	-0.4600	-0.1800	-0.1300	-0.5600	-0.1000	0.5900	-0.2700	-0.2700
1.3383	1.1621	1.0414	-0.0614	1.0190	1.2049	-1.2387	0.9302	0.2927
-0.3400	0.4200	0.7700	1.3800	1.8400	1.6600	-0.0900	-1.6300	-1.3200
0.2500	1.0600	1.0100	1.1400	0.6900	0.0200	0.9300	-1.3600	-1.1400
-1.1939	-1.1715	-0.3190	-0.4487	-0.5301	0.2218	-0.9805	0.7316	1.0076
0.4322	0.1918	0.7150	0.9905	0.4508	0.2443	1.3755	-1.2306	-1.2800
-2.1600	-1.0200	-0.1900	-0.0300	-0.8400	-0.9900	-1.7200	1.4300	1.7300
-1.4400	-0.4700	0.1100	0.3200	-0.5100	-0.8600	1.3500	-1.2900	-0.6000
-0.3400	0.4200	0.7700	1.3800	1.8400	1.6600	-0.0900	-1.6300	-1.3200
1.0900	1.4600	1.2400	1.1600	0.8800	0.4800	0.3700	-0.4600	-0.7500
-1.4400	-0.4700	0.1100	0.3200	-0.5100	-0.8600	1.3500	-1.2900	-0.6000
0.2062	1.3517	0.9590	1.5027	1.8897	1.2528	0.0528	-1.2826	-1.4707
0.4261	0.2693	0.7363	1.0274	0.5248	0.2873	1.3185	-1.2446	-1.2977
-2.0818	-0.9599	-0.1560	0.0117	-0.7913	-0.9597	-1.4295	1.1613	1.4969
-2.1550	-1.0162	-0.1879	-0.0276	-0.8377	-0.9891	-1.6985	1.4110	1.7137
1.0724	1.4516	1.2352	1.1596	0.8760	0.4703	0.3817	-0.4789	-0.7582
-0.3307	0.4957	0.7529	1.3238	1.6762	1.4166	0.0431	-1.5550	-1.2944
0.5200	-0.4600	-0.1800	-0.1300	-0.5600	-0.1000	0.5900	-0.2700	-0.2700
2.0800	2.0600	1.5500	0.6700	0.6100	0.4200	0.2300	0.8300	-0.5200
1.0900	1.4600	1.2400	1.1600	0.8800	0.4800	0.3700	-0.4600	-0.7500
-0.7100	0.9000	0.2100	-0.7200	-1.2600	0.8600	-1.7200	1.0300	1.9800
0.2500	1.0600	1.0100	1.1400	0.6900	0.0200	0.9300	-1.3600	-1.1400
1.0606	1.4460	1.2320	1.1593	0.8734	0.4639	0.3896	-0.4915	-0.7636
-1.0525	-1.1143	-0.2279	-0.4215	-0.2287	0.3931	-0.8920	0.5535	0.7649
-2.1600	-1.0200	-0.1900	-0.0300	-0.8400	-0.9900	-1.7200	1.4300	1.7300
1.3208	1.1831	1.0554	0.0246	1.0092	1.1538	-1.1254	0.8323	0.2192
-0.5663	-0.8386	0.0793	-0.2077	0.5280	0.7755	-0.4685	-0.0194	0.0094
0.2395	1.0464	1.0003	1.1315	0.6899	0.0301	0.9105	-1.3449	-1.1273
-0.4333	-1.0915	-0.8497	-0.9167	-0.9888	-1.1670	-0.6880	0.9879	1.2254
-0.4054	-0.7543	-0.7230	-0.7927	-0.5736	-0.5820	-0.2437	0.4186	0.7845
-0.5515	-0.7248	0.1369	-0.1166	0.5562	0.7295	-0.3637	-0.1473	-0.0868
1.9293	1.9271	1.4822	0.6473	0.6383	0.5004	0.0999	0.8499	-0.4511
-1.3646	-0.5190	0.1002	0.2534	-0.4043	-0.6916	1.1513	-1.1529	-0.5276
0.6800	-0.1600	-1.6200	-1.7600	-0.8600	-1.1900	0.7100	0.4000	0.1500
0.0201	1.1087	0.8602	1.3601	1.6587	1.0917	0.1391	-1.2692	-1.3564
0.4743	-0.5524	-0.2124	-0.2352	-0.4759	-0.1336	0.5767	-0.2484	-0.2442
1.0900	1.4600	1.2400	1.1600	0.8800	0.4800	0.3700	-0.4600	-0.7500
-0.3953	0.0615	0.4741	0.5934	0.5274	0.3541	0.3913	-0.8585	-0.6527
0.1255	1.2045	0.9308	1.4671	1.8564	1.2899	0.0480	-1.3254	-1.4373
0.4309	0.1978	0.7171	0.9915	0.4525	0.2428	1.3723	-1.2314	-1.2790
1.0900	1.4600	1.2400	1.1600	0.8800	0.4800	0.3700	-0.4600	-0.7500
-0.2515	0.4934	0.7860	1.3715	1.7698	1.5463	0.0022	-1.5813	-1.3315
-2.1600	-1.0200	-0.1900	-0.0300	-0.8400	-0.9900	-1.7200	1.4300	1.7300
-0.3345	0.4185	0.7697	1.3773	1.8303	1.6501	-0.0797	-1.6273	-1.3198
-0.3400	-1.2500	-0.6000	-0.9600	-1.0000	-1.1900	-0.9700	1.1900	1.2700
0.3265	0.6282	0.8595	1.0727	0.5892	0.1505	1.1388	-1.3018	-1.2158
-0.6700	-0.9700	0.0100	-0.3600	0.5700	0.8600	-0.6800	0.1100	0.1400
1.0900	1.4600	1.2400	1.1600	0.8800	0.4800	0.3700	-0.4600	-0.7500
1.0900	1.4600	1.2400	1.1600	0.8800	0.4800	0.3700	-0.4600	-0.7500
-0.7100	0.9000	0.2100	-0.7200	-1.2600	0.8600	-1.7200	1.0300	1.9800
0.2200	-1.2400	-0.4600	-1.0500	0.1900	-0.4200	0.5700	-0.1400	-0.1200
0.5105	-0.4675	-0.1929	-0.1430	-0.5590	-0.1136	0.5853	-0.2620	-0.2573
1.0900	1.4600	1.2400	1.1600	0.8800	0.4800	0.3700	-0.4600	-0.7500
0.2500	1.0600	1.0100	1.1400	0.6900	0.0200	0.9300	-1.3600	-1.1400
-2.1600	-1.0200	-0.1900	-0.0300	-0.8400	-0.9900	-1.7200	1.4300	1.7300
0.2500	1.0600	1.0100	1.1400	0.6900	0.0200	0.9300	-1.3600	-1.1400
-1.2261	-1.1397	-0.2992	-0.4055	-0.5379	0.1445	-0.8264	0.5980	0.9067
-2.1600	-1.0200	-0.1900	-0.0300	-0.8400	-0.9900	-1.7200	1.4300	1.7300
0.4400	0.2000	0.7200	1.0000	0.4500	0.2400	1.3900	-1.2400	-1.2900
-0.7100	0.9000	0.2100	-0.7200	-1.2600	0.8600	-1.7200	1.0300	1.9800
1.1600	-0.5700	-1.5200	-1.0700	-0.2800	-0.1300	-0.1600	0.2800	-0.0300
1.1555	-0.5692	-1.5106	-1.0634	-0.2820	-0.1298	-0.1548	0.2762	-0.0317
1.3400	1.1600	1.0400	-0.0700	1.0200	1.2100	-1.2500	0.9400	0.3000
-1.2100	-1.1900	-0.3300	-0.4600	-0.5400	0.2200	-0.9900	0.7400	1.0200
-0.5400	-0.7500	-1.7400	-1.0700	-1.1700	-1.7200	-0.0600	0.7400	1.3900
1.3400	1.1600	1.0400	-0.0700	1.0200	1.2100	-1.2500	0.9400	0.3000
-0.7100	0.9000	0.2100	-0.7200	-1.2600	0.8600	-1.7200	1.0300	1.9800
-0.5400	-0.7500	-1.7400	-1.0700	-1.1700	-1.7200	-0.0600	0.7400	1.3900
-1.4400	-0.4700	0.1100	0.3200	-0.5100	-0.8600	1.3500	-1.2900	-0.6000
1.3400	1.1600	1.0400	-0.0700	1.0200	1.2100	-1.2500	0.9400	0.3000
-0.6700	-0.9700	0.0100	-0.3600	0.5700	0.8600	-0.6800	0.1100	0.1400
-0.4498	-0.5937	0.2122	0.0435	0.4847	0.5860	-0.0517	-0.3316	-0.2633
2.0800	2.0600	1.5500	0.6700	0.6100	0.4200	0.2300	0.8300	-0.5200
-0.3400	-1.2500	-0.6000	-0.9600	-1.0000	-1.1900	-0.9700	1.1900	1.2700
-0.5165	-0.4697	0.2352	0.1280	0.8322	0.9240	-0.4094	-0.3280	-0.2781
-0.0031	0.9304	0.8885	1.3813	1.6255	1.1578	0.1881	-1.4291	-1.3542
-1.2100	-1.1900	-0.3300	-0.4600	-0.5400	0.2200	-0.9900	0.7400	1.0200
-1.2100	-1.1900	-0.3300	-0.4600	-0.5400	0.2200	-0.9900	0.7400	1.0200
0.2887	0.3713	0.7397	1.0620	0.7668	0.4951	1.0138	-1.2420	-1.2701
-2.1600	-1.0200	-0.1900	-0.0300	-0.8400	-0.9900	-1.7200	1.4300	1.7300
-1.2100	-1.1900	-0.3300	-0.4600	-0.5400	0.2200	-0.9900	0.7400	1.0200
1.0841	1.4572	1.2384	1.1599	0.8787	0.4768	0.3739	-0.4663	-0.7527
0.2078	1.3552	0.9669	1.5154	1.8993	1.2655	0.0683	-1.3019	-1.4874
-1.2100	-1.1900	-0.3300	-0.4600	-0.5400	0.2200	-0.9900	0.7400	1.0200
0.2553	1.0359	1.0019	1.1361	0.6833	0.0262	0.9429	-1.3566	-1.1442
-0.6545	-0.8771	0.0589	-0.2436	0.6251	0.8764	-0.6041	-0.0164	0.0380
-1.4400	-0.4700	0.1100	0.3200	-0.5100	-0.8600	1.3500	-1.2900	-0.6000
-0.3259	0.4057	0.7636	1.3599	1.8020	1.6246	-0.0631	-1.6097	-1.3092
0.3252	0.5943	0.8103	1.1755	0.9501	0.5925	0.9105	-1.2830	-1.3404
0.2064	1.0374	0.9876	1.1903	0.8797	0.2499	0.7828	-1.3726	-1.1855
0.4360	0.2180	0.7261	1.0029	0.4550	0.2354	1.3803	-1.2425	-1.2869
-0.0118	0.9655	0.8789	1.4378	1.8110	1.3544	0.0564	-1.4213	-1.4079
1.1022	1.4453	1.2302	1.0998	0.8869	0.5157	0.2907	-0.3915	-0.6986
0.3347	0.6866	0.8222	1.2070	1.0566	0.6662	0.8203	-1.2570	-1.3604
0.1015	1.1712	0.9216	1.4692	1.8790	1.3324	0.0234	-1.3380	-1.4375
2.0800	2.0600	1.5500	0.6700	0.6100	0.4200	0.2300	0.8300	-0.5200
0.1700	-0.6200	-1.6500	-1.0300	-1.7400	-1.7800	1.9600	-1.2100	-0.2700
-1.4218	-0.4707	0.0986	0.3103	-0.5084	-0.8549	1.3394	-1.2790	-0.5960
1.0841	1.4572	1.2384	1.1599	0.8787	0.4768	0.3739	-0.4663	-0.7527
-1.3860	-0.5018	0.1029	0.2785	-0.4336	-0.7310	1.1936	-1.1857	-0.5410
-1.2197	-1.1598	-0.3115	-0.4273	-0.5387	0.1747	-0.8918	0.6548	0.9520
0.6800	-0.1600	-1.6200	-1.7600	-0.8600	-1.1900	0.7100	0.4000	0.1500
1.1600	-0.5700	-1.5200	-1.0700	-0.2800	-0.1300	-0.1600	0.2800	-0.0300
0.2235	-0.5717	-1.6469	-1.1066	-1.6477	-1.7181	1.8289	-1.0411	-0.2259
-0.3246	0.4536	0.7738	1.3785	1.8265	1.6260	-0.0736	-1.6138	-1.3221
-0.3670	0.0034	0.2469	0.3015	0.0001	-0.0804	0.3752	-0.5717	-0.2798
-0.6371	-0.5613	0.0731	0.0171	0.1559	0.2534	0.0071	-0.3019	-0.0964
-0.2667	0.5093	0.7789	1.3579	1.7855	1.5523	-0.0383	-1.5536	-1.3153
-0.0243	-0.6711	-1.5922	-1.0064	-1.5569	-1.6640	1.4128	-0.7274	0.1138
0.2970	0.8215	0.8000	0.8562	0.5682	-0.0078	0.8376	-1.1466	-0.9641
-0.6753	-0.6497	0.0642	-0.3164	0.2964	0.7776	-0.6897	0.1366	0.3062
-0.8129	-0.9510	-0.1053	-0.3745	0.0415	0.5076	-0.7368	0.3413	0.4906
-0.6415	-0.8955	0.0423	-0.2983	0.5450	0.8134	-0.6104	0.0641	0.1038
-0.3583	-1.2487	-0.5943	-0.9495	-0.9903	-1.1604	-0.9704	1.1806	1.2648
0.2299	1.1196	0.9871	1.2537	1.0674	0.4262	0.6627	-1.3455	-1.2497
0.1700	-0.6200	-1.6500	-1.0300	-1.7400	-1.7800	1.9600	-1.2100	-0.2700
2.0800	2.0600	1.5500	0.6700	0.6100	0.4200	0.2300	0.8300	-0.5200
0.2542	1.0446	1.0008	1.1467	0.7174	0.0611	0.9185	-1.3550	-1.1540
0.4211	-0.3629	-0.0506	-0.3840	-0.3590	-0.1666	-0.3107	0.4620	0.3490
-2.1600	-1.0200	-0.1900	-0.0300	-0.8400	-0.9900	-1.7200	1.4300	1.7300
-0.7431	0.0390	0.6096	1.4394	0.5682	1.1092	-0.5376	1.1652	-0.1585
-0.7100	0.9000	0.2100	-0.7200	-1.2600	0.8600	-1.7200	1.0300	1.9800
-0.7100	0.9000	0.2100	-0.7200	-1.2600	0.8600	-1.7200	1.0300	1.9800
-0.7256	0.8466	0.1980	-0.7073	-1.2397	0.8345	-1.6832	1.0077	1.9418
1.3118	1.1210	1.0101	-0.0459	0.9729	1.1580	-1.1645	0.8768	0.2620
0.5200	-0.4600	-0.1800	-0.1300	-0.5600	-0.1000	0.5900	-0.2700	-0.2700
-0.6700	-0.9700	0.0100	-0.3600	0.5700	0.8600	-0.6800	0.1100	0.1400
1.0900	1.4600	1.2400	1.1600	0.8800	0.4800	0.3700	-0.4600	-0.7500
0.1601	-0.6218	-1.6513	-1.0306	-1.7320	-1.7792	1.9317	-1.1827	-0.2468
0.1773	-0.7110	-1.4752	-1.0329	-1.4566	-1.5803	1.7559	-1.0529	-0.2480
-0.7221	0.8612	0.2017	-0.7091	-1.2447	0.8390	-1.6883	1.0097	1.9485
-0.8101	-0.3917	0.2652	0.3638	0.5988	0.5744	0.0962	-0.8190	-0.4964
1.2683	1.2460	1.0973	0.2827	0.9799	1.0007	-0.7855	0.5386	-0.0010
-0.1652	0.6352	0.8105	1.3815	1.7514	1.4539	0.0295	-1.5010	-1.3396
0.1610	-0.5482	-0.9338	-1.1164	-0.6965	-0.9541	-0.0083	0.5329	0.4679
0.4345	0.2015	0.7203	1.0027	0.4597	0.2499	1.3797	-1.2427	-1.2902
-1.3175	-0.2401	0.1268	0.1455	-0.6359	-0.5713	0.8348	-0.9006	-0.1670
1.1763	0.8918	0.8479	-0.0589	0.7790	1.0142	-0.9657	0.7599	0.2083
-0.7543	0.8087	0.2006	-0.6600	-1.2130	0.7593	-1.5431	0.8982	1.8290
0.4337	0.8246	0.9171	0.9834	0.6515	0.2966	0.6534	-0.8501	-0.8659
0.2169	-1.2010	-0.5349	-1.0487	0.0685	-0.5056	0.6575	-0.2073	-0.1294
0.2557	0.9289	0.9642	1.1202	0.7346	0.1587	0.8829	-1.3173	-1.1386
-2.1467	-1.0224	-0.1920	-0.0360	-0.8358	-0.9731	-1.7098	1.4203	1.7201
0.8139	1.3285	1.1644	1.1534	0.8176	0.3288	0.5541	-0.7558	-0.8782
0.2266	-1.2353	-0.4674	-1.0501	0.1867	-0.4180	0.5649	-0.1371	-0.1194
-0.5386	-0.7535	-1.7320	-1.0692	-1.1688	-1.7163	-0.0664	0.7431	1.3892
-1.4400	-0.4700	0.1100	0.3200	-0.5100	-0.8600	1.3500	-1.2900	-0.6000
-0.7448	-0.9517	-0.0099	-0.3241	0.4255	0.7324	-0.6262	0.1047	0.1873
-1.2100	-1.1900	-0.3300	-0.4600	-0.5400	0.2200	-0.9900	0.7400	1.0200
-0.7100	0.9000	0.2100	-0.7200	-1.2600	0.8600	-1.7200	1.0300	1.9800
0.1677	1.2969	0.9546	1.5092	1.9046	1.3000	0.0485	-1.3254	-1.4769
0.4400	0.2000	0.7200	1.0000	0.4500	0.2400	1.3900	-1.2400	-1.2900
0.1700	-0.6200	-1.6500	-1.0300	-1.7400	-1.7800	1.9600	-1.2100	-0.2700
0.1700	-0.6200	-1.6500	-1.0300	-1.7400	-1.7800	1.9600	-1.2100	-0.2700
0.2500	1.0600	1.0100	1.1400	0.6900	0.0200	0.9300	-1.3600	-1.1400
0.1767	0.7525	0.8599	1.0148	0.7854	0.2901	0.7376	-1.1951	-1.0770
0.4595	-0.2094	0.0657	-0.1842	-0.1244	0.1169	-0.0255	0.1057	-0.0020
1.0900	1.4600	1.2400	1.1600	0.8800	0.4800	0.3700	-0.4600	-0.7500
0.5181	-0.4494	-0.1717	-0.1211	-0.5513	-0.0992	0.5924	-0.2776	-0.2761
-0.5400	-0.7500	-1.7400	-1.0700	-1.1700	-1.7200	-0.0600	0.7400	1.3900
0.5236	-0.4541	-0.1734	-0.1360	-0.5437	-0.0931	0.5770	-0.2606	-0.2650
-0.8531	-0.8511	0.0338	-0.1983	0.3132	0.4510	-0.1973	-0.2229	-0.0359
0.2735	1.0712	1.0164	1.1406	0.6953	0.0329	0.9143	-1.3348	-1.1291
0.4400	0.2000	0.7200	1.0000	0.4500	0.2400	1.3900	-1.2400	-1.2900
0.1615	1.3017	0.9424	1.4797	1.8489	1.2279	0.0798	-1.2945	-1.4576
-0.2806	0.4645	0.7539	1.3367	1.7132	1.4908	0.0292	-1.5759	-1.3106
1.0145	1.3740	1.1904	1.1085	0.8393	0.4824	0.3143	-0.4052	-0.6892
0.2438	1.0262	0.9945	1.1259	0.6764	0.0260	0.9262	-1.3428	-1.1280
0.2100	1.3700	0.9700	1.5200	1.9100	1.2700	0.0600	-1.3000	-1.4900
-1.1875	-1.1288	-0.2830	-0.3641	-0.4842	0.2650	-0.9675	0.7615	0.9608
-0.9433	-0.9136	-0.1501	-0.2937	-0.3156	0.2947	-0.8330	0.5741	0.7790
0.2527	1.0480	1.0059	1.1380	0.6866	0.0231	0.9364	-1.3583	-1.1421
-0.3323	0.4333	0.7728	1.3820	1.8410	1.6545	-0.0879	-1.6254	-1.3224
0.2500	1.0600	1.0100	1.1400	0.6900	0.0200	0.9300	-1.3600	-1.1400
1.3400	1.1600	1.0400	-0.0700	1.0200	1.2100	-1.2500	0.9400	0.3000
-0.0003	1.0614	0.8640	1.3587	1.6206	1.0680	0.1837	-1.3193	-1.3564
0.2148	1.3331	0.9748	1.4748	1.7650	1.1214	0.1634	-1.3071	-1.4484
-0.7101	-0.5473	0.0736	0.0071	0.1626	0.4862	-0.5587	0.1192	0.2561
-0.0781	0.5955	0.7506	0.8484	0.5352	0.1031	0.6254	-1.0665	-0.8227
0.3359	0.1049	0.6611	0.8912	0.4795	0.3119	1.1956	-1.1322	-1.1704
0.2500	1.0600	1.0100	1.1400	0.6900	0.0200	0.9300	-1.3600	-1.1400
-0.6887	-0.9726	-0.0017	-0.3554	0.5148	0.8243	-0.6807	0.1314	0.1731
-0.6776	-0.9731	0.0052	-0.3614	0.5545	0.8510	-0.6843	0.1188	0.1523
0.5485	-0.2579	-1.5056	-1.6384	-0.8361	-1.0945	0.5914	0.3994	0.2041
0.2500	1.0600	1.0100	1.1400	0.6900	0.0200	0.9300	-1.3600	-1.1400
-0.6265	-0.9045	0.0445	-0.2878	0.5763	0.8423	-0.6005	0.0452	0.0745
0.4352	-0.5198	-0.2051	-0.2127	-0.5808	-0.1862	0.4005	-0.1031	-0.1022
-0.6554	-0.9392	0.0192	-0.3379	0.5778	0.8514	-0.6717	0.0978	0.1251
-0.9949	-1.1808	-0.3878	-0.5588	-0.6208	-0.0808	-0.9725	0.8201	1.0493
-0.5737	-0.7210	0.1146	-0.1522	0.6920	0.8794	-0.5644	-0.0567	-0.0448
0.2927	0.0838	0.6366	0.8683	0.4285	0.2877	1.1483	-1.0833	-1.1063
-0.5302	-0.7745	-1.6842	-1.0646	-1.1617	-1.6941	-0.1045	0.7620	1.3841
-1.4230	-0.4626	0.1162	0.3294	-0.4773	-0.8172	1.3135	-1.2806	-0.5987
0.2200	-1.2400	-0.4600	-1.0500	0.1900	-0.4200	0.5700	-0.1400	-0.1200
0.1345	-0.6038	-1.5796	-0.9706	-1.6738	-1.7225	1.9289	-1.2148	-0.2914
-0.2385	0.4318	0.7675	1.3345	1.6692	1.4635	0.0715	-1.5488	-1.3036
0.1700	-0.6200	-1.6500	-1.0300	-1.7400	-1.7800	1.9600	-1.2100	-0.2700
-0.6467	-0.9455	0.0249	-0.3315	0.5675	0.8470	-0.6366	0.0817	0.1100
0.0747	1.1196	0.9140	1.4699	1.8738	1.3527	0.0285	-1.3682	-1.4368
2.0800	2.0600	1.5500	0.6700	0.6100	0.4200	0.2300	0.8300	-0.5200
-0.6700	-0.9700	0.0100	-0.3600	0.5700	0.8600	-0.6800	0.1100	0.1400
0.1831	1.3235	0.9602	1.5131	1.9066	1.2891	0.0527	-1.3162	-1.4817
0.2620	1.0059	0.9917	1.1312	0.6749	0.0338	0.9590	-1.3524	-1.1494
-0.7135	0.8854	0.2062	-0.7182	-1.2550	0.8555	-1.7149	1.0280	1.9733
-1.4400	-0.4700	0.1100	0.3200	-0.5100	-0.8600	1.3500	-1.2900	-0.6000
0.0456	1.0403	0.8871	1.4171	1.7242	1.2166	0.1417	-1.3659	-1.4024
0.2100	1.3700	0.9700	1.5200	1.9100	1.2700	0.0600	-1.3000	-1.4900
0.2500	1.0600	1.0100	1.1400	0.6900	0.0200	0.9300	-1.3600	-1.1400
0.1077	1.1876	0.9283	1.4824	1.8884	1.3353	0.0286	-1.3478	-1.4489
0.2382	0.8350	0.9190	1.0538	0.6386	0.0862	0.9343	-1.2746	-1.1043
0.2100	1.3700	0.9700	1.5200	1.9100	1.2700	0.0600	-1.3000	-1.4900
-1.4400	-0.4700	0.1100	0.3200	-0.5100	-0.8600	1.3500	-1.2900	-0.6000
0.2500	1.0600	1.0100	1.1400	0.6900	0.0200	0.9300	-1.3600	-1.1400
-0.7100	0.9000	0.2100	-0.7200	-1.2600	0.8600	-1.7200	1.0300	1.9800
-1.2100	-1.1900	-0.3300	-0.4600	-0.5400	0.2200	-0.9900	0.7400	1.0200
0.2500	1.0600	1.0100	1.1400	0.6900	0.0200	0.9300	-1.3600	-1.1400
1.1510	-0.5685	-1.5013	-1.0569	-0.2839	-0.1296	-0.1495	0.2723	-0.0334
0.1977	1.3373	0.9566	1.4937	1.8913	1.2643	0.0497	-1.2803	-1.4672
0.2500	1.0600	1.0100	1.1400	0.6900	0.0200	0.9300	-1.3600	-1.1400
1.3400	1.1600	1.0400	-0.0700	1.0200	1.2100	-1.2500	0.9400	0.3000
0.4235	0.2765	0.7438	1.0171	0.4872	0.2390	1.3392	-1.2492	-1.2823
0.3158	0.0691	0.6406	0.8478	0.4634	0.3094	1.1584	-1.0890	-1.1300
-0.5400	-0.7500	-1.7400	-1.0700	-1.1700	-1.7200	-0.0600	0.7400	1.3900
0.1700	-0.6200	-1.6500	-1.0300	-1.7400	-1.7800	1.9600	-1.2100	-0.2700
0.1482	1.2177	0.9403	1.4853	1.8543	1.2859	0.0762	-1.3371	-1.4556
-0.1201	-0.9008	-0.3683	-0.8028	-0.7074	-0.8492	-0.9669	1.1118	1.1035
-0.4001	-1.1745	-0.7185	-0.9451	-0.9670	-1.1508	-0.8448	1.0894	1.2422
-0.7100	0.9000	0.2100	-0.7200	-1.2600	0.8600	-1.7200	1.0300	1.9800
-0.6110	-0.5538	0.0511	-0.1645	-0.0617	0.3919	-0.7385	0.4209	0.5389
0.3213	1.0447	1.0115	1.1408	0.7188	0.1010	0.8852	-1.2820	-1.1196
-0.6700	-0.9700	0.0100	-0.3600	0.5700	0.8600	-0.6800	0.1100	0.1400
-0.2167	0.6101	0.8089	1.3897	1.7937	1.5117	-0.0085	-1.5519	-1.3441
0.6800	-0.1600	-1.6200	-1.7600	-0.8600	-1.1900	0.7100	0.4000	0.1500
-0.8537	-0.9026	-0.0034	-0.2502	0.2803	0.5011	-0.3533	-0.0775	0.0906
0.3855	0.3693	0.7592	1.0764	0.6692	0.3960	1.1776	-1.2614	-1.3104
-2.1600	-1.0200	-0.1900	-0.0300	-0.8400	-0.9900	-1.7200	1.4300	1.7300
0.5200	-0.4600	-0.1800	-0.1300	-0.5600	-0.1000	0.5900	-0.2700	-0.2700
0.2200	-1.2400	-0.4600	-1.0500	0.1900	-0.4200	0.5700	-0.1400	-0.1200
2.0800	2.0600	1.5500	0.6700	0.6100	0.4200	0.2300	0.8300	-0.5200
1.3365	1.1642	1.0428	-0.0528	1.0180	1.1998	-1.2273	0.9204	0.2853
2.0800	2.0600	1.5500	0.6700	0.6100	0.4200	0.2300	0.8300	-0.5200
-1.1474	-1.1588	-0.2865	-0.4427	-0.4078	0.2885	-0.9368	0.6509	0.9041
1.3400	1.1600	1.0400	-0.0700	1.0200	1.2100	-1.2500	0.9400	0.3000
0.1703	-0.6243	-1.6417	-1.0301	-1.7265	-1.7705	1.9503	-1.2025	-0.2690
1.3383	1.1621	1.0414	-0.0614	1.0190	1.2049	-1.2387	0.9302	0.2927
-0.7002	-0.9823	-0.0090	-0.3656	0.5079	0.8242	-0.6973	0.1452	0.1892
-0.5513	-0.7519	-1.7292	-1.0627	-1.1677	-1.7149	-0.0716	0.7448	1.3924
1.3348	1.1663	1.0442	-0.0442	1.0171	1.1947	-1.2160	0.9106	0.2780
-0.1062	-0.6697	-1.4428	-0.8992	-1.5694	-1.6352	1.4571	-0.8457	-0.0099
-0.6516	-0.7852	-1.5529	-0.9662	-1.1587	-1.6282	-0.1440	0.7199	1.3337
0.2500	1.0600	1.0100	1.1400	0.6900	0.0200	0.9300	-1.3600	-1.1400
-0.6194	-0.7094	-0.0528	-0.1188	-0.0441	0.1436	-0.6006	0.3965	0.4017
1.0841	1.4572	1.2384	1.1599	0.8787	0.4768	0.3739	-0.4663	-0.7527
-0.5204	-0.7990	-1.6284	-1.0592	-1.1534	-1.6681	-0.1491	0.7841	1.3783
-1.2100	-1.1900	-0.3300	-0.4600	-0.5400	0.2200	-0.9900	0.7400	1.0200
1.3400	1.1600	1.0400	-0.0700	1.0200	1.2100	-1.2500	0.9400	0.3000
0.4384	0.2082	0.7217	1.0036	0.4602	0.2472	1.3807	-1.2404	-1.2914
0.1063	1.1199	0.9145	1.4050	1.7321	1.1890	0.1107	-1.3168	-1.3826
-0.7092	0.8608	0.2058	-0.7124	-1.2216	0.8600	-1.6982	1.0107	1.9414
-0.6852	-0.7915	0.0224	-0.3973	0.3676	0.8466	-0.7883	0.2133	0.3386
-0.5008	-0.8166	-0.2597	-0.4819	-0.2483	-0.1102	-0.2707	0.2328	0.4251
-0.1915	-0.4963	-1.3778	-0.8250	-1.0915	-1.4688	0.4771	0.1225	0.7373
0.2500	1.0600	1.0100	1.1400	0.6900	0.0200	0.9300	-1.3600	-1.1400
0.2911	-0.3959	-1.2577	-1.3414	-0.8051	-1.0255	0.4959	0.2822	0.2352
-0.6862	0.8586	0.2227	-0.6666	-1.1806	0.8323	-1.6311	0.9613	1.8695
-2.1600	-1.0200	-0.1900	-0.0300	-0.8400	-0.9900	-1.7200	1.4300	1.7300
0.0236	-0.7494	-1.3862	-0.9922	-1.2340	-1.4708	1.2710	-0.6178	0.0728
0.3242	1.0777	1.0229	1.1414	0.7094	0.0720	0.8866	-1.2815	-1.1129
1.1469	-0.5597	-1.5079	-1.0676	-0.2869	-0.1231	-0.1709	0.2852	-0.0159
0.2500	1.0600	1.0100	1.1400	0.6900	0.0200	0.9300	-1.3600	-1.1400
0.2500	1.0600	1.0100	1.1400	0.6900	0.0200	0.9300	-1.3600	-1.1400
0.1352	-0.6264	-1.6544	-1.0320	-1.7121	-1.7771	1.8611	-1.1145	-0.1887
-0.3231	0.4315	0.7755	1.3750	1.8314	1.6513	-0.0878	-1.6128	-1.3144
-0.5400	-0.7500	-1.7400	-1.0700	-1.1700	-1.7200	-0.0600	0.7400	1.3900
-0.3300	-1.2310	-0.5871	-0.9452	-0.9869	-1.1783	-0.9606	1.1785	1.2559
1.1466	-0.5677	-1.4919	-1.0503	-0.2859	-0.1294	-0.1443	0.2685	-0.0350
-0.2318	0.4226	0.7571	1.2712	1.5483	1.3245	0.1525	-1.5169	-1.2657
-0.3192	0.4501	0.7731	1.3737	1.8341	1.6380	-0.0878	-1.6040	-1.3169
0.2513	1.0540	1.0080	1.1390	0.6883	0.0215	0.9332	-1.3592	-1.1410
-0.6971	0.8908	0.2158	-0.7043	-1.2322	0.8573	-1.6981	1.0131	1.9480
0.2833	0.2392	0.6962	0.9841	0.6360	0.4131	1.0934	-1.2018	-1.2240
0.1221	-0.6543	-1.5946	-1.0249	-1.6371	-1.7203	1.7804	-1.0555	-0.1703
0.1074	0.3918	0.7285	0.9365	0.4942	0.1309	1.0845	-1.2406	-1.1109
-0.7142	-0.1765	0.0695	-0.5180	-0.2769	0.8031	-1.1181	0.5235	0.9654
0.0923	1.1680	0.9209	1.4730	1.8710	1.3231	0.0366	-1.3501	-1.4415
1.1600	-0.5700	-1.5200	-1.0700	-0.2800	-0.1300	-0.1600	0.2800	-0.0300
0.3747	0.2557	0.7337	1.0363	0.6029	0.3860	1.2162	-1.2596	-1.2845
0.2686	0.9758	0.9816	1.1263	0.6665	0.0415	0.9750	-1.3483	-1.1547
0.0677	1.1242	0.9183	1.4838	1.8919	1.3709	0.0212	-1.3854	-1.4460
-1.1420	-1.1623	-0.2872	-0.4474	-0.4003	0.3006	-0.9510	0.6607	0.9092
-1.2100	-1.1900	-0.3300	-0.4600	-0.5400	0.2200	-0.9900	0.7400	1.0200
0.1752	-0.6850	-1.5252	-1.0321	-1.5376	-1.6373	1.8142	-1.0978	-0.2543
-0.5400	-0.7500	-1.7400	-1.0700	-1.1700	-1.7200	-0.0600	0.7400	1.3900
-0.3400	0.4200	0.7700	1.3800	1.8400	1.6600	-0.0900	-1.6300	-1.3200
0.2486	1.0708	1.0086	1.1533	0.7327	0.0637	0.8996	-1.3579	-1.1522
0.5114	-0.4505	-0.1773	-0.1341	-0.5649	-0.0933	0.5738	-0.2609	-0.2543
-1.2422	-1.0893	-0.2685	-0.3509	-0.5358	0.0690	-0.6627	0.4561	0.7934
2.0800	2.0600	1.5500	0.6700	0.6100	0.4200	0.2300	0.8300	-0.5200
-1.3215	-0.5469	0.0946	0.2154	-0.3438	-0.5954	1.0377	-1.0746	-0.4862
-0.2404	0.5402	0.7974	1.3810	1.7853	1.5395	-0.0094	-1.5742	-1.3356
-0.7100	0.9000	0.2100	-0.7200	-1.2600	0.8600	-1.7200	1.0300	1.9800
-1.1733	-1.1580	-0.2946	-0.4359	-0.4540	0.2466	-0.9171	0.6490	0.9183
0.2566	1.0299	0.9999	1.1351	0.6816	0.0277	0.9461	-1.3558	-1.1452
-2.1550	-1.0162	-0.1879	-0.0276	-0.8377	-0.9891	-1.6985	1.4110	1.7137
0.2318	1.0551	1.0016	1.1627	0.7734	0.1183	0.8650	-1.3650	-1.1597
0.6800	-0.1600	-1.6200	-1.7600	-0.8600	-1.1900	0.7100	0.4000	0.1500
-0.7562	-0.9141	0.0212	-0.2839	0.4492	0.6676	-0.4529	-0.0466	0.0572
-0.5400	-0.7500	-1.7400	-1.0700	-1.1700	-1.7200	-0.0600	0.7400	1.3900
-1.4400	-0.4700	0.1100	0.3200	-0.5100	-0.8600	1.3500	-1.2900	-0.6000
0.1677	1.2969	0.9546	1.5092	1.9046	1.3000	0.0485	-1.3254	-1.4769
-0.7100	0.9000	0.2100	-0.7200	-1.2600	0.8600	-1.7200	1.0300	1.9800
-2.1600	-1.0200	-0.1900	-0.0300	-0.8400	-0.9900	-1.7200	1.4300	1.7300
1.1600	-0.5700	-1.5200	-1.0700	-0.2800	-0.1300	-0.1600	0.2800	-0.0300
0.2500	1.0600	1.0100	1.1400	0.6900	0.0200	0.9300	-1.3600	-1.1400
-0.3400	-1.2500	-0.6000	-0.9600	-1.0000	-1.1900	-0.9700	1.1900	1.2700
0.2200	-1.2400	-0.4600	-1.0500	0.1900	-0.4200	0.5700	-0.1400	-0.1200
-0.8561	-0.6648	0.1151	0.0087	0.3454	0.3827	0.0128	-0.4670	-0.2250
-0.6553	-0.9327	0.0309	-0.3140	0.5958	0.8724	-0.6531	0.0641	0.0994
0.3115	1.0816	1.0207	1.1627	0.7898	0.1676	0.8123	-1.2784	-1.1214
-0.0762	-0.1355	0.4666	0.5000	0.5580	0.4966	0.4382	-0.7157	-0.6841
-1.2439	-0.9787	-0.2015	-0.2424	-0.4852	-0.0216	-0.4197	0.2248	0.5924
-0.5811	-0.8527	0.0345	-0.2365	0.3606	0.6331	-0.4859	0.0673	0.1226
1.1600	-0.5700	-1.5200	-1.0700	-0.2800	-0.1300	-0.1600	0.2800	-0.0300
-0.7100	0.9000	0.2100	-0.7200	-1.2600	0.8600	-1.7200	1.0300	1.9800
-2.1600	-1.0200	-0.1900	-0.0300	-0.8400	-0.9900	-1.7200	1.4300	1.7300
0.1210	0.9299	0.9569	1.2027	0.9734	0.4105	0.6845	-1.4169	-1.1888
1.2334	1.2880	1.1253	0.4547	0.9603	0.8986	-0.5590	0.3428	-0.1479
1.3365	1.1642	1.0428	-0.0528	1.0180	1.1998	-1.2273	0.9204	0.2853
-2.1600	-1.0200	-0.1900	-0.0300	-0.8400	-0.9900	-1.7200	1.4300	1.7300
0.2200	-1.2400	-0.4600	-1.0500	0.1900	-0.4200	0.5700	-0.1400	-0.1200
-0.7104	0.0880	0.6429	1.4884	0.6001	1.1299	-0.5194	1.1751	-0.1946
-1.2100	-1.1900	-0.3300	-0.4600	-0.5400	0.2200	-0.9900	0.7400	1.0200
0.1700	-0.6200	-1.6500	-1.0300	-1.7400	-1.7800	1.9600	-1.2100	-0.2700
0.2100	1.3700	0.9700	1.5200	1.9100	1.2700	0.0600	-1.3000	-1.4900
-0.7500	0.0600	0.6300	1.5000	0.6000	1.1400	-0.5300	1.1800	-0.1900
-2.1600	-1.0200	-0.1900	-0.0300	-0.8400	-0.9900	-1.7200	1.4300	1.7300
-1.2438	-1.0843	-0.2654	-0.3455	-0.5356	0.0614	-0.6464	0.4419	0.7821
-0.3414	-1.2465	-0.6080	-0.9608	-1.0012	-1.1937	-0.9636	1.1869	1.2708
0.5200	-0.4600	-0.1800	-0.1300	-0.5600	-0.1000	0.5900	-0.2700	-0.2700
-1.2100	-1.1900	-0.3300	-0.4600	-0.5400	0.2200	-0.9900	0.7400	1.0200
1.0841	1.4572	1.2384	1.1599	0.8787	0.4768	0.3739	-0.4663	-0.7527
0.4400	0.2000	0.7200	1.0000	0.4500	0.2400	1.3900	-1.2400	-1.2900
-0.7100	0.9000	0.2100	-0.7200	-1.2600	0.8600	-1.7200	1.0300	1.9800
0.2100	1.3700	0.9700	1.5200	1.9100	1.2700	0.0600	-1.3000	-1.4900
-0.3431	0.3975	0.7555	1.3445	1.8138	1.6405	-0.1013	-1.5912	-1.2906
0.1777	1.0066	0.9708	1.1189	0.6823	0.0268	0.9172	-1.3550	-1.1296
0.1700	-0.6200	-1.6500	-1.0300	-1.7400	-1.7800	1.9600	-1.2100	-0.2700
0.2625	0.6841	0.8616	1.0455	0.5990	0.1388	1.0120	-1.2508	-1.1338
-0.3345	0.3760	0.6911	1.1748	1.6269	1.4338	-0.0980	-1.3685	-1.1492
-0.7162	0.6164	0.1698	-0.6675	-1.0297	0.8311	-1.5792	0.9251	1.7411
0.2617	1.0656	1.0132	1.1403	0.6927	0.0264	0.9222	-1.3474	-1.1345
0.3762	-0.3757	-1.4238	-1.4648	-0.9132	-1.1115	0.6671	0.2058	0.1934
0.6202	0.4271	0.4910	0.0932	0.5729	0.6479	-0.5153	0.2438	-0.0480
1.0900	1.4600	1.2400	1.1600	0.8800	0.4800	0.3700	-0.4600	-0.7500
0.1601	-0.6218	-1.6513	-1.0306	-1.7320	-1.7792	1.9317	-1.1827	-0.2468
0.4345	0.2015	0.7203	1.0027	0.4597	0.2499	1.3797	-1.2427	-1.2902
-0.6977	0.8787	0.1840	-0.7243	-1.2667	0.8231	-1.6685	0.9987	1.9485
0.2331	-1.2306	-0.4748	-1.0503	0.1834	-0.4159	0.5598	-0.1341	-0.1187
0.2527	1.0480	1.0059	1.1380	0.6866	0.0231	0.9364	-1.3583	-1.1421
-0.5113	-0.8085	-1.6038	-1.0566	-1.1538	-1.6574	-0.1541	0.7799	1.3641
-0.6515	-0.9209	0.0301	-0.3206	0.5981	0.8686	-0.6645	0.0804	0.1058
-1.1417	-1.1210	-0.2788	-0.4084	-0.4317	0.2501	-0.9063	0.6327	0.8924
-0.6558	-0.8015	0.0639	-0.2557	0.5466	0.8620	-0.6427	0.0292	0.1122
2.0800	2.0600	1.5500	0.6700	0.6100	0.4200	0.2300	0.8300	-0.5200
0.4366	0.9845	0.9225	0.8420	0.5450	0.3341	0.2785	-0.5477	-0.5273
0.0176	0.6145	0.7106	0.9057	1.0996	0.7472	0.2052	-0.9506	-0.9519
-0.4601	-0.5589	0.2130	0.0862	0.6634	0.7705	-0.2521	-0.3181	-0.2634
0.1785	1.3111	0.9478	1.4834	1.8734	1.2548	0.0566	-1.2848	-1.4586
0.0355	0.5245	0.7445	0.9071	0.8222	0.4778	0.4599	-1.0113	-0.9101
-0.9029	-0.5990	-0.0101	-0.1176	-0.2802	0.2062	-0.5322	0.2176	0.5301
0.2218	0.0341	0.6046	0.8183	0.4276	0.2979	1.0845	-1.0529	-1.0592
0.2922	1.0659	0.9434	1.2055	1.2326	0.7255	0.3578	-1.0951	-1.1431
-0.5400	-0.7500	-1.7400	-1.0700	-1.1700	-1.7200	-0.0600	0.7400	1.3900
0.1617	0.9357	0.8907	1.0579	0.8323	0.3901	0.5834	-1.1489	-1.0152
-0.8594	-0.8755	-0.0127	-0.2127	0.2445	0.4683	-0.3981	-0.0434	0.1323
0.2483	1.0730	1.0083	1.1559	0.7412	0.0724	0.8935	-1.3575	-1.1547
1.0916	1.4117	1.2110	1.0483	0.8926	0.5453	0.2387	-0.3558	-0.6700
-0.0687	0.7685	0.7816	1.2191	1.2939	0.9764	0.0446	-0.7827	-1.0185
0.1178	0.9255	0.8759	1.1935	1.1490	0.6179	0.5142	-1.2839	-1.2126
0.7555	1.0090	1.0166	0.9134	0.8009	0.4934	0.3667	-0.5466	-0.7381
0.2198	-1.2087	-0.4494	-1.0284	0.1641	-0.4043	0.5544	-0.1345	-0.1085
0.1680	0.9315	0.9124	1.0166	0.6478	0.0901	0.7673	-1.2150	-0.9997
0.6379	-0.2132	-1.5681	-1.7221	-0.8502	-1.1792	0.6493	0.4201	0.1854
0.2087	0.9246	0.8950	1.2713	1.3371	0.8676	0.4213	-1.2574	-1.2843
-0.7082	-0.5159	0.0534	0.0428	-0.0883	0.2270	-0.3547	0.0454	0.2633
0.1624	-0.5447	-1.1296	-1.3179	-0.8028	-0.9792	0.0653	0.6044	0.5109
0.5324	-0.0994	0.1809	-0.1121	0.1263	0.2515	0.0796	-0.0238	-0.1573
-0.2609	-0.3377	-0.0101	-0.1435	0.0171	0.0897	-0.3312	0.1191	0.1978
0.9995	0.9795	0.9247	0.3621	0.7800	0.7761	-0.3919	0.1861	-0.1887
0.0040	0.6752	0.7020	0.9728	1.3180	0.9140	0.0224	-0.9364	-0.9968
-0.0767	0.2696	0.2628	-0.2695	-0.2728	0.5655	-0.8373	0.5142	0.7384
-0.1477	0.3219	0.3281	0.1748	0.0705	0.3718	-0.1253	-0.2604	0.0127
-0.5318	-0.6608	-0.3405	-0.6666	-0.7338	-0.3158	-0.8398	0.7626	1.0634
-0.6086	0.5047	0.2097	-0.4548	-0.7494	0.6265	-1.1363	0.5676	1.2609
-0.4792	-0.5172	-0.0826	-0.3585	-0.1034	0.1730	-0.4134	0.1854	0.4172
-0.5814	0.4269	-0.0069	-0.6476	-0.9999	0.4269	-1.1733	0.7209	1.4626
0.2211	-0.4470	-1.3052	-1.0804	-1.0364	-1.1894	1.0479	-0.3716	-0.0234
-0.1999	0.4063	0.2160	-0.1062	-0.2211	0.2727	-0.3192	-0.0049	0.3539
0.1312	-0.2449	-0.6511	-0.6663	-0.1644	-0.3502	0.4297	-0.1477	-0.1543
-0.3202	-0.0901	0.0337	-0.0778	-0.0288	0.2194	-0.2494	-0.0382	0.1883
-0.2516	0.0334	0.3913	0.2588	0.4151	0.5403	-0.0589	-0.3843	-0.2431
0.1656	-0.2912	-0.9449	-1.0473	-0.5147	-0.6300	0.2239	0.2432	0.2055
-0.4120	-0.4057	0.0860	-0.0860	0.2601	0.4404	-0.2063	-0.1344	-0.0202
-0.0687	-0.4531	-0.2081	-0.5069	-0.0499	-0.1001	0.1480	-0.1011	0.0493
0.3302	-0.2874	-1.1559	-1.2984	-0.6746	-0.8595	0.4345	0.2834	0.1999
0.1794	-0.5237	-0.1433	-0.4122	0.0499	0.0590	0.1389	-0.0558	-0.0616
-0.2005	-0.6634	-0.3099	-0.6198	-0.3023	-0.3094	-0.2465	0.2906	0.4303
-0.4009	-0.4886	0.0238	-0.1540	0.1960	0.1732	-0.2006	-0.0745	0.0132
-0.6549	0.7922	0.1854	-0.6772	-1.1690	0.8217	-1.6081	0.9719	1.8369
2.0800	2.0600	1.5500	0.6700	0.6100	0.4200	0.2300	0.8300	-0.5200
0.0497	-0.7546	-1.3795	-1.0279	-1.4249	-1.5448	1.1578	-0.5323	0.1308
-0.2799	-0.4521	-0.3081	-0.4766	-0.1359	0.0429	-0.1350	0.0811	0.1944
0.2523	1.1176	0.9584	1.2184	1.1298	0.4783	0.5870	-1.2841	-1.2318
-0.7267	0.5989	0.1643	-0.6681	-1.0217	0.8328	-1.5709	0.9133	1.7304
-0.1166	0.7034	0.7250	1.0629	1.3101	0.8828	0.1874	-1.1238	-1.1094
-0.3806	0.2235	0.6087	0.9091	1.1470	0.9303	0.1531	-1.2020	-0.9514
-0.3023	0.3831	0.5149	0.5327	0.8287	1.0089	-0.3505	-0.5674	-0.3826
0.1480	1.0139	0.9207	1.0652	0.7612	0.2718	0.6443	-1.1976	-1.0095
0.1546	1.2785	0.9459	1.4909	1.8641	1.2620	0.0697	-1.3171	-1.4605
0.1665	1.1195	0.9169	1.4442	1.7378	1.2038	0.1899	-1.3348	-1.4462
0.2150	0.5324	0.7848	1.0301	0.6457	0.2579	1.0203	-1.2383	-1.1785
0.9059	1.3328	1.1688	1.1224	0.8244	0.4034	0.4408	-0.5894	-0.7855
-0.7035	0.8850	0.2053	-0.7223	-1.2499	0.8510	-1.7040	1.0218	1.9653
-0.8954	-0.6613	0.0138	-0.0144	-0.0566	0.4845	-0.7322	0.5220	0.5080
0.2364	1.0643	0.9449	1.3025	1.2529	0.6748	0.5600	-1.3262	-1.3253
0.2906	1.0075	0.9798	1.1648	0.7964	0.1886	0.8745	-1.3151	-1.1826
0.8670	1.3526	1.1631	1.1478	0.9606	0.5273	0.3671	-0.6437	-0.8484
-0.7387	0.5452	0.1389	-0.6203	-1.0131	0.7546	-1.5004	0.8824	1.6703
-0.8973	-0.9470	-0.1368	-0.3516	-0.0142	0.3901	-0.5628	0.2148	0.4127
-0.8409	0.1479	0.0310	-0.6134	-0.9313	0.6541	-1.4100	0.8731	1.5569
-0.1443	-0.8650	-0.8708	-1.1014	-0.7881	-0.9208	-0.3817	0.7756	0.7951
1.0824	-0.5130	-1.3071	-0.9580	-0.2609	-0.1080	-0.1145	0.2460	-0.0379
0.5250	1.2106	1.0812	1.0435	0.6586	0.1068	0.7785	-0.9821	-1.0017
0.1362	1.1486	0.9320	1.4208	1.6892	1.1268	0.1661	-1.3346	-1.3901
-0.5143	-0.8733	-0.4190	-0.8327	-0.8971	-0.5908	-1.0617	1.0428	1.2885
-0.3400	-1.2500	-0.6000	-0.9600	-1.0000	-1.1900	-0.9700	1.1900	1.2700
1.1534	-0.5747	-1.5126	-1.0699	-0.2767	-0.1320	-0.1549	0.2771	-0.0306
0.1994	0.8466	0.8826	1.0138	0.9056	0.4206	0.5381	-1.0816	-1.0231
-0.0010	0.4635	0.5443	0.8433	1.2987	0.9071	0.1267	-1.0278	-1.0255
-1.0084	-0.8124	-0.0697	-0.1435	-0.0822	0.2685	-0.4326	0.0800	0.3380
0.1941	1.0067	0.9099	1.1863	1.2138	0.6766	0.4066	-1.1715	-1.1728
0.2200	-1.2400	-0.4600	-1.0500	0.1900	-0.4200	0.5700	-0.1400	-0.1200
0.2536	-0.8158	-0.2515	-0.6247	0.3296	-0.2024	0.5550	-0.3305	-0.3306
1.9405	1.8778	1.4357	0.5902	0.5423	0.3571	0.1664	0.8415	-0.4341
0.2016	0.9170	0.9414	1.0983	0.6836	0.0823	0.9235	-1.3264	-1.1341
-0.0597	0.6962	0.7390	1.0707	1.4564	1.0776	0.0185	-1.0854	-1.0958
0.5129	-0.7386	-0.9659	-1.1634	-0.2794	-0.5545	0.3250	0.1722	0.0501
0.2857	0.9950	0.9599	1.0721	0.6750	0.0390	0.8892	-1.2704	-1.0925
-0.2435	0.1812	0.4992	0.6362	1.2441	1.0836	-0.2538	-0.7038	-0.7226
-0.6520	-0.4676	0.1412	0.0729	0.0973	0.3303	-0.3230	-0.0503	0.1394
0.6800	-0.1600	-1.6200	-1.7600	-0.8600	-1.1900	0.7100	0.4000	0.1500
0.2266	-1.2353	-0.4674	-1.0501	0.1867	-0.4180	0.5649	-0.1371	-0.1194
0.3996	0.3848	0.7803	1.0347	0.5174	0.2113	1.2813	-1.2643	-1.2634
0.4174	0.3022	0.7545	1.0166	0.4785	0.2138	1.3353	-1.2543	-1.2722
-0.7280	-0.5399	0.0710	0.0321	0.0078	0.0684	-0.2113	-0.0892	0.1194
0.1029	0.6104	0.7287	1.0594	1.2193	0.8822	0.3352	-1.0772	-1.1427
0.5200	-0.4600	-0.1800	-0.1300	-0.5600	-0.1000	0.5900	-0.2700	-0.2700
-0.5233	-1.2222	-0.5158	-0.8325	-0.8306	-0.8274	-0.9625	1.0526	1.1663
-0.2797	-0.1365	-0.1838	-0.5321	-0.4122	0.1141	-0.3690	0.2330	0.5224
0.6143	-0.2532	-1.4036	-1.5582	-0.6624	-0.9973	0.6378	0.2918	0.0804
-2.1600	-1.0200	-0.1900	-0.0300	-0.8400	-0.9900	-1.7200	1.4300	1.7300
0.6345	-0.9127	-0.9064	-1.0282	-0.0101	-0.2861	0.2534	0.0280	-0.0946
-0.6858	-0.9445	-0.0436	-0.3618	0.4059	0.7128	-0.6115	0.1343	0.1922
2.0800	2.0600	1.5500	0.6700	0.6100	0.4200	0.2300	0.8300	-0.5200
-1.0824	-0.9616	-0.1229	-0.2580	-0.1687	0.1962	-0.3808	0.0929	0.3796
0.2500	1.0600	1.0100	1.1400	0.6900	0.0200	0.9300	-1.3600	-1.1400
0.4347	0.2241	0.7281	1.0039	0.4567	0.2338	1.3771	-1.2434	-1.2858
0.2542	1.0758	1.0099	1.1561	0.7425	0.0757	0.8896	-1.3512	-1.1520
0.1697	0.4613	0.7319	1.0657	1.0575	0.7705	0.6176	-1.1727	-1.2113
-1.1546	-1.1484	-0.2924	-0.4403	-0.4619	0.2541	-0.9456	0.6868	0.9425
0.2500	1.0600	1.0100	1.1400	0.6900	0.0200	0.9300	-1.3600	-1.1400
0.2943	1.3217	0.9825	1.4380	1.7287	1.1320	0.1251	-1.1930	-1.3770
0.2299	0.8187	0.8948	1.0722	0.7745	0.2484	0.8294	-1.2484	-1.1359
1.0900	1.4600	1.2400	1.1600	0.8800	0.4800	0.3700	-0.4600	-0.7500
0.2038	1.3536	0.9633	1.5069	1.9006	1.2671	0.0548	-1.2901	-1.4786
-1.7931	-0.8069	-0.0644	0.0831	-0.6321	-0.8280	-0.4759	0.3052	0.7399
-1.0838	-1.0641	-0.2298	-0.3564	-0.3757	0.2719	-0.8386	0.5713	0.8113
-0.6715	-0.9735	0.0034	-0.3649	0.5513	0.8412	-0.6842	0.1220	0.1541
-0.3400	-1.2500	-0.6000	-0.9600	-1.0000	-1.1900	-0.9700	1.1900	1.2700
0.2492	1.0665	1.0092	1.1480	0.7156	0.0462	0.9117	-1.3587	-1.1473
0.2510	1.0562	1.0077	1.1417	0.6969	0.0303	0.9271	-1.3587	-1.1435
-2.1600	-1.0200	-0.1900	-0.0300	-0.8400	-0.9900	-1.7200	1.4300	1.7300
0.2790	0.9299	0.9651	1.1211	0.6616	0.0626	0.9947	-1.3411	-1.1655
0.2444	1.0017	0.9837	1.1070	0.6867	0.0589	0.8848	-1.3052	-1.1032
-0.7100	0.9000	0.2100	-0.7200	-1.2600	0.8600	-1.7200	1.0300	1.9800
0.7092	-0.0862	0.1015	-0.1162	-0.1954	0.2023	0.1654	0.0092	-0.1385
-1.1436	-1.1573	-0.2841	-0.4420	-0.4001	0.2930	-0.9346	0.6465	0.8979
1.0900	1.4600	1.2400	1.1600	0.8800	0.4800	0.3700	-0.4600	-0.7500
-0.6808	-0.9630	0.0114	-0.3505	0.5549	0.8359	-0.6516	0.0904	0.1297
-0.7151	0.8904	0.2093	-0.7127	-1.2548	0.8480	-1.6985	1.0138	1.9620
-0.6700	-0.9700	0.0100	-0.3600	0.5700	0.8600	-0.6800	0.1100	0.1400
-0.7007	-0.9541	0.0111	-0.3369	0.5245	0.7954	-0.6112	0.0655	0.1203
0.2200	-1.2400	-0.4600	-1.0500	0.1900	-0.4200	0.5700	-0.1400	-0.1200
0.2500	1.0600	1.0100	1.1400	0.6900	0.0200	0.9300	-1.3600	-1.1400
-1.2041	-1.1819	-0.3222	-0.4531	-0.5243	0.2214	-0.9693	0.7170	0.9964
0.4248	0.2233	0.7265	1.0109	0.4830	0.2640	1.3536	-1.2476	-1.2897
-0.3414	-1.2465	-0.6080	-0.9608	-1.0012	-1.1937	-0.9636	1.1869	1.2708
0.2108	1.0247	0.9752	1.2067	0.9395	0.3275	0.7502	-1.3650	-1.2103
-2.0263	-0.9680	-0.1643	-0.0149	-0.7863	-0.9078	-1.3357	1.0871	1.4296
0.4387	0.2060	0.7220	1.0010	0.4517	0.2385	1.3868	-1.2408	-1.2890
-1.4218	-0.4707	0.0986	0.3103	-0.5084	-0.8549	1.3394	-1.2790	-0.5960
0.1842	1.3148	0.9613	1.5025	1.8724	1.2541	0.0770	-1.3178	-1.4719
-0.7100	0.9000	0.2100	-0.7200	-1.2600	0.8600	-1.7200	1.0300	1.9800
0.2513	1.0540	1.0080	1.1390	0.6883	0.0215	0.9332	-1.3592	-1.1410
2.0800	2.0600	1.5500	0.6700	0.6100	0.4200	0.2300	0.8300	-0.5200
-1.1678	-0.3508	0.2038	0.3999	-0.3425	-0.6710	1.2487	-1.2200	-0.6433
-2.0913	-0.9801	-0.1689	-0.0091	-0.8104	-0.9631	-1.4736	1.2111	1.5408
-0.9015	-0.8197	0.0401	-0.1555	0.2452	0.3428	-0.0696	-0.3110	-0.0825
-0.3323	0.4333	0.7728	1.3820	1.8410	1.6545	-0.0879	-1.6254	-1.3224
-0.0014	0.9697	0.8417	1.2545	1.3794	0.8629	0.2901	-1.2366	-1.2357
-0.1314	-0.1643	0.4280	0.3828	0.5585	0.5043	0.3026	-0.6266	-0.5792
-2.1600	-1.0200	-0.1900	-0.0300	-0.8400	-0.9900	-1.7200	1.4300	1.7300
0.9960	1.4152	1.2143	1.1578	0.8587	0.4285	0.4327	-0.5607	-0.7936
1.1534	-0.5747	-1.5126	-1.0699	-0.2767	-0.1320	-0.1549	0.2771	-0.0306
0.2745	-0.4101	-0.0643	-0.3315	-0.4031	-0.3285	-0.3059	0.4484	0.3909
0.6800	-0.1600	-1.6200	-1.7600	-0.8600	-1.1900	0.7100	0.4000	0.1500
-0.6056	-0.4448	0.1420	-0.2463	0.2519	0.7414	-0.6356	0.0803	0.2934
0.6729	-0.1676	-1.6129	-1.7544	-0.8610	-1.1900	0.6983	0.4055	0.1578
-0.8129	-0.3836	0.1403	0.2658	-0.1259	-0.3102	0.6644	-0.7599	-0.4003
-1.1955	-1.1266	-0.2873	-0.4029	-0.5051	0.1748	-0.8431	0.6048	0.8985
0.2459	1.0555	1.0083	1.1417	0.6980	0.0315	0.9229	-1.3619	-1.1413
-1.4330	-0.4785	0.1062	0.3098	-0.5027	-0.8404	1.3194	-1.2660	-0.5835
0.5200	-0.4600	-0.1800	-0.1300	-0.5600	-0.1000	0.5900	-0.2700	-0.2700
0.8916	1.3589	1.1833	1.1543	0.8331	0.3722	0.5064	-0.6731	-0.8438
0.2533	1.0478	1.0024	1.1205	0.6850	0.0329	0.8974	-1.3229	-1.1121
-0.7100	0.9000	0.2100	-0.7200	-1.2600	0.8600	-1.7200	1.0300	1.9800
0.2206	-1.1917	-0.4292	-1.0041	0.2005	-0.4108	0.5776	-0.1656	-0.1414
-2.1600	-1.0200	-0.1900	-0.0300	-0.8400	-0.9900	-1.7200	1.4300	1.7300
-0.6700	-0.9700	0.0100	-0.3600	0.5700	0.8600	-0.6800	0.1100	0.1400
-0.7100	0.9000	0.2100	-0.7200	-1.2600	0.8600	-1.7200	1.0300	1.9800
-0.3141	-0.0564	0.4148	0.3713	0.8803	0.8115	-0.2285	-0.4806	-0.4498
-0.3369	0.8778	0.4318	-0.1951	-0.6459	0.6741	-1.0427	0.5190	1.1327
0.2500	1.0600	1.0100	1.1400	0.6900	0.0200	0.9300	-1.3600	-1.1400
0.1946	1.3434	0.9644	1.5161	1.9080	1.2809	0.0558	-1.3092	-1.4852
-0.7100	0.9000	0.2100	-0.7200	-1.2600	0.8600	-1.7200	1.0300	1.9800
0.4387	0.2060	0.7220	1.0010	0.4517	0.2385	1.3868	-1.2408	-1.2890
0.2494	1.0643	1.0094	1.1453	0.7071	0.0375	0.9178	-1.3592	-1.1449
-0.0977	0.8385	0.8581	1.4417	1.8708	1.4882	-0.0239	-1.4846	-1.3949
0.1683	1.2273	0.9354	1.4620	1.7752	1.1854	0.1530	-1.3166	-1.4509
0.2062	1.3634	0.9686	1.5190	1.9095	1.2727	0.0590	-1.3023	-1.4888
0.1703	-0.6243	-1.6417	-1.0301	-1.7265	-1.7705	1.9503	-1.2025	-0.2690
-0.6776	-0.9731	0.0052	-0.3614	0.5545	0.8510	-0.6843	0.1188	0.1523
0.2016	1.3388	0.9601	1.5022	1.8899	1.2627	0.0631	-1.2920	-1.4760
-1.2100	-1.1900	-0.3300	-0.4600	-0.5400	0.2200	-0.9900	0.7400	1.0200
0.2500	1.0600	1.0100	1.1400	0.6900	0.0200	0.9300	-1.3600	-1.1400
0.9781	1.4090	1.2092	1.1600	0.8633	0.4276	0.4383	-0.5792	-0.8043
0.2100	1.3700	0.9700	1.5200	1.9100	1.2700	0.0600	-1.3000	-1.4900
0.2331	-1.2306	-0.4748	-1.0503	0.1834	-0.4159	0.5598	-0.1341	-0.1187
-0.7100	0.9000	0.2100	-0.7200	-1.2600	0.8600	-1.7200	1.0300	1.9800
0.1741	0.4906	0.7983	1.1559	0.9745	0.6624	0.7995	-1.3598	-1.2771
-1.4292	-0.4770	0.1086	0.3105	-0.4949	-0.8359	1.3216	-1.2704	-0.5897
0.2628	1.0670	1.0138	1.1367	0.6894	0.0228	0.9251	-1.3447	-1.1357
-1.4400	-0.4700	0.1100	0.3200	-0.5100	-0.8600	1.3500	-1.2900	-0.6000
-0.3230	0.4384	0.7738	1.3803	1.8317	1.6419	-0.0765	-1.6203	-1.3234
1.1600	-0.5700	-1.5200	-1.0700	-0.2800	-0.1300	-0.1600	0.2800	-0.0300
0.2500	1.0600	1.0100	1.1400	0.6900	0.0200	0.9300	-1.3600	-1.1400
-0.6700	-0.9700	0.0100	-0.3600	0.5700	0.8600	-0.6800	0.1100	0.1400
-1.4400	-0.4700	0.1100	0.3200	-0.5100	-0.8600	1.3500	-1.2900	-0.6000
-0.3400	-1.2500	-0.6000	-0.9600	-1.0000	-1.1900	-0.9700	1.1900	1.2700
0.2100	1.3700	0.9700	1.5200	1.9100	1.2700	0.0600	-1.3000	-1.4900
-0.6754	-0.9665	0.0107	-0.3552	0.5624	0.8480	-0.6658	0.1002	0.1348
-1.4400	-0.4700	0.1100	0.3200	-0.5100	-0.8600	1.3500	-1.2900	-0.6000
-2.1600	-1.0200	-0.1900	-0.0300	-0.8400	-0.9900	-1.7200	1.4300	1.7300
0.5200	-0.4600	-0.1800	-0.1300	-0.5600	-0.1000	0.5900	-0.2700	-0.2700
0.2411	1.0383	0.9986	1.1278	0.6797	0.0229	0.9198	-1.3445	-1.1259
0.2497	1.0622	1.0097	1.1427	0.6985	0.0287	0.9239	-1.3596	-1.1424
0.3159	0.8273	0.8578	1.2703	1.2037	0.7581	0.6950	-1.2748	-1.3869
0.5257	-0.4487	-0.1715	-0.1296	-0.5490	-0.0908	0.5771	-0.2615	-0.2660
0.2500	1.0600	1.0100	1.1400	0.6900	0.0200	0.9300	-1.3600	-1.1400
0.1857	1.3024	0.9434	1.4648	1.8640	1.2498	0.0454	-1.2610	-1.4420
-2.1467	-1.0224	-0.1920	-0.0360	-0.8358	-0.9731	-1.7098	1.4203	1.7201
-1.4710	-0.9920	-0.3759	-0.2880	-0.7899	-0.6861	-0.9292	0.8097	1.1508
-1.3522	-0.5310	0.0957	0.2385	-0.3894	-0.6600	1.1065	-1.1192	-0.5059
-0.6906	-0.8537	0.0602	-0.2194	0.5466	0.7619	-0.4833	-0.0775	0.0058
0.2470	1.0410	1.0002	1.1280	0.6810	0.0262	0.9159	-1.3382	-1.1232
-1.1130	-0.3345	0.2252	0.4480	0.0667	-0.1858	0.8136	-1.1661	-0.6397
0.2564	1.0321	0.9996	1.1378	0.6901	0.0364	0.9400	-1.3554	-1.1477
-0.1580	-0.1475	0.4183	0.5147	0.3472	0.3592	0.4325	-0.6145	-0.5546
-0.8655	-1.1234	-0.4314	-0.5910	-0.5587	-0.1891	-0.8261	0.7280	0.9495
0.1527	1.2057	0.9067	1.3944	1.8064	1.2310	0.0278	-1.2136	-1.3824
-0.9821	-1.1567	-0.3573	-0.5436	-0.5976	-0.0324	-0.9656	0.8092	1.0329
-0.2061	0.3350	0.4715	0.2539	0.1883	0.5510	-0.1477	-0.3272	-0.0413
-0.4611	0.0217	0.3137	0.0592	0.1009	0.5385	-0.3561	-0.1024	0.1756
-0.5709	-0.5046	0.2261	0.1348	0.6516	0.7708	-0.2635	-0.3878	-0.2559
-1.2855	-0.6165	0.0346	0.1171	-0.3658	-0.4369	0.6743	-0.7624	-0.2284
0.0063	0.3901	0.6522	0.6145	0.5322	0.3435	0.2678	-0.6464	-0.5401
0.1581	1.2283	0.9269	1.4090	1.7626	1.1937	0.0662	-1.2457	-1.3769
-0.6287	-0.8163	0.0696	-0.2295	0.6238	0.8572	-0.6155	0.0121	0.0429
1.0126	1.3989	1.2051	1.1380	0.8589	0.4653	0.3713	-0.4892	-0.7456
-0.1275	0.4990	0.6162	0.8641	1.3328	1.0432	-0.1266	-0.8289	-0.8980
0.1627	1.2526	0.9406	1.4541	1.8183	1.2220	0.0787	-1.2918	-1.4292
0.2415	1.0532	1.0064	1.1460	0.7146	0.0517	0.9097	-1.3634	-1.1450
-0.0056	0.6583	0.7701	1.0278	1.2352	0.8901	0.1573	-1.0433	-1.0022
0.2448	1.0192	0.9936	1.1294	0.6732	0.0215	0.9490	-1.3553	-1.1415
0.2559	1.0628	1.0116	1.1401	0.6913	0.0232	0.9261	-1.3537	-1.1373
-0.6552	-0.9276	0.0299	-0.3137	0.5885	0.8652	-0.6543	0.0708	0.1043
0.1110	1.1434	0.9013	1.4137	1.7250	1.1650	0.1085	-1.2652	-1.3820
0.2500	1.0600	1.0100	1.1400	0.6900	0.0200	0.9300	-1.3600	-1.1400
0.1700	-0.6200	-1.6500	-1.0300	-1.7400	-1.7800	1.9600	-1.2100	-0.2700
0.8297	1.3590	1.1590	1.1923	0.9858	0.5255	0.4016	-0.7044	-0.8970
-1.4048	-0.4826	0.0828	0.2889	-0.5042	-0.8382	1.2938	-1.2399	-0.5671
-0.3320	0.4311	0.7731	1.3793	1.8324	1.6458	-0.0818	-1.6258	-1.3199
-1.4450	-0.4738	0.1079	0.3176	-0.5123	-0.8609	1.3285	-1.2710	-0.5837
0.2833	0.8429	0.9344	1.0989	0.6418	0.0881	1.0178	-1.3239	-1.1669
0.2166	1.3564	0.9526	1.5019	1.8947	1.2602	0.0585	-1.2890	-1.4798
0.2197	-1.2357	-0.4683	-1.0499	0.1765	-0.4295	0.5797	-0.1475	-0.1210
-1.4337	-0.4720	0.0971	0.3103	-0.5146	-0.8660	1.3401	-1.2758	-0.5861
1.3400	1.1600	1.0400	-0.0700	1.0200	1.2100	-1.2500	0.9400	0.3000
-0.3345	0.4185	0.7697	1.3773	1.8303	1.6501	-0.0797	-1.6273	-1.3198
1.0900	1.4600	1.2400	1.1600	0.8800	0.4800	0.3700	-0.4600	-0.7500
-0.6785	-0.9650	0.0071	-0.3547	0.5439	0.8216	-0.6536	0.0980	0.1376
0.2497	1.0622	1.0097	1.1427	0.6985	0.0287	0.9239	-1.3596	-1.1424
0.2500	1.0600	1.0100	1.1400	0.6900	0.0200	0.9300	-1.3600	-1.1400
-0.3231	0.4435	0.7717	1.3727	1.8336	1.6408	-0.0889	-1.6063	-1.3157
-1.1978	-1.1908	-0.3338	-0.4670	-0.5464	0.2003	-0.9897	0.7463	1.0235
0.2497	1.0622	1.0097	1.1427	0.6985	0.0287	0.9239	-1.3596	-1.1424
1.3400	1.1600	1.0400	-0.0700	1.0200	1.2100	-1.2500	0.9400	0.3000
0.2513	1.0540	1.0080	1.1390	0.6883	0.0215	0.9332	-1.3592	-1.1410
0.5185	-0.4888	-0.2085	-0.1753	-0.5299	-0.1116	0.5788	-0.2578	-0.2614
-0.5167	-0.7683	-1.6903	-1.0645	-1.1748	-1.6990	-0.0558	0.7180	1.3501
-0.3461	-1.2496	-0.5981	-0.9565	-0.9968	-1.1801	-0.9701	1.1869	1.2683
-0.7816	-0.9813	-0.0357	-0.3462	0.3617	0.6938	-0.6403	0.1438	0.2382
0.4400	0.2000	0.7200	1.0000	0.4500	0.2400	1.3900	-1.2400	-1.2900
-0.6930	-0.9284	0.0153	-0.3152	0.5132	0.7631	-0.5917	0.0487	0.1093
0.5179	-0.4655	-0.1820	-0.1364	-0.5548	-0.1022	0.5899	-0.2691	-0.2690
0.2200	-1.2400	-0.4600	-1.0500	0.1900	-0.4200	0.5700	-0.1400	-0.1200
-0.6618	-0.9155	0.0264	-0.2913	0.4981	0.7857	-0.5976	0.0702	0.1210
0.5200	-0.4600	-0.1800	-0.1300	-0.5600	-0.1000	0.5900	-0.2700	-0.2700
-1.3559	-0.5519	0.0399	0.1392	-0.5108	-0.5780	0.8095	-0.8432	-0.2285
1.3383	1.1621	1.0414	-0.0614	1.0190	1.2049	-1.2387	0.9302	0.2927
0.5200	-0.4600	-0.1800	-0.1300	-0.5600	-0.1000	0.5900	-0.2700	-0.2700
0.4309	0.1978	0.7171	0.9915	0.4525	0.2428	1.3723	-1.2314	-1.2790
-0.3448	0.4210	0.7664	1.3694	1.8137	1.6273	-0.0932	-1.6044	-1.2986
-0.2312	-1.1194	-0.7043	-1.0336	-0.9745	-1.1806	-0.7948	1.1046	1.1552
-0.7135	0.8854	0.2062	-0.7182	-1.2550	0.8555	-1.7149	1.0280	1.9733
-1.2100	-1.1900	-0.3300	-0.4600	-0.5400	0.2200	-0.9900	0.7400	1.0200
-0.7100	0.9000	0.2100	-0.7200	-1.2600	0.8600	-1.7200	1.0300	1.9800
2.0800	2.0600	1.5500	0.6700	0.6100	0.4200	0.2300	0.8300	-0.5200
-0.7100	0.9000	0.2100	-0.7200	-1.2600	0.8600	-1.7200	1.0300	1.9800
0.2500	1.0600	1.0100	1.1400	0.6900	0.0200	0.9300	-1.3600	-1.1400
-0.6754	-0.9665	0.0107	-0.3552	0.5624	0.8480	-0.6658	0.1002	0.1348
-2.1600	-1.0200	-0.1900	-0.0300	-0.8400	-0.9900	-1.7200	1.4300	1.7300
-1.4400	-0.4700	0.1100	0.3200	-0.5100	-0.8600	1.3500	-1.2900	-0.6000
0.2863	1.0729	1.0173	1.1425	0.7048	0.0496	0.9036	-1.3210	-1.1271
-1.2100	-1.1900	-0.3300	-0.4600	-0.5400	0.2200	-0.9900	0.7400	1.0200
-1.4346	-0.4735	0.1093	0.3152	-0.5024	-0.8480	1.3358	-1.2802	-0.5948
0.3029	1.0852	1.0245	1.1413	0.7020	0.0490	0.8948	-1.3034	-1.1155
0.2457	1.0471	1.0022	1.1290	0.6827	0.0246	0.9127	-1.3390	-1.1222
0.3508	0.5499	0.8302	1.0495	0.5862	0.1961	1.1430	-1.2627	-1.2152
-0.6792	-0.9680	0.0083	-0.3559	0.5547	0.8435	-0.6680	0.1046	0.1410
-1.2100	-1.1900	-0.3300	-0.4600	-0.5400	0.2200	-0.9900	0.7400	1.0200
-2.1600	-1.0200	-0.1900	-0.0300	-0.8400	-0.9900	-1.7200	1.4300	1.7300
0.2579	0.9818	0.9804	1.1214	0.6792	0.0515	0.9480	-1.3401	-1.1450
-0.2559	0.6094	0.6913	1.1092	1.3420	0.9513	0.2028	-1.2447	-1.1538
0.4384	0.2082	0.7217	1.0036	0.4602	0.2472	1.3807	-1.2404	-1.2914
2.0800	2.0600	1.5500	0.6700	0.6100	0.4200	0.2300	0.8300	-0.5200
1.0900	1.4600	1.2400	1.1600	0.8800	0.4800	0.3700	-0.4600	-0.7500
0.5140	-0.4655	-0.1829	-0.1358	-0.5631	-0.1076	0.5791	-0.2598	-0.2592
1.0583	1.3369	1.1637	0.9253	0.8605	0.5818	0.0866	-0.2173	-0.5417
-0.1622	-1.0263	-0.4803	-0.8318	-0.8409	-0.9429	-0.8150	1.0213	1.0562
-1.1622	-1.1556	-0.3101	-0.4517	-0.5114	0.2148	-0.9738	0.7242	0.9910
-0.1994	-0.0659	0.3897	0.3531	0.4702	0.5827	0.0057	-0.4087	-0.3372
-0.1671	0.2903	0.5434	0.5911	0.8103	0.6480	-0.0071	-0.6570	-0.5829
0.2453	1.0599	1.0078	1.1470	0.7151	0.0490	0.9107	-1.3610	-1.1462
0.2527	1.0022	0.9893	1.1329	0.6980	0.0687	0.9223	-1.3404	-1.1392
-0.3239	-0.1368	0.3876	0.3769	0.5633	0.5403	0.0155	-0.4569	-0.4033
0.1952	0.9639	0.9320	1.1429	0.9250	0.3394	0.7036	-1.2819	-1.1655
-2.1085	-1.0245	-0.1948	-0.0486	-0.8230	-0.9299	-1.6628	1.3772	1.6790
0.2715	1.0083	0.9848	1.1162	0.6913	0.0847	0.8952	-1.2990	-1.1151
-0.1443	0.2257	0.5805	0.5890	0.6812	0.4543	0.2269	-0.7507	-0.6312
-0.8031	-0.8718	0.0403	-0.1675	0.4007	0.6773	-0.5922	0.1812	0.1667
-0.2575	-0.9809	-0.3692	-0.6249	-0.7150	-0.8936	-0.6349	0.7843	0.8548
-0.0640	0.3312	0.6257	0.7664	0.7651	0.4999	0.4108	-0.8862	-0.8358
0.2518	1.0545	1.0051	1.1460	0.7122	0.0493	0.9182	-1.3571	-1.1494
-0.6813	-0.9746	0.0029	-0.3621	0.5467	0.8466	-0.6865	0.1232	0.1585
0.3694	0.1793	0.6961	0.9717	0.4645	0.2761	1.2756	-1.1972	-1.2241
1.2120	1.0995	1.0096	0.0457	0.9565	1.1168	-1.0830	0.8140	0.2134
0.2200	-1.2400	-0.4600	-1.0500	0.1900	-0.4200	0.5700	-0.1400	-0.1200
2.0800	2.0600	1.5500	0.6700	0.6100	0.4200	0.2300	0.8300	-0.5200
2.0800	2.0600	1.5500	0.6700	0.6100	0.4200	0.2300	0.8300	-0.5200
1.1534	-0.5747	-1.5126	-1.0699	-0.2767	-0.1320	-0.1549	0.2771	-0.0306
-0.5400	-0.7500	-1.7400	-1.0700	-1.1700	-1.7200	-0.0600	0.7400	1.3900
0.0677	1.1242	0.9183	1.4838	1.8919	1.3709	0.0212	-1.3854	-1.4460
-0.0283	0.9141	0.8674	1.4241	1.8313	1.4063	0.0146	-1.4175	-1.3917
1.1600	-0.5700	-1.5200	-1.0700	-0.2800	-0.1300	-0.1600	0.2800	-0.0300
0.1700	-0.6200	-1.6500	-1.0300	-1.7400	-1.7800	1.9600	-1.2100	-0.2700
-1.6219	-1.1163	-0.2693	-0.2736	-0.6701	-0.3046	-1.3065	1.0392	1.3278
-0.6700	-0.9700	0.0100	-0.3600	0.5700	0.8600	-0.6800	0.1100	0.1400
1.1372	1.4034	1.2022	0.9278	0.9064	0.6178	0.0641	-0.1957	-0.5517
0.2200	-1.2400	-0.4600	-1.0500	0.1900	-0.4200	0.5700	-0.1400	-0.1200
-2.1600	-1.0200	-0.1900	-0.0300	-0.8400	-0.9900	-1.7200	1.4300	1.7300
0.5114	-0.4505	-0.1773	-0.1341	-0.5649	-0.0933	0.5738	-0.2609	-0.2543
0.5200	-0.4600	-0.1800	-0.1300	-0.5600	-0.1000	0.5900	-0.2700	-0.2700
-0.6703	-0.9569	0.0114	-0.3625	0.5572	0.8600	-0.6873	0.1164	0.1529
-0.6497	0.6176	0.1554	-0.5964	-0.9758	0.7164	-1.3571	0.7748	1.5510
-0.3440	0.3427	0.5191	0.6344	0.9680	1.0126	-0.2686	-0.7051	-0.5410
-0.3362	0.4266	0.7714	1.3810	1.8405	1.6573	-0.0890	-1.6277	-1.3212
0.2200	-1.2400	-0.4600	-1.0500	0.1900	-0.4200	0.5700	-0.1400	-0.1200
0.6634	-0.1721	-1.6090	-1.7400	-0.8623	-1.1839	0.7178	0.3755	0.1441
-2.0947	-1.0303	-0.2016	-0.0610	-0.8297	-0.9420	-1.6789	1.3977	1.6938
0.2500	1.0600	1.0100	1.1400	0.6900	0.0200	0.9300	-1.3600	-1.1400
1.1600	-0.5700	-1.5200	-1.0700	-0.2800	-0.1300	-0.1600	0.2800	-0.0300
1.3400	1.1600	1.0400	-0.0700	1.0200	1.2100	-1.2500	0.9400	0.3000
-2.1600	-1.0200	-0.1900	-0.0300	-0.8400	-0.9900	-1.7200	1.4300	1.7300
0.4400	0.2000	0.7200	1.0000	0.4500	0.2400	1.3900	-1.2400	-1.2900
0.0723	1.1150	0.9065	1.4502	1.8667	1.3459	0.0120	-1.3420	-1.4190
0.2500	1.0600	1.0100	1.1400	0.6900	0.0200	0.9300	-1.3600	-1.1400
1.0900	1.4600	1.2400	1.1600	0.8800	0.4800	0.3700	-0.4600	-0.7500
0.2100	1.3700	0.9700	1.5200	1.9100	1.2700	0.0600	-1.3000	-1.4900
-0.0557	0.7492	0.7937	1.1908	1.5570	1.1684	0.0416	-1.2266	-1.1894
-1.2100	-1.1900	-0.3300	-0.4600	-0.5400	0.2200	-0.9900	0.7400	1.0200
0.1700	-0.6200	-1.6500	-1.0300	-1.7400	-1.7800	1.9600	-1.2100	-0.2700
-0.3208	0.4673	0.7734	1.3740	1.8115	1.6002	-0.0604	-1.6045	-1.3206
0.8433	1.3425	1.1724	1.1541	0.8242	0.3449	0.5345	-0.7243	-0.8645
1.0900	1.4600	1.2400	1.1600	0.8800	0.4800	0.3700	-0.4600	-0.7500
1.0900	1.4600	1.2400	1.1600	0.8800	0.4800	0.3700	-0.4600	-0.7500
-0.8402	-0.3399	0.2279	0.2653	0.1747	0.0574	0.3752	-0.7131	-0.3866
-2.1600	-1.0200	-0.1900	-0.0300	-0.8400	-0.9900	-1.7200	1.4300	1.7300
1.0900	1.4600	1.2400	1.1600	0.8800	0.4800	0.3700	-0.4600	-0.7500
1.0900	1.4600	1.2400	1.1600	0.8800	0.4800	0.3700	-0.4600	-0.7500
2.0800	2.0600	1.5500	0.6700	0.6100	0.4200	0.2300	0.8300	-0.5200
-1.4384	-0.4750	0.1069	0.3145	-0.5102	-0.8524	1.3336	-1.2758	-0.5887
1.0900	1.4600	1.2400	1.1600	0.8800	0.4800	0.3700	-0.4600	-0.7500
1.3400	1.1600	1.0400	-0.0700	1.0200	1.2100	-1.2500	0.9400	0.3000
0.5200	-0.4600	-0.1800	-0.1300	-0.5600	-0.1000	0.5900	-0.2700	-0.2700
-1.2100	-1.1900	-0.3300	-0.4600	-0.5400	0.2200	-0.9900	0.7400	1.0200
-1.2100	-1.1900	-0.3300	-0.4600	-0.5400	0.2200	-0.9900	0.7400	1.0200
0.2500	1.0600	1.0100	1.1400	0.6900	0.0200	0.9300	-1.3600	-1.1400
-1.3676	-0.4241	0.1454	0.3758	-0.3625	-0.6863	1.2266	-1.2830	-0.6227
-0.7100	0.9000	0.2100	-0.7200	-1.2600	0.8600	-1.7200	1.0300	1.9800
-0.6810	-0.9499	0.0128	-0.3530	0.5421	0.8359	-0.6589	0.0969	0.1425
-0.5498	0.7144	0.1720	-0.6188	-1.1239	0.7341	-1.3938	0.8292	1.6431
0.1420	-0.6452	-1.5000	-0.9783	-1.5067	-1.5906	1.6619	-0.9584	-0.1617
0.2433	1.0480	1.0027	1.1322	0.6977	0.0346	0.9127	-1.3493	-1.1335
-2.1600	-1.0200	-0.1900	-0.0300	-0.8400	-0.9900	-1.7200	1.4300	1.7300
-2.0936	-1.0007	-0.1793	-0.0243	-0.8078	-0.9430	-1.6031	1.3316	1.6271
-0.3975	0.0834	0.5515	1.0933	0.4741	0.9537	-0.4562	0.9136	-0.1306
2.0800	2.0600	1.5500	0.6700	0.6100	0.4200	0.2300	0.8300	-0.5200
-0.7100	0.9000	0.2100	-0.7200	-1.2600	0.8600	-1.7200	1.0300	1.9800
-0.7097	0.8869	0.2086	-0.7175	-1.2472	0.8600	-1.7127	1.0236	1.9671
-0.6990	-0.7767	0.0962	-0.1163	0.5678	0.7347	-0.3757	-0.2157	-0.0922
-2.1437	-1.0172	-0.2002	-0.0370	-0.8463	-0.9955	-1.6943	1.4115	1.7160
0.1949	1.3413	0.9647	1.5134	1.8995	1.2722	0.0619	-1.3097	-1.4828
0.0550	-0.5152	-0.1303	-0.2507	-0.1113	0.1074	-0.1316	0.0935	0.0660
-0.6995	0.8690	0.2108	-0.6931	-1.2234	0.8354	-1.6566	0.9815	1.9115
0.2572	1.0568	1.0096	1.1392	0.6897	0.0248	0.9293	-1.3529	-1.1383
-0.3479	-1.2341	-0.6276	-0.9589	-0.9938	-1.1905	-0.9425	1.1699	1.2655
-0.7014	0.8905	0.2073	-0.7159	-1.2551	0.8533	-1.7038	1.0209	1.9643
0.2787	0.9896	0.9866	1.1302	0.6794	0.0552	0.9579	-1.3361	-1.1506
0.1523	-0.6181	-1.6527	-1.0416	-1.7078	-1.7697	1.8719	-1.1193	-0.2061
-0.3246	0.4466	0.7756	1.3839	1.8420	1.6491	-0.0858	-1.6208	-1.3248
-0.7100	0.9000	0.2100	-0.7200	-1.2600	0.8600	-1.7200	1.0300	1.9800
0.2500	1.0600	1.0100	1.1400	0.6900	0.0200	0.9300	-1.3600	-1.1400
0.2500	1.0600	1.0100	1.1400	0.6900	0.0200	0.9300	-1.3600	-1.1400
-0.3400	-1.2500	-0.6000	-0.9600	-1.0000	-1.1900	-0.9700	1.1900	1.2700
-0.6700	-0.9700	0.0100	-0.3600	0.5700	0.8600	-0.6800	0.1100	0.1400
-1.2217	-1.0922	-0.2690	-0.3608	-0.5203	0.1022	-0.7126	0.4938	0.8175
-0.2299	0.6045	0.7930	1.3913	1.8331	1.5573	-0.0594	-1.5465	-1.3355
0.2500	1.0600	1.0100	1.1400	0.6900	0.0200	0.9300	-1.3600	-1.1400
0.2500	1.0600	1.0100	1.1400	0.6900	0.0200	0.9300	-1.3600	-1.1400
-1.4330	-0.4785	0.1062	0.3098	-0.5027	-0.8404	1.3194	-1.2660	-0.5835
-1.2100	-1.1900	-0.3300	-0.4600	-0.5400	0.2200	-0.9900	0.7400	1.0200
-2.1501	-1.0124	-0.1843	-0.0193	-0.8299	-0.9751	-1.7117	1.4283	1.7166
-0.3400	0.4200	0.7700	1.3800	1.8400	1.6600	-0.0900	-1.6300	-1.3200
-1.1458	-1.1638	-0.2896	-0.4481	-0.4080	0.2961	-0.9531	0.6651	0.9154
0.2023	1.3567	0.9672	1.5180	1.9090	1.2755	0.0579	-1.3046	-1.4876
-0.6700	-0.9700	0.0100	-0.3600	0.5700	0.8600	-0.6800	0.1100	0.1400
2.0800	2.0600	1.5500	0.6700	0.6100	0.4200	0.2300	0.8300	-0.5200
-1.4352	-0.4851	0.1008	0.3036	-0.5106	-0.8373	1.3009	-1.2474	-0.5660
0.5200	-0.4600	-0.1800	-0.1300	-0.5600	-0.1000	0.5900	-0.2700	-0.2700
0.5121	-0.4549	-0.1746	-0.1269	-0.5543	-0.1068	0.5815	-0.2674	-0.2653
-1.2068	-1.1813	-0.3233	-0.4463	-0.5320	0.2264	-0.9868	0.7431	1.0115
0.2494	1.0643	1.0094	1.1453	0.7071	0.0375	0.9178	-1.3592	-1.1449
0.4373	0.2120	0.7241	1.0020	0.4534	0.2369	1.3836	-1.2417	-1.2879
0.1515	-0.6472	-1.6046	-1.0286	-1.6883	-1.7441	1.8445	-1.1143	-0.2132
-1.9575	-1.0196	-0.2402	-0.1273	-0.8491	-1.0078	-1.5801	1.3574	1.6367
-0.3387	-1.1431	-0.7393	-0.9824	-0.9862	-1.1714	-0.7950	1.0813	1.2048
1.1534	-0.5747	-1.5126	-1.0699	-0.2767	-0.1320	-0.1549	0.2771	-0.0306
0.3447	-0.4059	-1.2124	-1.3902	-0.7237	-0.9589	0.2526	0.4855	0.3401
0.2983	-0.7813	-0.3168	-0.5279	-0.3590	-0.2923	0.3934	-0.0645	-0.0293
0.3099	0.1026	0.6531	0.8919	0.4324	0.2613	1.2297	-1.1406	-1.1634
0.1906	0.9373	0.8453	1.0894	1.0618	0.4617	0.4653	-1.1434	-1.1079
0.2263	-1.2236	-0.4541	-1.0307	0.1743	-0.4133	0.5704	-0.1427	-0.1231
-1.4469	-0.4878	0.0997	0.3042	-0.5150	-0.8467	1.2743	-1.2236	-0.5448
0.2513	1.0540	1.0080	1.1390	0.6883	0.0215	0.9332	-1.3592	-1.1410
0.3793	0.8319	0.8826	0.8666	0.5978	0.2824	0.3636	-0.6015	-0.6196
0.1697	1.2599	0.9311	1.4471	1.8257	1.2259	0.0709	-1.2647	-1.4306
-0.6700	-0.9700	0.0100	-0.3600	0.5700	0.8600	-0.6800	0.1100	0.1400
0.2100	1.3700	0.9700	1.5200	1.9100	1.2700	0.0600	-1.3000	-1.4900
-0.6164	-0.0335	0.3890	0.5168	0.1045	-0.0950	0.6315	-0.8417	-0.5317
0.2500	1.0600	1.0100	1.1400	0.6900	0.0200	0.9300	-1.3600	-1.1400
-2.1600	-1.0200	-0.1900	-0.0300	-0.8400	-0.9900	-1.7200	1.4300	1.7300
-0.0190	0.8231	0.8724	1.2001	1.1374	0.6407	0.4857	-1.3706	-1.1829
1.3400	1.1600	1.0400	-0.0700	1.0200	1.2100	-1.2500	0.9400	0.3000
1.0900	1.4600	1.2400	1.1600	0.8800	0.4800	0.3700	-0.4600	-0.7500
-0.6700	-0.9700	0.0100	-0.3600	0.5700	0.8600	-0.6800	0.1100	0.1400
0.1159	0.9672	0.9306	1.1371	0.8527	0.2459	0.7483	-1.3273	-1.1445
0.2459	1.0555	1.0083	1.1417	0.6980	0.0315	0.9229	-1.3619	-1.1413
0.2200	-1.2400	-0.4600	-1.0500	0.1900	-0.4200	0.5700	-0.1400	-0.1200
-1.2635	-0.3444	0.1827	0.4088	-0.3095	-0.6607	1.2408	-1.2716	-0.6686
-0.9060	-0.8806	-0.1097	-0.1585	-0.3497	0.1834	-0.4805	0.3112	0.5434
0.1700	-0.6200	-1.6500	-1.0300	-1.7400	-1.7800	1.9600	-1.2100	-0.2700
1.3400	1.1600	1.0400	-0.0700	1.0200	1.2100	-1.2500	0.9400	0.3000
1.2129	1.1381	1.0197	0.1792	0.9359	1.0106	-0.8479	0.5817	0.0536
0.1664	-0.6244	-1.6427	-1.0295	-1.7348	-1.7759	1.9395	-1.1932	-0.2592
-1.1966	-0.6807	0.0381	0.0547	-0.2024	-0.2524	0.5245	-0.6834	-0.2220
-0.8805	0.1446	0.0208	-0.6234	-0.9749	0.6407	-1.4480	0.9113	1.6124
1.0900	1.4600	1.2400	1.1600	0.8800	0.4800	0.3700	-0.4600	-0.7500
-0.7078	-0.9854	-0.0138	-0.3670	0.4924	0.8152	-0.7017	0.1541	0.2015
0.2100	1.3700	0.9700	1.5200	1.9100	1.2700	0.0600	-1.3000	-1.4900
-1.2226	-1.1250	-0.2955	-0.4073	-0.5429	0.1490	-0.8315	0.6001	0.9134
-0.5400	-0.7500	-1.7400	-1.0700	-1.1700	-1.7200	-0.0600	0.7400	1.3900
-2.1334	-1.0248	-0.1939	-0.0420	-0.8316	-0.9562	-1.6996	1.4107	1.7101
-0.0554	0.9116	0.8735	1.4524	1.8762	1.4582	-0.0124	-1.4592	-1.4080
1.3383	1.1621	1.0414	-0.0614	1.0190	1.2049	-1.2387	0.9302	0.2927
-2.1600	-1.0200	-0.1900	-0.0300	-0.8400	-0.9900	-1.7200	1.4300	1.7300
-1.2100	-1.1900	-0.3300	-0.4600	-0.5400	0.2200	-0.9900	0.7400	1.0200
-0.6700	-0.9700	0.0100	-0.3600	0.5700	0.8600	-0.6800	0.1100	0.1400
1.0900	1.4600	1.2400	1.1600	0.8800	0.4800	0.3700	-0.4600	-0.7500
1.0900	1.4600	1.2400	1.1600	0.8800	0.4800	0.3700	-0.4600	-0.7500
-0.0137	0.3589	0.7557	1.2324	1.2879	1.0831	0.5041	-1.4653	-1.3128
-1.4115	-0.4925	0.1034	0.2908	-0.4724	-0.7923	1.2627	-1.2269	-0.5628
-0.6700	-0.9700	0.0100	-0.3600	0.5700	0.8600	-0.6800	0.1100	0.1400
-2.1600	-1.0200	-0.1900	-0.0300	-0.8400	-0.9900	-1.7200	1.4300	1.7300
1.0900	1.4600	1.2400	1.1600	0.8800	0.4800	0.3700	-0.4600	-0.7500
0.5200	-0.4600	-0.1800	-0.1300	-0.5600	-0.1000	0.5900	-0.2700	-0.2700
-2.1600	-1.0200	-0.1900	-0.0300	-0.8400	-0.9900	-1.7200	1.4300	1.7300
0.2911	1.0796	1.0213	1.1410	0.6993	0.0425	0.9026	-1.3159	-1.1209
0.5200	-0.4600	-0.1800	-0.1300	-0.5600	-0.1000	0.5900	-0.2700	-0.2700
-0.3400	0.4200	0.7700	1.3800	1.8400	1.6600	-0.0900	-1.6300	-1.3200
0.2116	1.3618	0.9683	1.5164	1.8998	1.2628	0.0693	-1.2996	-1.4886
0.2062	1.3634	0.9686	1.5190	1.9095	1.2727	0.0590	-1.3023	-1.4888
-2.1600	-1.0200	-0.1900	-0.0300	-0.8400	-0.9900	-1.7200	1.4300	1.7300
-1.1464	-1.1566	-0.2852	-0.4351	-0.4078	0.2980	-0.9521	0.6726	0.9131
-0.6834	-0.9473	0.0076	-0.3358	0.5010	0.8036	-0.6625	0.1197	0.1675
1.0739	1.4415	1.2290	1.1487	0.8701	0.4782	0.3605	-0.4516	-0.7376
0.2500	1.0600	1.0100	1.1400	0.6900	0.0200	0.9300	-1.3600	-1.1400
-0.0552	0.6455	0.6973	0.9632	1.2910	0.9308	0.0434	-0.9378	-0.9837
-0.2792	0.4848	0.7608	1.3144	1.7876	1.5663	-0.0979	-1.4987	-1.2723
-0.7500	0.0600	0.6300	1.5000	0.6000	1.1400	-0.5300	1.1800	-0.1900
0.7276	1.2845	1.1389	1.1427	0.7986	0.2857	0.6015	-0.8404	-0.9117
0.3113	1.0341	0.9780	1.1901	0.9345	0.3713	0.7048	-1.2317	-1.1610
1.1336	-0.5553	-1.4929	-1.0496	-0.2807	-0.1142	-0.1735	0.2915	-0.0171
0.2221	-1.2345	-0.4580	-1.0436	0.1848	-0.4178	0.5701	-0.1409	-0.1210
0.3227	0.9566	0.9764	1.1188	0.7563	0.1963	0.8355	-1.2434	-1.1075
0.5079	-0.0764	-0.8017	-0.9507	-0.4764	-0.7471	0.4402	0.1922	0.0401
1.1402	1.3815	1.1867	0.8843	0.9003	0.6342	0.0203	-0.1552	-0.5190
0.5200	-0.4600	-0.1800	-0.1300	-0.5600	-0.1000	0.5900	-0.2700	-0.2700
1.0900	1.4600	1.2400	1.1600	0.8800	0.4800	0.3700	-0.4600	-0.7500
-0.6700	-0.9700	0.0100	-0.3600	0.5700	0.8600	-0.6800	0.1100	0.1400
-1.1839	-1.1264	-0.3138	-0.4650	-0.5603	0.2357	-0.9994	0.7410	1.0378
-0.2980	-0.9508	-0.7030	-0.9641	-0.6676	-0.6718	-0.5427	0.7744	0.8137
0.5200	-0.4600	-0.1800	-0.1300	-0.5600	-0.1000	0.5900	-0.2700	-0.2700
0.5200	-0.4600	-0.1800	-0.1300	-0.5600	-0.1000	0.5900	-0.2700	-0.2700
1.0900	1.4600	1.2400	1.1600	0.8800	0.4800	0.3700	-0.4600	-0.7500
-2.1600	-1.0200	-0.1900	-0.0300	-0.8400	-0.9900	-1.7200	1.4300	1.7300
1.0841	1.4572	1.2384	1.1599	0.8787	0.4768	0.3739	-0.4663	-0.7527
0.1703	-0.6243	-1.6417	-1.0301	-1.7265	-1.7705	1.9503	-1.2025	-0.2690
-1.4036	-0.4714	0.0872	0.3006	-0.5068	-0.8498	1.3289	-1.2680	-0.5920
-1.4400	-0.4700	0.1100	0.3200	-0.5100	-0.8600	1.3500	-1.2900	-0.6000
-1.4292	-0.4770	0.1086	0.3105	-0.4949	-0.8359	1.3216	-1.2704	-0.5897
2.0800	2.0600	1.5500	0.6700	0.6100	0.4200	0.2300	0.8300	-0.5200
1.3400	1.1600	1.0400	-0.0700	1.0200	1.2100	-1.2500	0.9400	0.3000
2.0800	2.0600	1.5500	0.6700	0.6100	0.4200	0.2300	0.8300	-0.5200
0.5179	-0.4655	-0.1820	-0.1364	-0.5548	-0.1022	0.5899	-0.2691	-0.2690
1.0739	1.4415	1.2290	1.1487	0.8701	0.4782	0.3605	-0.4516	-0.7376
-0.3400	0.4200	0.7700	1.3800	1.8400	1.6600	-0.0900	-1.6300	-1.3200
-0.5400	-0.7500	-1.7400	-1.0700	-1.1700	-1.7200	-0.0600	0.7400	1.3900
-0.3400	0.4200	0.7700	1.3800	1.8400	1.6600	-0.0900	-1.6300	-1.3200
-0.3246	0.4466	0.7756	1.3839	1.8420	1.6491	-0.0858	-1.6208	-1.3248
2.0800	2.0600	1.5500	0.6700	0.6100	0.4200	0.2300	0.8300	-0.5200
0.2500	1.0600	1.0100	1.1400	0.6900	0.0200	0.9300	-1.3600	-1.1400
1.0665	1.4488	1.2336	1.1594	0.8747	0.4671	0.3857	-0.4852	-0.7609
0.2500	1.0600	1.0100	1.1400	0.6900	0.0200	0.9300	-1.3600	-1.1400
1.3400	1.1600	1.0400	-0.0700	1.0200	1.2100	-1.2500	0.9400	0.3000
-0.2878	0.4938	0.7870	1.3838	1.8191	1.5999	-0.0549	-1.6004	-1.3292
-1.2100	-1.1900	-0.3300	-0.4600	-0.5400	0.2200	-0.9900	0.7400	1.0200
0.2062	1.3634	0.9686	1.5190	1.9095	1.2727	0.0590	-1.3023	-1.4888
1.3400	1.1600	1.0400	-0.0700	1.0200	1.2100	-1.2500	0.9400	0.3000
2.0800	2.0600	1.5500	0.6700	0.6100	0.4200	0.2300	0.8300	-0.5200
2.0800	2.0600	1.5500	0.6700	0.6100	0.4200	0.2300	0.8300	-0.5200
-2.1600	-1.0200	-0.1900	-0.0300	-0.8400	-0.9900	-1.7200	1.4300	1.7300
-1.2100	-1.1900	-0.3300	-0.4600	-0.5400	0.2200	-0.9900	0.7400	1.0200
0.3306	0.7564	0.8389	1.2473	1.1443	0.7298	0.7576	-1.2685	-1.3851
-0.3446	-1.2461	-0.5915	-0.9516	-0.9780	-1.1613	-0.9659	1.1749	1.2542
0.3531	0.9782	0.9855	1.1298	0.7373	0.1732	0.8725	-1.2348	-1.1221
0.1066	0.6438	0.7901	1.0546	0.8442	0.4637	0.7366	-1.2242	-1.1387
0.2245	1.0539	0.9620	1.1875	1.0153	0.4076	0.6393	-1.2814	-1.1887
-0.8022	-0.5963	0.1341	0.0569	0.3568	0.4076	-0.0257	-0.4317	-0.2165
0.2397	1.0710	1.0013	1.1743	0.8068	0.1494	0.8459	-1.3579	-1.1729
0.2336	0.7668	0.8552	0.9552	0.7841	0.3571	0.5535	-0.9813	-0.9277
-0.3362	-0.0408	0.4067	0.4334	1.1215	1.0473	-0.3595	-0.5208	-0.5422
-0.3583	-1.2487	-0.5943	-0.9495	-0.9903	-1.1604	-0.9704	1.1806	1.2648
-0.3718	-0.3468	0.2819	0.1550	0.6134	0.7285	-0.3254	-0.1844	-0.1777
-0.3647	-0.0390	0.4311	0.3990	0.4431	0.3246	0.1492	-0.5515	-0.4069
0.2480	1.0752	1.0080	1.1586	0.7497	0.0812	0.8874	-1.3571	-1.1571
-1.3078	-0.6458	0.0124	0.0807	-0.4208	-0.4485	0.6338	-0.7088	-0.1629
-0.4589	-0.1895	0.3100	0.2747	0.2354	0.2939	-0.0624	-0.3106	-0.1318
0.1734	1.0383	0.9562	1.2120	1.0311	0.4202	0.6498	-1.3372	-1.2124
0.2245	1.0471	0.9925	1.1800	0.8373	0.1968	0.8206	-1.3646	-1.1790
-0.1561	0.4755	0.7680	1.2936	1.5827	1.3454	0.1657	-1.4845	-1.3021
0.0916	0.6379	0.7668	0.8874	0.8992	0.5303	0.3410	-0.9209	-0.8756
0.1501	1.2362	0.9375	1.4694	1.8491	1.2663	0.0636	-1.3111	-1.4430
-1.3073	-0.4769	0.1286	0.3010	-0.3942	-0.6936	1.2097	-1.1900	-0.5772
1.0841	1.4572	1.2384	1.1599	0.8787	0.4768	0.3739	-0.4663	-0.7527
2.0620	2.0467	1.5427	0.6681	0.6134	0.4227	0.2245	0.8155	-0.5186
0.2748	1.0441	1.0047	1.1373	0.6994	0.0512	0.9251	-1.3334	-1.1431
-0.7100	0.9000	0.2100	-0.7200	-1.2600	0.8600	-1.7200	1.0300	1.9800
0.2184	-1.2178	-0.4513	-1.0201	0.1639	-0.4066	0.5597	-0.1375	-0.1162
0.1675	0.8034	0.8838	0.9828	0.6469	0.1292	0.7872	-1.1899	-1.0070
0.0163	-0.7384	-0.2501	-0.7646	-0.5616	-0.6636	-1.0072	1.1149	1.0443
-0.3733	0.1885	0.4834	0.6315	0.7786	0.6533	-0.0090	-0.7529	-0.5771
1.3343	1.1487	1.0315	-0.0704	1.0090	1.2008	-1.2371	0.9315	0.2960
-0.8007	-0.4357	0.1695	0.1787	-0.0326	0.0315	0.2162	-0.4594	-0.1408
0.1551	-0.6227	-1.6519	-1.0308	-1.7280	-1.7787	1.9176	-1.1691	-0.2352
0.6800	-0.1600	-1.6200	-1.7600	-0.8600	-1.1900	0.7100	0.4000	0.1500
-0.8852	-0.6842	0.0345	-0.0531	0.1170	0.3445	-0.2795	-0.1285	0.1069
-1.0843	-1.1731	-0.3514	-0.5075	-0.5183	0.0911	-0.9585	0.7448	0.9931
-0.7135	0.8854	0.2062	-0.7182	-1.2550	0.8555	-1.7149	1.0280	1.9733
1.3400	1.1600	1.0400	-0.0700	1.0200	1.2100	-1.2500	0.9400	0.3000
0.1736	-0.6168	-1.6498	-1.0351	-1.7338	-1.7759	1.9513	-1.1987	-0.2671
-0.7500	0.0600	0.6300	1.5000	0.6000	1.1400	-0.5300	1.1800	-0.1900
-2.1600	-1.0200	-0.1900	-0.0300	-0.8400	-0.9900	-1.7200	1.4300	1.7300
1.0739	1.4415	1.2290	1.1487	0.8701	0.4782	0.3605	-0.4516	-0.7376
-0.5409	-0.7515	-1.7278	-1.0650	-1.1578	-1.7020	-0.0643	0.7356	1.3813
-0.7100	0.9000	0.2100	-0.7200	-1.2600	0.8600	-1.7200	1.0300	1.9800
0.2520	0.3113	0.7240	0.9239	0.5528	0.2713	1.0557	-1.1673	-1.1269
-1.7926	-0.9713	-0.2355	-0.1290	-0.7613	-0.8201	-1.3713	1.1331	1.4357
-1.1645	-1.0000	-0.2809	-0.4836	-0.6055	0.2782	-1.0564	0.7664	1.1073
-1.4323	-0.4638	0.1146	0.3274	-0.4936	-0.8424	1.3399	-1.2924	-0.6050
1.1620	-0.5508	-1.4892	-1.0513	-0.2757	-0.1259	-0.1520	0.2800	-0.0351
0.2307	1.0638	1.0005	1.1733	0.8075	0.1533	0.8406	-1.3634	-1.1695
-0.7100	0.9000	0.2100	-0.7200	-1.2600	0.8600	-1.7200	1.0300	1.9800
1.0900	1.4600	1.2400	1.1600	0.8800	0.4800	0.3700	-0.4600	-0.7500
-1.2062	-1.1885	-0.3276	-0.4593	-0.5322	0.2245	-0.9878	0.7356	1.0138
0.4320	0.2361	0.7322	1.0059	0.4601	0.2308	1.3707	-1.2450	-1.2837
0.6800	-0.1600	-1.6200	-1.7600	-0.8600	-1.1900	0.7100	0.4000	0.1500
1.0900	1.4600	1.2400	1.1600	0.8800	0.4800	0.3700	-0.4600	-0.7500
1.0900	1.4600	1.2400	1.1600	0.8800	0.4800	0.3700	-0.4600	-0.7500
0.2500	1.0600	1.0100	1.1400	0.6900	0.0200	0.9300	-1.3600	-1.1400
-0.2631	0.5529	0.7980	1.3996	1.8498	1.6055	-0.0690	-1.5838	-1.3438
-1.4400	-0.4700	0.1100	0.3200	-0.5100	-0.8600	1.3500	-1.2900	-0.6000
0.2100	1.3700	0.9700	1.5200	1.9100	1.2700	0.0600	-1.3000	-1.4900
-0.6700	-0.9700	0.0100	-0.3600	0.5700	0.8600	-0.6800	0.1100	0.1400
1.0900	1.4600	1.2400	1.1600	0.8800	0.4800	0.3700	-0.4600	-0.7500
0.2500	1.0600	1.0100	1.1400	0.6900	0.0200	0.9300	-1.3600	-1.1400
0.2494	1.0643	1.0094	1.1453	0.7071	0.0375	0.9178	-1.3592	-1.1449
1.0713	1.4474	1.2341	1.1622	0.8767	0.4814	0.3676	-0.4548	-0.7488
-0.5447	-0.7531	-1.7301	-1.0657	-1.1656	-1.7064	-0.0665	0.7400	1.3874
0.2500	1.0600	1.0100	1.1400	0.6900	0.0200	0.9300	-1.3600	-1.1400
0.1700	-0.6200	-1.6500	-1.0300	-1.7400	-1.7800	1.9600	-1.2100	-0.2700
0.2094	1.3470	0.9651	1.5117	1.8891	1.2583	0.0776	-1.3015	-1.4860
-1.4269	-0.4673	0.1139	0.3227	-0.4860	-0.8303	1.3257	-1.2826	-0.5999
0.2492	1.0665	1.0092	1.1480	0.7156	0.0462	0.9117	-1.3587	-1.1473
0.2500	1.0600	1.0100	1.1400	0.6900	0.0200	0.9300	-1.3600	-1.1400
0.2500	1.0600	1.0100	1.1400	0.6900	0.0200	0.9300	-1.3600	-1.1400
[truncated: 1,580 more rows]
