# Supplementary material for: Improving Evolutionary Models for Mitochondrial Protein Data with Site-Class Specific Amino Acid Exchangeability Matrices
Source: PLoS One. 2013 Jan 31;8(1):e55816. doi: 10.1371/journal.pone.0055816 (PMC3561347; doi:10.1371/journal.pone.0055816)
Supplement: PmatrixS2 — Physiochemical property matrices for the fish dataset. The matrix is a numerical representation of the mean physiochemical properties of the amino acids at each site in the fish MSA. The matrix is n×m, because m different mean physiochemical properties are computed for n different sites in the original MSA. This matrix is for the fish dataset and is 3370×9. (TXT) [file pone.0055816.s007.txt]

0.1813 1.1833 0.9629 1.3853 1.5108 0.9041 0.3325 -1.3440 -1.3664 
0.1373 1.1403 0.9375 1.3499 1.4653 0.8755 0.3180 -1.3175 -1.3237 
-0.3685 -1.2112 -0.5700 -0.9079 -0.9529 -1.1357 -0.9665 1.1540 1.2360 
-0.7100 0.9000 0.2100 -0.7200 -1.2600 0.8600 -1.7200 1.0300 1.9800 
0.2495 1.0641 1.0095 1.1451 0.7063 0.0367 0.9184 -1.3592 -1.1447 
-1.0236 -0.2313 0.2631 0.4595 -0.0525 -0.3648 0.9945 -1.1619 -0.6752 
1.0893 1.2165 1.0907 0.5040 0.9224 0.8197 -0.4252 0.1901 -0.2365 
0.1696 1.2117 0.9176 1.4283 1.7303 1.1391 0.1732 -1.2769 -1.4312 
-0.2300 0.6235 0.8065 1.3976 1.8245 1.5380 -0.0368 -1.5507 -1.3489 
-0.5900 0.9373 0.2787 -0.5947 -1.1173 0.8347 -1.5807 0.9307 1.7980 
-0.1640 0.7240 0.8340 1.4248 1.8624 1.5352 -0.0420 -1.5244 -1.3744 
0.2500 1.0600 1.0100 1.1400 0.6900 0.0200 0.9300 -1.3600 -1.1400 
0.2416 1.0556 1.0063 1.1483 0.7216 0.0585 0.9048 -1.3628 -1.1471 
-1.4369 -0.4796 0.1041 0.3096 -0.5104 -0.8456 1.3188 -1.2629 -0.5784 
-0.3009 0.4197 0.7712 1.3616 1.7691 1.5813 -0.0172 -1.6108 -1.3164 
-1.4400 -0.4700 0.1100 0.3200 -0.5100 -0.8600 1.3500 -1.2900 -0.6000 
1.0340 1.4333 1.2247 1.1587 0.8673 0.4493 0.4073 -0.5200 -0.7760 
0.2724 1.0707 1.0161 1.1405 0.6951 0.0323 0.9151 -1.3360 -1.1296 
-0.6700 -0.9700 0.0100 -0.3600 0.5700 0.8600 -0.6800 0.1100 0.1400 
0.2500 1.0600 1.0100 1.1400 0.6900 0.0200 0.9300 -1.3600 -1.1400 
0.1653 1.0907 0.9673 1.3005 1.2509 0.6501 0.5060 -1.3716 -1.2829 
0.1700 -0.6200 -1.6500 -1.0300 -1.7400 -1.7800 1.9600 -1.2100 -0.2700 
1.1600 -0.5700 -1.5200 -1.0700 -0.2800 -0.1300 -0.1600 0.2800 -0.0300 
0.6800 -0.1600 -1.6200 -1.7600 -0.8600 -1.1900 0.7100 0.4000 0.1500 
-0.2783 0.5057 0.7880 1.3880 1.8280 1.6047 -0.0563 -1.5940 -1.3355 
0.2489 1.0683 1.0089 1.1501 0.7225 0.0533 0.9068 -1.3584 -1.1493 
-2.1473 -1.0223 -0.1919 -0.0357 -0.8360 -0.9739 -1.7103 1.4208 1.7205 
1.3060 1.1287 1.0217 -0.0752 0.9992 1.1968 -1.2465 0.9373 0.3096 
0.4369 0.2156 0.7233 1.0069 0.4695 0.2537 1.3723 -1.2408 -1.2927 
0.2200 -1.2400 -0.4600 -1.0500 0.1900 -0.4200 0.5700 -0.1400 -0.1200 
0.2572 1.0195 0.9783 1.1061 0.6567 0.0168 0.9209 -1.3309 -1.1168 
1.1600 -0.5700 -1.5200 -1.0700 -0.2800 -0.1300 -0.1600 0.2800 -0.0300 
0.6800 -0.1600 -1.6200 -1.7600 -0.8600 -1.1900 0.7100 0.4000 0.1500 
-2.1600 -1.0200 -0.1900 -0.0300 -0.8400 -0.9900 -1.7200 1.4300 1.7300 
-0.7100 0.9000 0.2100 -0.7200 -1.2600 0.8600 -1.7200 1.0300 1.9800 
-0.3444 -1.2463 -0.5919 -0.9520 -0.9791 -1.1627 -0.9661 1.1756 1.2549 
0.0296 1.0609 0.8924 1.4416 1.8412 1.3401 0.0273 -1.3691 -1.4111 
-0.3369 0.4179 0.7632 1.3627 1.7911 1.6023 -0.0491 -1.6159 -1.3123 
-2.0677 -0.9715 -0.1667 -0.0220 -0.8169 -0.9593 -1.6632 1.3993 1.6733 
-0.7167 0.8721 0.2028 -0.7165 -1.2504 0.8515 -1.7103 1.0261 1.9672 
1.3119 1.1311 1.0049 -0.0476 1.0117 1.1884 -1.1984 0.8783 0.2600 
-2.1600 -1.0200 -0.1900 -0.0300 -0.8400 -0.9900 -1.7200 1.4300 1.7300 
0.2500 1.0600 1.0100 1.1400 0.6900 0.0200 0.9300 -1.3600 -1.1400 
0.2612 1.0653 1.0131 1.1403 0.6925 0.0261 0.9225 -1.3480 -1.1348 
0.2200 -1.2400 -0.4600 -1.0500 0.1900 -0.4200 0.5700 -0.1400 -0.1200 
-0.7167 0.8721 0.2028 -0.7165 -1.2504 0.8515 -1.7103 1.0261 1.9672 
0.2159 1.3229 0.9701 1.4981 1.8651 1.2592 0.0644 -1.2840 -1.4513 
-1.4400 -0.4700 0.1100 0.3200 -0.5100 -0.8600 1.3500 -1.2900 -0.6000 
-0.5400 -0.7500 -1.7400 -1.0700 -1.1700 -1.7200 -0.0600 0.7400 1.3900 
-2.1600 -1.0200 -0.1900 -0.0300 -0.8400 -0.9900 -1.7200 1.4300 1.7300 
-0.1189 0.6691 0.8476 1.3272 1.5344 1.1869 0.2103 -1.5196 -1.2941 
0.6800 -0.1600 -1.6200 -1.7600 -0.8600 -1.1900 0.7100 0.4000 0.1500 
0.2500 1.0600 1.0100 1.1400 0.6900 0.0200 0.9300 -1.3600 -1.1400 
1.0900 1.4600 1.2400 1.1600 0.8800 0.4800 0.3700 -0.4600 -0.7500 
0.1819 1.1848 0.9177 1.3949 1.7125 1.1372 0.1457 -1.2480 -1.3932 
0.6800 -0.1600 -1.6200 -1.7600 -0.8600 -1.1900 0.7100 0.4000 0.1500 
0.1700 -0.6200 -1.6500 -1.0300 -1.7400 -1.7800 1.9600 -1.2100 -0.2700 
-0.7293 0.8744 0.2047 -0.7108 -1.2544 0.8353 -1.7200 1.0353 1.9767 
-0.1048 0.8212 0.8559 1.4347 1.8536 1.4769 -0.0144 -1.4900 -1.3879 
1.1201 -0.5304 -1.4724 -1.0556 -0.2940 -0.1700 -0.1007 0.2556 -0.0408 
-0.7100 0.9000 0.2100 -0.7200 -1.2600 0.8600 -1.7200 1.0300 1.9800 
-1.0755 -1.0077 -0.2104 -0.3433 -0.3936 0.2279 -0.8121 0.5429 0.8051 
-0.6857 -0.9284 0.0232 -0.3032 0.5269 0.7995 -0.5987 0.0483 0.1052 
-1.2488 -1.0431 -0.2375 -0.3027 -0.5192 0.0125 -0.5179 0.3256 0.6843 
-1.1885 -1.1259 -0.2915 -0.4072 -0.5199 0.1803 -0.8783 0.6428 0.9316 
-0.6919 0.8151 0.1849 -0.7253 -1.2117 0.8173 -1.6492 0.9949 1.9112 
0.2593 0.8368 0.8923 1.0517 1.0860 0.7400 0.2275 -0.9119 -0.9084 
0.2551 1.0371 1.0023 1.1363 0.6836 0.0259 0.9423 -1.3568 -1.1440 
1.0900 1.4600 1.2400 1.1600 0.8800 0.4800 0.3700 -0.4600 -0.7500 
0.2193 1.0365 0.9876 1.1517 0.8004 0.1583 0.8233 -1.3436 -1.1511 
-0.6615 0.1256 0.4708 0.6588 0.2836 -0.0701 0.7435 -1.1103 -0.7333 
-0.8792 -0.8573 0.0205 -0.1986 0.2623 0.4157 -0.1988 -0.2050 -0.0043 
-0.7100 0.9000 0.2100 -0.7200 -1.2600 0.8600 -1.7200 1.0300 1.9800 
0.1548 0.3303 0.6959 0.9883 0.9287 0.6901 0.6837 -1.1444 -1.1557 
0.2764 0.9965 0.9899 1.1291 0.6733 0.0437 0.9593 -1.3384 -1.1468 
-1.4400 -0.4700 0.1100 0.3200 -0.5100 -0.8600 1.3500 -1.2900 -0.6000 
0.2612 1.0653 1.0131 1.1403 0.6925 0.0261 0.9225 -1.3480 -1.1348 
-0.6548 -0.8672 0.0516 -0.2717 0.5785 0.8139 -0.5847 0.0155 0.0597 
0.2601 1.0736 1.0120 1.1504 0.7251 0.0595 0.8993 -1.3464 -1.1441 
-1.4223 -0.4677 0.1129 0.3237 -0.4791 -0.8120 1.2996 -1.2675 -0.5880 
0.2621 1.0068 0.9901 1.1357 0.6903 0.0513 0.9491 -1.3512 -1.1547 
-0.4931 -0.5372 0.2220 0.0665 0.6239 0.7095 -0.2429 -0.2956 -0.2345 
0.2448 1.0235 0.9877 1.1096 0.6544 0.0400 0.9131 -1.3233 -1.1044 
2.0800 2.0600 1.5500 0.6700 0.6100 0.4200 0.2300 0.8300 -0.5200 
-1.0985 -0.3767 0.1901 0.3667 -0.1237 -0.3541 0.9120 -1.0619 -0.5668 
-0.7040 0.8437 0.2121 -0.6824 -1.1699 0.8707 -1.6705 0.9700 1.8869 
0.3532 0.5132 0.8153 1.0821 0.6484 0.2879 1.1392 -1.2864 -1.2641 
-0.7167 0.8721 0.2028 -0.7165 -1.2504 0.8515 -1.7103 1.0261 1.9672 
0.3197 0.7401 0.8600 1.1464 0.8867 0.4484 0.8676 -1.2371 -1.2528 
-0.7100 0.9000 0.2100 -0.7200 -1.2600 0.8600 -1.7200 1.0300 1.9800 
1.0419 0.8464 0.7885 0.1136 0.6784 0.8121 -0.6144 0.4524 0.0088 
-0.7792 0.6780 0.1628 -0.6576 -1.1724 0.7400 -1.5388 0.9140 1.8000 
-0.2215 0.5567 0.7856 1.2595 1.5017 1.1931 0.1644 -1.4828 -1.2388 
-0.5260 0.0459 0.4492 0.6168 0.8408 0.6291 0.1691 -0.9273 -0.7309 
-0.5201 -0.7561 -1.6991 -1.0580 -1.1597 -1.6801 -0.0265 0.6856 1.3275 
0.2647 0.9953 0.9863 1.1339 0.6871 0.0543 0.9552 -1.3496 -1.1567 
-0.3875 -1.2453 -0.5873 -0.9343 -0.9856 -1.1497 -0.9805 1.1812 1.2695 
0.2500 1.0600 1.0100 1.1400 0.6900 0.0200 0.9300 -1.3600 -1.1400 
-1.9477 -1.0356 -0.1952 -0.1045 -0.7201 -0.7564 -1.5725 1.2744 1.5516 
0.1137 1.0531 0.9100 1.4232 1.6969 1.1875 0.1924 -1.3696 -1.4144 
0.2525 1.0485 1.0061 1.1381 0.6868 0.0229 0.9361 -1.3584 -1.1420 
1.0900 1.4600 1.2400 1.1600 0.8800 0.4800 0.3700 -0.4600 -0.7500 
0.0985 1.0319 0.9041 1.4245 1.7113 1.2145 0.1768 -1.3776 -1.4145 
0.2520 1.0527 1.0056 1.1432 0.7031 0.0396 0.9245 -1.3576 -1.1467 
-1.4400 -0.4700 0.1100 0.3200 -0.5100 -0.8600 1.3500 -1.2900 -0.6000 
0.2199 1.0319 0.9857 1.1845 0.8588 0.2300 0.8067 -1.3656 -1.1863 
-1.2100 -1.1900 -0.3300 -0.4600 -0.5400 0.2200 -0.9900 0.7400 1.0200 
-1.2100 -1.1900 -0.3300 -0.4600 -0.5400 0.2200 -0.9900 0.7400 1.0200 
0.2525 1.0485 1.0061 1.1381 0.6868 0.0229 0.9361 -1.3584 -1.1420 
-1.3908 -0.5476 0.0708 0.2304 -0.4692 -0.7048 1.0816 -1.0716 -0.4408 
-0.3400 0.4200 0.7700 1.3800 1.8400 1.6600 -0.0900 -1.6300 -1.3200 
1.3400 1.1600 1.0400 -0.0700 1.0200 1.2100 -1.2500 0.9400 0.3000 
-1.2131 -1.1804 -0.3241 -0.4496 -0.5396 0.2056 -0.9588 0.7129 0.9984 
0.1607 1.2469 0.9268 1.4360 1.8383 1.2473 0.0380 -1.2532 -1.4156 
0.2500 1.0600 1.0100 1.1400 0.6900 0.0200 0.9300 -1.3600 -1.1400 
-2.1408 -1.0053 -0.1820 -0.0207 -0.8312 -0.9865 -1.6381 1.3575 1.6679 
-1.2131 -1.1804 -0.3241 -0.4496 -0.5396 0.2056 -0.9588 0.7129 0.9984 
-2.1600 -1.0200 -0.1900 -0.0300 -0.8400 -0.9900 -1.7200 1.4300 1.7300 
2.0800 2.0600 1.5500 0.6700 0.6100 0.4200 0.2300 0.8300 -0.5200 
-1.4400 -0.4700 0.1100 0.3200 -0.5100 -0.8600 1.3500 -1.2900 -0.6000 
-1.1905 -1.1600 -0.3121 -0.4387 -0.5236 0.2173 -0.9644 0.7120 0.9912 
-0.3400 -1.2500 -0.6000 -0.9600 -1.0000 -1.1900 -0.9700 1.1900 1.2700 
-1.2100 -1.1900 -0.3300 -0.4600 -0.5400 0.2200 -0.9900 0.7400 1.0200 
0.6743 -0.1437 -1.5849 -1.7213 -0.8393 -1.1739 0.7129 0.3765 0.1328 
1.3400 1.1600 1.0400 -0.0700 1.0200 1.2100 -1.2500 0.9400 0.3000 
-1.4400 -0.4700 0.1100 0.3200 -0.5100 -0.8600 1.3500 -1.2900 -0.6000 
0.2500 1.0600 1.0100 1.1400 0.6900 0.0200 0.9300 -1.3600 -1.1400 
0.1436 1.0691 0.9096 1.4336 1.7275 1.2224 0.1780 -1.3440 -1.4271 
-2.1600 -1.0200 -0.1900 -0.0300 -0.8400 -0.9900 -1.7200 1.4300 1.7300 
-1.4400 -0.4700 0.1100 0.3200 -0.5100 -0.8600 1.3500 -1.2900 -0.6000 
0.2520 1.0527 1.0056 1.1432 0.7031 0.0396 0.9245 -1.3576 -1.1467 
1.1600 -0.5700 -1.5200 -1.0700 -0.2800 -0.1300 -0.1600 0.2800 -0.0300 
-1.4400 -0.4700 0.1100 0.3200 -0.5100 -0.8600 1.3500 -1.2900 -0.6000 
-0.3473 0.4208 0.7639 1.3677 1.8096 1.6212 -0.0688 -1.6211 -1.3127 
-1.4400 -0.4700 0.1100 0.3200 -0.5100 -0.8600 1.3500 -1.2900 -0.6000 
0.2200 -1.2400 -0.4600 -1.0500 0.1900 -0.4200 0.5700 -0.1400 -0.1200 
-0.6700 -0.9700 0.0100 -0.3600 0.5700 0.8600 -0.6800 0.1100 0.1400 
0.1953 1.3447 0.9647 1.5163 1.9081 1.2804 0.0560 -1.3088 -1.4855 
-1.2100 -1.1900 -0.3300 -0.4600 -0.5400 0.2200 -0.9900 0.7400 1.0200 
1.3400 1.1600 1.0400 -0.0700 1.0200 1.2100 -1.2500 0.9400 0.3000 
0.1700 -0.6200 -1.6500 -1.0300 -1.7400 -1.7800 1.9600 -1.2100 -0.2700 
-0.3400 0.4200 0.7700 1.3800 1.8400 1.6600 -0.0900 -1.6300 -1.3200 
-1.1757 -1.1599 -0.3037 -0.4405 -0.4861 0.2065 -0.9108 0.6583 0.9332 
0.2520 1.0527 1.0056 1.1432 0.7031 0.0396 0.9245 -1.3576 -1.1467 
-2.1600 -1.0200 -0.1900 -0.0300 -0.8400 -0.9900 -1.7200 1.4300 1.7300 
0.2500 1.0600 1.0100 1.1400 0.6900 0.0200 0.9300 -1.3600 -1.1400 
0.2105 1.3659 0.9705 1.5149 1.8937 1.2533 0.0716 -1.3008 -1.4853 
0.2411 1.0597 1.0057 1.1533 0.7379 0.0752 0.8932 -1.3620 -1.1517 
0.2616 1.0424 0.9757 1.1156 0.6933 0.0347 0.9039 -1.3373 -1.1299 
-0.9965 -1.0401 -0.2611 -0.3087 -0.4988 0.0179 -0.9093 0.8649 0.9127 
-0.2300 0.3741 0.6393 0.9557 1.1641 0.8909 0.2175 -1.1371 -1.0157 
0.1367 1.2433 0.9433 1.5013 1.9007 1.3220 0.0400 -1.3440 -1.4673 
0.1928 1.2343 0.9460 1.4469 1.7723 1.1920 0.1187 -1.2816 -1.4179 
0.8697 1.3552 1.1725 1.1765 0.9091 0.4549 0.4580 -0.6868 -0.8719 
-0.8523 -0.7823 0.0300 -0.1095 0.2495 0.5144 -0.3936 -0.0885 0.1093 
-2.1600 -1.0200 -0.1900 -0.0300 -0.8400 -0.9900 -1.7200 1.4300 1.7300 
-1.9476 -1.0232 -0.2164 -0.1076 -0.8276 -0.9524 -1.5080 1.2744 1.5716 
1.1067 1.4400 1.2267 1.0780 0.8893 0.5287 0.2620 -0.3667 -0.6800 
-0.7013 -0.9863 -0.0591 -0.3911 0.3956 0.6780 -0.6769 0.1849 0.2507 
0.2441 1.0441 1.0024 1.1464 0.7184 0.0615 0.9109 -1.3612 -1.1491 
0.2368 -1.0119 -0.4259 -0.8623 0.0536 -0.3184 0.4628 -0.1132 -0.1021 
-0.5753 -0.8423 0.0728 -0.2251 0.5429 0.7656 -0.4813 -0.0211 0.0091 
1.0788 1.4547 1.2369 1.1597 0.8775 0.4739 0.3775 -0.4720 -0.7552 
-0.4688 -1.2211 -0.5392 -0.8539 -0.9071 -0.9453 -0.9417 1.0856 1.1959 
-0.3761 0.0751 0.4923 0.7035 1.2401 1.1453 -0.2364 -0.8385 -0.7415 
-1.1276 -0.6515 0.0801 0.0712 -0.0611 -0.1613 0.5459 -0.7532 -0.3235 
0.2200 -1.2400 -0.4600 -1.0500 0.1900 -0.4200 0.5700 -0.1400 -0.1200 
0.1768 -0.6139 -1.6496 -1.0397 -1.7283 -1.7721 1.9433 -1.1885 -0.2644 
-1.2021 -0.9097 -0.1707 -0.2023 -0.4521 -0.2195 -0.1517 0.0115 0.4017 
-0.0341 0.7837 0.7668 1.1619 1.5969 1.1943 -0.0181 -1.1263 -1.1801 
2.0800 2.0600 1.5500 0.6700 0.6100 0.4200 0.2300 0.8300 -0.5200 
0.2663 1.0424 1.0053 1.1365 0.6861 0.0320 0.9348 -1.3448 -1.1388 
0.0435 1.0073 0.8924 1.2683 1.3004 0.7308 0.4217 -1.3365 -1.2695 
0.0024 0.7972 0.8431 1.1035 0.8760 0.3785 0.6616 -1.2616 -1.0975 
-0.7264 0.8539 0.2015 -0.7027 -1.2404 0.8285 -1.6693 0.9952 1.9328 
-1.3749 -0.5117 0.1007 0.2707 -0.4145 -0.6839 0.8301 -0.8708 -0.3063 
2.0045 2.0067 1.5255 0.6921 0.6097 0.4392 0.2097 0.8393 -0.5112 
-0.7100 0.9000 0.2100 -0.7200 -1.2600 0.8600 -1.7200 1.0300 1.9800 
0.2351 1.0052 0.9864 1.1235 0.6644 0.0171 0.9540 -1.3543 -1.1388 
-1.4195 -0.4833 0.1073 0.3019 -0.4812 -0.8141 1.2959 -1.2527 -0.5803 
-1.3432 -0.4464 0.1312 0.3109 -0.4016 -0.7220 1.2115 -1.2044 -0.5744 
0.4400 0.2000 0.7200 1.0000 0.4500 0.2400 1.3900 -1.2400 -1.2900 
2.0800 2.0600 1.5500 0.6700 0.6100 0.4200 0.2300 0.8300 -0.5200 
1.2955 1.1947 1.0636 0.0937 0.9988 1.1065 -1.0265 0.7413 0.1548 
0.1235 1.1877 0.9129 1.4317 1.8499 1.2900 0.0164 -1.2744 -1.4089 
-1.2100 -1.1900 -0.3300 -0.4600 -0.5400 0.2200 -0.9900 0.7400 1.0200 
-0.6577 -0.9429 0.0233 -0.3400 0.5716 0.8488 -0.6585 0.0904 0.1229 
0.2500 1.0600 1.0100 1.1400 0.6900 0.0200 0.9300 -1.3600 -1.1400 
-1.4185 -0.4720 0.0865 0.3020 -0.5264 -0.8723 1.3581 -1.2889 -0.5956 
0.1700 -0.6200 -1.6500 -1.0300 -1.7400 -1.7800 1.9600 -1.2100 -0.2700 
-0.6700 -0.9700 0.0100 -0.3600 0.5700 0.8600 -0.6800 0.1100 0.1400 
-0.3400 -1.2500 -0.6000 -0.9600 -1.0000 -1.1900 -0.9700 1.1900 1.2700 
1.1600 -0.5700 -1.5200 -1.0700 -0.2800 -0.1300 -0.1600 0.2800 -0.0300 
-1.4267 -0.4863 0.1028 0.3005 -0.4960 -0.8227 1.2917 -1.2443 -0.5685 
-0.7100 0.9000 0.2100 -0.7200 -1.2600 0.8600 -1.7200 1.0300 1.9800 
1.0900 1.4600 1.2400 1.1600 0.8800 0.4800 0.3700 -0.4600 -0.7500 
-0.5400 -0.7500 -1.7400 -1.0700 -1.1700 -1.7200 -0.0600 0.7400 1.3900 
0.2500 1.0600 1.0100 1.1400 0.6900 0.0200 0.9300 -1.3600 -1.1400 
-0.6803 -0.9633 0.0113 -0.3509 0.5556 0.8371 -0.6529 0.0913 0.1301 
0.1700 -0.6200 -1.6500 -1.0300 -1.7400 -1.7800 1.9600 -1.2100 -0.2700 
-2.1600 -1.0200 -0.1900 -0.0300 -0.8400 -0.9900 -1.7200 1.4300 1.7300 
0.1700 -0.6200 -1.6500 -1.0300 -1.7400 -1.7800 1.9600 -1.2100 -0.2700 
-1.2100 -1.1900 -0.3300 -0.4600 -0.5400 0.2200 -0.9900 0.7400 1.0200 
0.1700 -0.6200 -1.6500 -1.0300 -1.7400 -1.7800 1.9600 -1.2100 -0.2700 
0.2500 1.0600 1.0100 1.1400 0.6900 0.0200 0.9300 -1.3600 -1.1400 
-0.3547 0.4081 0.7612 1.3659 1.8087 1.6264 -0.0708 -1.6255 -1.3104 
-1.2033 -1.1621 -0.3228 -0.4635 -0.5496 0.2285 -0.9997 0.7439 1.0328 
-2.1600 -1.0200 -0.1900 -0.0300 -0.8400 -0.9900 -1.7200 1.4300 1.7300 
1.0900 1.4600 1.2400 1.1600 0.8800 0.4800 0.3700 -0.4600 -0.7500 
-0.3400 -1.2500 -0.6000 -0.9600 -1.0000 -1.1900 -0.9700 1.1900 1.2700 
-0.3400 0.4200 0.7700 1.3800 1.8400 1.6600 -0.0900 -1.6300 -1.3200 
0.1700 -0.6200 -1.6500 -1.0300 -1.7400 -1.7800 1.9600 -1.2100 -0.2700 
1.3400 1.1600 1.0400 -0.0700 1.0200 1.2100 -1.2500 0.9400 0.3000 
-1.4267 -0.4863 0.1028 0.3005 -0.4960 -0.8227 1.2917 -1.2443 -0.5685 
-2.1120 -0.9833 -0.1700 -0.0067 -0.8180 -0.9813 -1.5153 1.2487 1.5747 
-2.1600 -1.0200 -0.1900 -0.0300 -0.8400 -0.9900 -1.7200 1.4300 1.7300 
-0.6812 0.8533 0.1959 -0.7165 -1.2313 0.8301 -1.6587 0.9971 1.9220 
1.0900 1.4600 1.2400 1.1600 0.8800 0.4800 0.3700 -0.4600 -0.7500 
-1.4297 -0.4767 0.1087 0.3109 -0.4956 -0.8371 1.3229 -1.2713 -0.5901 
0.2500 1.0600 1.0100 1.1400 0.6900 0.0200 0.9300 -1.3600 -1.1400 
1.0564 1.4440 1.2308 1.1592 0.8724 0.4616 0.3924 -0.4960 -0.7656 
1.0900 1.4600 1.2400 1.1600 0.8800 0.4800 0.3700 -0.4600 -0.7500 
0.2500 1.0600 1.0100 1.1400 0.6900 0.0200 0.9300 -1.3600 -1.1400 
-1.4400 -0.4700 0.1100 0.3200 -0.5100 -0.8600 1.3500 -1.2900 -0.6000 
0.1700 -0.6200 -1.6500 -1.0300 -1.7400 -1.7800 1.9600 -1.2100 -0.2700 
1.3400 1.1600 1.0400 -0.0700 1.0200 1.2100 -1.2500 0.9400 0.3000 
-1.3851 -0.6029 0.0375 0.1737 -0.4756 -0.6345 0.8847 -0.9000 -0.3017 
-0.3400 -1.2500 -0.6000 -0.9600 -1.0000 -1.1900 -0.9700 1.1900 1.2700 
0.2100 1.3700 0.9700 1.5200 1.9100 1.2700 0.0600 -1.3000 -1.4900 
0.2500 1.0600 1.0100 1.1400 0.6900 0.0200 0.9300 -1.3600 -1.1400 
0.3197 1.0805 1.0245 1.1397 0.7020 0.0597 0.8913 -1.2864 -1.1108 
0.4400 0.2000 0.7200 1.0000 0.4500 0.2400 1.3900 -1.2400 -1.2900 
-0.3400 -1.2500 -0.6000 -0.9600 -1.0000 -1.1900 -0.9700 1.1900 1.2700 
-0.7199 -0.8988 0.0308 -0.2805 0.5015 0.7279 -0.5077 -0.0208 0.0591 
0.2536 1.0397 0.9941 1.1231 0.6733 0.0184 0.9255 -1.3455 -1.1284 
-1.2028 -1.1871 -0.3255 -0.4587 -0.5252 0.2285 -0.9859 0.7316 1.0083 
-1.0792 -0.5973 0.1167 0.1368 0.0499 -0.0499 0.4961 -0.7900 -0.3717 
-0.0856 0.6913 0.7475 1.1448 1.6233 1.2725 -0.0789 -1.1436 -1.1548 
0.2551 1.0371 1.0023 1.1363 0.6836 0.0259 0.9423 -1.3568 -1.1440 
1.0900 1.4600 1.2400 1.1600 0.8800 0.4800 0.3700 -0.4600 -0.7500 
0.2845 1.0769 1.0137 1.1541 0.7432 0.0913 0.8789 -1.3200 -1.1404 
-0.7271 0.8519 0.2011 -0.7019 -1.2396 0.8272 -1.6672 0.9938 1.9308 
0.0852 -0.6248 -1.4992 -0.9712 -1.5841 -1.5839 1.7229 -1.0788 -0.2020 
0.2868 1.0225 0.9951 1.1499 0.7457 0.1249 0.8899 -1.3172 -1.1508 
-0.6796 -0.9388 -0.0051 -0.3245 0.4164 0.6671 -0.5676 0.0864 0.1527 
-1.0846 -0.7624 0.0039 -0.0875 -0.0900 0.0217 0.1322 -0.3838 -0.0186 
-0.0200 0.4893 0.7105 0.9889 0.8359 0.5285 0.5248 -1.0425 -0.9831 
-0.4145 -1.1255 -0.4911 -0.7920 -0.7981 -0.9479 -0.9380 1.0356 1.1167 
0.3229 1.1184 1.0185 1.1681 0.8431 0.2085 0.7983 -1.2612 -1.1659 
0.3372 0.1757 0.6913 0.9656 0.4020 0.1784 1.3817 -1.2443 -1.2512 
-0.3452 -0.1796 0.3687 0.3125 0.9003 0.8647 -0.2479 -0.4627 -0.4452 
0.6800 -0.1600 -1.6200 -1.7600 -0.8600 -1.1900 0.7100 0.4000 0.1500 
-1.3400 -0.5173 0.1029 0.2552 -0.3968 -0.6704 1.1299 -1.1316 -0.5185 
-1.2899 -0.6488 0.0253 0.1109 -0.3876 -0.4603 0.6972 -0.7611 -0.2279 
0.3011 1.0012 0.9772 1.1373 0.7615 0.1739 0.8404 -1.2560 -1.1272 
0.2500 1.0600 1.0100 1.1400 0.6900 0.0200 0.9300 -1.3600 -1.1400 
-1.2248 -1.0949 -0.2817 -0.3907 -0.5468 0.1277 -0.7813 0.5544 0.8816 
-0.0524 0.5616 0.7348 1.1153 1.2797 0.9624 0.2441 -1.1779 -1.1272 
-0.0981 0.5588 0.8049 1.1853 1.1980 0.8596 0.4284 -1.4301 -1.1892 
1.0900 1.4600 1.2400 1.1600 0.8800 0.4800 0.3700 -0.4600 -0.7500 
0.2489 1.0683 1.0089 1.1501 0.7225 0.0533 0.9068 -1.3584 -1.1493 
2.0800 2.0600 1.5500 0.6700 0.6100 0.4200 0.2300 0.8300 -0.5200 
-0.3076 0.4551 0.7773 1.3805 1.8243 1.6255 -0.0643 -1.6116 -1.3264 
1.1600 -0.5700 -1.5200 -1.0700 -0.2800 -0.1300 -0.1600 0.2800 -0.0300 
-1.4400 -0.4700 0.1100 0.3200 -0.5100 -0.8600 1.3500 -1.2900 -0.6000 
-1.2028 -1.1871 -0.3255 -0.4587 -0.5252 0.2285 -0.9859 0.7316 1.0083 
1.3188 1.1667 1.0449 -0.0211 1.0119 1.1747 -1.1777 0.8720 0.2528 
-0.7100 0.9000 0.2100 -0.7200 -1.2600 0.8600 -1.7200 1.0300 1.9800 
1.1600 -0.5700 -1.5200 -1.0700 -0.2800 -0.1300 -0.1600 0.2800 -0.0300 
1.0788 1.4547 1.2369 1.1597 0.8775 0.4739 0.3775 -0.4720 -0.7552 
1.1600 -0.5700 -1.5200 -1.0700 -0.2800 -0.1300 -0.1600 0.2800 -0.0300 
1.3060 1.1287 1.0217 -0.0752 0.9992 1.1968 -1.2465 0.9373 0.3096 
-0.5400 -0.7500 -1.7400 -1.0700 -1.1700 -1.7200 -0.0600 0.7400 1.3900 
0.2200 -1.2400 -0.4600 -1.0500 0.1900 -0.4200 0.5700 -0.1400 -0.1200 
0.2500 1.0600 1.0100 1.1400 0.6900 0.0200 0.9300 -1.3600 -1.1400 
0.4400 0.2000 0.7200 1.0000 0.4500 0.2400 1.3900 -1.2400 -1.2900 
0.5200 -0.4600 -0.1800 -0.1300 -0.5600 -0.1000 0.5900 -0.2700 -0.2700 
0.2500 1.0600 1.0100 1.1400 0.6900 0.0200 0.9300 -1.3600 -1.1400 
-0.1711 0.6507 0.7935 1.3309 1.7432 1.4317 -0.0069 -1.4399 -1.3056 
2.0800 2.0600 1.5500 0.6700 0.6100 0.4200 0.2300 0.8300 -0.5200 
0.6800 -0.1600 -1.6200 -1.7600 -0.8600 -1.1900 0.7100 0.4000 0.1500 
-0.4328 -1.2436 -0.5712 -0.9067 -0.9509 -1.0396 -0.9721 1.1420 1.2433 
1.0900 1.4600 1.2400 1.1600 0.8800 0.4800 0.3700 -0.4600 -0.7500 
0.2500 1.0600 1.0100 1.1400 0.6900 0.0200 0.9300 -1.3600 -1.1400 
-0.7100 0.9000 0.2100 -0.7200 -1.2600 0.8600 -1.7200 1.0300 1.9800 
0.2021 0.9940 0.9588 1.1893 0.9475 0.3523 0.7259 -1.3424 -1.1989 
-0.7080 -0.9529 0.0095 -0.3341 0.5120 0.7827 -0.6029 0.0624 0.1221 
0.2500 1.0600 1.0100 1.1400 0.6900 0.0200 0.9300 -1.3600 -1.1400 
-1.4223 -0.4677 0.1129 0.3237 -0.4791 -0.8120 1.2996 -1.2675 -0.5880 
0.3008 0.9999 0.9916 1.1328 0.6915 0.0756 0.9389 -1.3120 -1.1431 
-0.1881 0.6412 0.8221 1.3901 1.7741 1.4756 0.0141 -1.5444 -1.3440 
0.1533 1.0913 0.9380 1.3120 1.3599 0.7732 0.4156 -1.3283 -1.3068 
2.0292 2.0307 1.5345 0.6893 0.6183 0.4163 0.2431 0.7664 -0.5344 
0.4275 -0.5105 -0.1957 -0.1933 -0.5677 -0.1467 0.4193 -0.1296 -0.1253 
0.1119 0.8276 0.8768 1.0141 0.8188 0.2779 0.6500 -1.2015 -1.0404 
-1.3817 -0.6524 -0.0015 0.1224 -0.5176 -0.5864 0.7572 -0.7757 -0.1896 
0.2199 1.0324 0.9881 1.1467 0.7841 0.1416 0.8349 -1.3444 -1.1464 
-0.7284 0.7416 0.1804 -0.6952 -1.1580 0.8344 -1.6492 0.9816 1.8680 
0.0596 1.0025 0.8484 1.2843 1.6945 1.2012 0.0115 -1.1880 -1.2793 
-1.3881 -0.5933 0.0433 0.1841 -0.4752 -0.6489 0.9159 -0.9271 -0.3233 
0.4151 0.8665 0.9264 0.9555 0.6644 0.2848 0.5360 -0.7825 -0.7984 
-1.3351 -0.4579 0.1267 0.3111 -0.4107 -0.7009 1.1315 -1.1409 -0.5176 
-1.9573 -1.0563 -0.2199 -0.1217 -0.7760 -0.7319 -1.5643 1.2828 1.5785 
0.1227 0.9225 0.9121 1.0728 0.7364 0.1543 0.7481 -1.2525 -1.0572 
-0.7100 0.9000 0.2100 -0.7200 -1.2600 0.8600 -1.7200 1.0300 1.9800 
-0.7100 0.9000 0.2100 -0.7200 -1.2600 0.8600 -1.7200 1.0300 1.9800 
0.4400 0.2000 0.7200 1.0000 0.4500 0.2400 1.3900 -1.2400 -1.2900 
-0.5059 -1.1952 -0.5161 -0.8031 -0.8777 -0.8412 -0.8809 1.0025 1.1301 
-0.7100 0.9000 0.2100 -0.7200 -1.2600 0.8600 -1.7200 1.0300 1.9800 
1.1268 1.1072 0.9853 0.2111 0.8175 0.9112 -0.7049 0.4700 0.0183 
-0.0539 0.8395 0.8183 1.3481 1.7360 1.3753 -0.0056 -1.3839 -1.3112 
0.2401 0.9237 0.9156 1.0125 0.6960 0.1216 0.7667 -1.1889 -1.0263 
-0.6608 -0.4437 0.1923 0.1152 0.1655 0.3048 0.0096 -0.3001 -0.1099 
-0.1779 0.4859 0.6421 0.8940 1.2572 0.9843 -0.0640 -0.8560 -0.8847 
0.2983 1.0113 0.9955 1.1347 0.6947 0.0727 0.9328 -1.3136 -1.1411 
0.2523 1.0951 0.9964 1.1911 0.9180 0.2773 0.7427 -1.3209 -1.1859 
0.0476 0.3888 0.6156 0.6189 0.4307 0.3705 0.0516 -0.3031 -0.3139 
-1.4245 -1.0895 -0.2489 -0.2995 -0.5508 -0.1083 -0.9927 0.7367 1.0355 
0.2416 1.0556 1.0063 1.1483 0.7216 0.0585 0.9048 -1.3628 -1.1471 
-2.1285 -1.0079 -0.1809 -0.0153 -0.8168 -0.9455 -1.6944 1.4175 1.6949 
0.2404 1.0731 0.9987 1.1819 0.8323 0.1781 0.8297 -1.3556 -1.1817 
-2.1600 -1.0200 -0.1900 -0.0300 -0.8400 -0.9900 -1.7200 1.4300 1.7300 
-0.6700 -0.9700 0.0100 -0.3600 0.5700 0.8600 -0.6800 0.1100 0.1400 
-0.6560 -0.7659 0.0995 -0.1451 0.5911 0.7937 -0.4953 -0.1099 -0.0240 
0.1571 1.0219 0.9251 1.2128 1.1972 0.6219 0.4711 -1.2720 -1.2140 
-0.7008 -0.9500 0.0140 -0.3328 0.5268 0.7912 -0.5988 0.0540 0.1104 
1.0116 1.4227 1.2185 1.1581 0.8623 0.4371 0.4223 -0.5440 -0.7864 
-1.1852 -0.5291 0.1048 0.2320 -0.3163 -0.4597 0.8535 -0.9095 -0.3876 
-1.2100 -1.1900 -0.3300 -0.4600 -0.5400 0.2200 -0.9900 0.7400 1.0200 
-1.1884 -1.1812 -0.3164 -0.4560 -0.4956 0.2456 -0.9776 0.7148 0.9848 
0.4856 -0.4916 -0.1968 -0.1632 -0.5776 -0.1436 0.5276 -0.2116 -0.2084 
2.0800 2.0600 1.5500 0.6700 0.6100 0.4200 0.2300 0.8300 -0.5200 
0.3167 1.0961 1.0279 1.1467 0.7215 0.0735 0.8736 -1.2872 -1.1135 
0.2591 1.0224 0.9935 1.1427 0.7097 0.0651 0.9313 -1.3520 -1.1573 
-1.4400 -0.4700 0.1100 0.3200 -0.5100 -0.8600 1.3500 -1.2900 -0.6000 
2.0800 2.0600 1.5500 0.6700 0.6100 0.4200 0.2300 0.8300 -0.5200 
0.4344 0.2271 0.7272 1.0088 0.4727 0.2508 1.3661 -1.2424 -1.2907 
-2.1600 -1.0200 -0.1900 -0.0300 -0.8400 -0.9900 -1.7200 1.4300 1.7300 
0.2500 1.0600 1.0100 1.1400 0.6900 0.0200 0.9300 -1.3600 -1.1400 
0.1700 -0.6200 -1.6500 -1.0300 -1.7400 -1.7800 1.9600 -1.2100 -0.2700 
0.2281 1.1721 0.9335 1.4267 1.6484 1.0764 0.2797 -1.3040 -1.4401 
-0.4339 -1.2421 -0.5729 -0.9076 -0.9611 -1.0745 -0.9816 1.1572 1.2561 
-0.6700 -0.9700 0.0100 -0.3600 0.5700 0.8600 -0.6800 0.1100 0.1400 
0.2739 1.0080 0.9937 1.1309 0.6765 0.0408 0.9532 -1.3400 -1.1448 
-1.4400 -0.4700 0.1100 0.3200 -0.5100 -0.8600 1.3500 -1.2900 -0.6000 
0.2027 1.3573 0.9673 1.5181 1.9091 1.2752 0.0580 -1.3044 -1.4877 
0.1675 1.1411 0.9255 1.3443 1.5544 0.9751 0.2455 -1.2680 -1.3380 
-0.6851 0.8804 0.1869 -0.7247 -1.2469 0.8468 -1.6992 1.0200 1.9532 
0.2400 1.0680 1.0047 1.1635 0.7704 0.1085 0.8700 -1.3604 -1.1611 
0.4400 0.2000 0.7200 1.0000 0.4500 0.2400 1.3900 -1.2400 -1.2900 
-1.3059 -0.5409 0.0928 0.2291 -0.3523 -0.5707 0.9900 -1.0363 -0.4535 
0.2423 -1.1505 -0.4975 -1.0339 0.1091 -0.4188 0.4684 -0.0545 -0.0545 
0.3691 -0.5807 -0.3259 -0.4928 -0.3325 -0.2080 0.3775 -0.0432 -0.0748 
0.4547 -0.4041 -0.1539 -0.1695 -0.5567 -0.0441 0.4517 -0.1867 -0.1532 
0.4699 -0.4899 -0.1877 -0.1511 -0.5495 -0.0957 0.5476 -0.2413 -0.2336 
-0.7039 0.8743 0.2135 -0.6917 -1.2244 0.8403 -1.6749 0.9943 1.9256 
1.1600 -0.5700 -1.5200 -1.0700 -0.2800 -0.1300 -0.1600 0.2800 -0.0300 
-1.4500 -0.5135 0.0844 0.2795 -0.5200 -0.8203 1.1745 -1.1363 -0.4731 
-0.2783 0.4511 0.7453 1.2776 1.7461 1.5357 -0.0896 -1.4648 -1.2449 
0.1700 -0.6200 -1.6500 -1.0300 -1.7400 -1.7800 1.9600 -1.2100 -0.2700 
-1.4400 -0.4700 0.1100 0.3200 -0.5100 -0.8600 1.3500 -1.2900 -0.6000 
-0.7973 -0.9025 0.0156 -0.2629 0.3820 0.5907 -0.3905 -0.0785 0.0549 
-0.6641 -0.9136 0.0343 -0.3027 0.5904 0.8532 -0.6352 0.0493 0.0889 
0.6800 -0.1600 -1.6200 -1.7600 -0.8600 -1.1900 0.7100 0.4000 0.1500 
1.3400 1.1600 1.0400 -0.0700 1.0200 1.2100 -1.2500 0.9400 0.3000 
1.0788 1.4547 1.2369 1.1597 0.8775 0.4739 0.3775 -0.4720 -0.7552 
0.2457 1.0931 1.0057 1.1805 0.8201 0.1533 0.8372 -1.3536 -1.1773 
-0.6084 -0.6567 0.1380 -0.0768 0.6892 0.8333 -0.4771 -0.1615 -0.1123 
0.2200 -1.2400 -0.4600 -1.0500 0.1900 -0.4200 0.5700 -0.1400 -0.1200 
-1.4297 -0.4767 0.1087 0.3109 -0.4956 -0.8371 1.3229 -1.2713 -0.5901 
-0.7681 -0.8811 0.0341 -0.2421 0.4100 0.5995 -0.3547 -0.1133 0.0124 
-1.4688 -0.4920 0.0980 0.3060 -0.5232 -0.8652 1.2272 -1.1812 -0.5068 
-1.4297 -0.4767 0.1087 0.3109 -0.4956 -0.8371 1.3229 -1.2713 -0.5901 
-1.3989 -0.4967 0.1047 0.2837 -0.4524 -0.7683 1.2417 -1.2153 -0.5605 
0.2208 0.2316 0.6873 0.8965 0.6312 0.4043 0.9400 -1.1232 -1.1037 
0.1955 1.2263 0.9643 1.3837 1.4995 0.8664 0.3481 -1.3211 -1.3705 
0.2551 1.0371 1.0023 1.1363 0.6836 0.0259 0.9423 -1.3568 -1.1440 
1.1032 1.4680 1.2441 1.1535 0.8764 0.4792 0.3681 -0.4428 -0.7469 
-1.4199 -0.5195 0.0857 0.2660 -0.4868 -0.7727 1.1613 -1.1352 -0.4844 
-1.2448 -1.0809 -0.2511 -0.3295 -0.4892 0.0943 -0.7511 0.5317 0.8243 
-0.5723 -0.5708 0.1913 0.0163 0.5451 0.6284 -0.2101 -0.3047 -0.2001 
-0.5972 -0.8123 0.0641 -0.2444 0.5168 0.7667 -0.5943 0.0647 0.1001 
-0.3400 -1.2500 -0.6000 -0.9600 -1.0000 -1.1900 -0.9700 1.1900 1.2700 
-1.4400 -0.4700 0.1100 0.3200 -0.5100 -0.8600 1.3500 -1.2900 -0.6000 
2.0552 2.0160 1.5232 0.6471 0.6044 0.4088 0.2345 0.8171 -0.5147 
0.1632 0.8076 0.8477 1.0664 1.0257 0.5328 0.5467 -1.1915 -1.1204 
-0.5869 -0.7659 0.0735 -0.1557 0.5300 0.7515 -0.4664 -0.0893 -0.0043 
-2.1600 -1.0200 -0.1900 -0.0300 -0.8400 -0.9900 -1.7200 1.4300 1.7300 
0.1152 -0.9208 -1.0191 -0.9876 -0.7744 -1.0532 1.1117 -0.5607 -0.0967 
2.0800 2.0600 1.5500 0.6700 0.6100 0.4200 0.2300 0.8300 -0.5200 
-0.2947 -0.7467 -1.0400 -0.7540 -1.0040 -1.2132 0.2003 0.2061 0.6615 
0.2048 1.3408 0.9695 1.4979 1.8440 1.2085 0.1044 -1.3076 -1.4691 
0.1573 -0.7064 -0.1641 -0.5875 0.1780 -0.1756 0.2771 -0.1112 -0.0949 
0.1177 -0.9464 -0.5900 -0.8251 -0.2204 -0.6323 0.5429 -0.1149 0.0367 
0.2701 0.4880 0.7243 0.9312 0.5601 0.2236 0.9844 -1.1549 -1.0841 
-0.9293 -0.9023 -0.2021 -0.3656 -0.2692 0.2500 -0.6991 0.4387 0.6659 
0.2429 -0.5963 -0.2892 -0.2611 -0.5908 -0.2644 0.3421 -0.0577 0.0091 
-0.6745 0.8233 0.1947 -0.6684 -1.1735 0.8037 -1.6049 0.9599 1.8548 
0.0459 0.7904 0.8245 0.9675 0.7588 0.3163 0.5863 -1.1179 -0.9572 
-0.9644 0.0785 0.1355 -0.2067 -0.6620 0.2179 -0.4468 0.0515 0.7209 
-0.6213 -0.3921 0.2225 0.2136 0.3865 0.3662 0.0307 -0.4901 -0.2967 
-0.6807 -0.6987 0.1023 -0.0896 0.4671 0.6275 -0.3740 -0.1587 -0.0375 
0.0244 0.5001 0.7384 0.9747 0.6879 0.2968 0.8323 -1.1867 -1.0843 
-0.1397 0.5773 0.7016 1.0171 1.1233 0.7383 0.3484 -1.1519 -1.0773 
-0.3021 -0.3477 0.3244 0.2175 0.7435 0.7939 -0.1517 -0.3908 -0.3864 
0.2300 0.7148 0.8527 1.0485 0.7537 0.2932 0.8437 -1.2065 -1.1281 
-1.4561 -0.4943 0.0961 0.3003 -0.5192 -0.8491 1.2369 -1.1904 -0.5163 
0.2484 1.0724 1.0084 1.1552 0.7388 0.0700 0.8952 -1.3576 -1.1540 
-1.3808 -0.5017 0.0969 0.2831 -0.4836 -0.7521 1.0667 -1.0455 -0.4244 
0.2509 1.0609 1.0045 1.1533 0.7356 0.0729 0.9013 -1.3560 -1.1560 
0.6800 -0.1600 -1.6200 -1.7600 -0.8600 -1.1900 0.7100 0.4000 0.1500 
0.1097 1.0069 0.9195 1.3296 1.4456 0.9180 0.3401 -1.3632 -1.3189 
-2.1600 -1.0200 -0.1900 -0.0300 -0.8400 -0.9900 -1.7200 1.4300 1.7300 
0.2332 1.0512 1.0025 1.1565 0.7532 0.0971 0.8796 -1.3656 -1.1541 
-1.4400 -0.4700 0.1100 0.3200 -0.5100 -0.8600 1.3500 -1.2900 -0.6000 
-0.7100 0.9000 0.2100 -0.7200 -1.2600 0.8600 -1.7200 1.0300 1.9800 
0.0387 0.3725 0.7356 1.0616 0.9976 0.7436 0.6159 -1.2789 -1.1599 
0.5200 -0.4600 -0.1800 -0.1300 -0.5600 -0.1000 0.5900 -0.2700 -0.2700 
0.3119 0.6555 0.7727 0.6693 0.4529 0.3016 0.1735 -0.3081 -0.3683 
2.0800 2.0600 1.5500 0.6700 0.6100 0.4200 0.2300 0.8300 -0.5200 
0.3003 0.9445 0.9736 1.1200 0.6599 0.0645 0.9825 -1.3184 -1.1516 
-0.7100 0.9000 0.2100 -0.7200 -1.2600 0.8600 -1.7200 1.0300 1.9800 
0.1488 -0.6015 -1.6264 -1.0264 -1.7260 -1.7440 1.8840 -1.1541 -0.2179 
-0.3327 0.4327 0.7727 1.3819 1.8409 1.6548 -0.0880 -1.6256 -1.3223 
0.2743 1.0131 0.9877 1.1493 0.7384 0.1104 0.9129 -1.3352 -1.1655 
0.2200 -1.2400 -0.4600 -1.0500 0.1900 -0.4200 0.5700 -0.1400 -0.1200 
-2.1600 -1.0200 -0.1900 -0.0300 -0.8400 -0.9900 -1.7200 1.4300 1.7300 
0.2193 1.0365 0.9876 1.1517 0.8004 0.1583 0.8233 -1.3436 -1.1511 
-0.5175 -0.8380 -1.3828 -0.9751 -0.9955 -1.3419 -0.1773 0.6611 1.1729 
0.2627 1.0621 1.0081 1.1485 0.7219 0.0624 0.9055 -1.3448 -1.1461 
-0.5793 -0.8365 0.0427 -0.2632 0.4559 0.6556 -0.5587 0.0612 0.1129 
-0.6435 -0.9232 0.0323 -0.3168 0.5863 0.8572 -0.6425 0.0732 0.0992 
-2.1377 -1.0149 -0.1879 -0.0311 -0.8316 -0.9721 -1.6693 1.3845 1.6895 
0.2368 1.0315 0.9997 1.1445 0.7175 0.0667 0.9089 -1.3656 -1.1468 
0.2076 1.3417 0.9688 1.5064 1.8781 1.2532 0.0717 -1.2984 -1.4709 
0.2353 0.9171 0.9531 1.0901 0.6797 0.0848 0.9164 -1.3132 -1.1223 
-1.2199 -1.1013 -0.2743 -0.3627 -0.5055 0.1384 -0.7596 0.5189 0.8376 
-0.6700 -0.9700 0.0100 -0.3600 0.5700 0.8600 -0.6800 0.1100 0.1400 
2.0800 2.0600 1.5500 0.6700 0.6100 0.4200 0.2300 0.8300 -0.5200 
0.2200 -1.2400 -0.4600 -1.0500 0.1900 -0.4200 0.5700 -0.1400 -0.1200 
0.6800 -0.1600 -1.6200 -1.7600 -0.8600 -1.1900 0.7100 0.4000 0.1500 
0.2515 1.0568 1.0051 1.1483 0.7193 0.0563 0.9129 -1.3568 -1.1513 
-1.4400 -0.4700 0.1100 0.3200 -0.5100 -0.8600 1.3500 -1.2900 -0.6000 
-0.7100 0.9000 0.2100 -0.7200 -1.2600 0.8600 -1.7200 1.0300 1.9800 
0.9657 1.3501 1.1877 1.1493 0.8368 0.4181 0.4841 -0.5976 -0.8204 
-1.1815 -0.2297 0.2247 0.4771 -0.1259 -0.4656 1.0460 -1.2192 -0.6731 
0.2489 1.0683 1.0089 1.1501 0.7225 0.0533 0.9068 -1.3584 -1.1493 
0.2709 1.0797 0.9524 1.2920 1.2104 0.6251 0.5956 -1.3032 -1.3155 
0.3489 0.8400 0.8888 0.8624 0.9841 0.6719 0.1795 -0.7239 -0.8117 
0.2233 -1.2213 -0.4721 -1.0375 0.1543 -0.4339 0.5888 -0.1560 -0.1240 
0.1335 0.8881 0.8983 1.0299 0.7825 0.2917 0.6403 -1.2047 -1.0131 
0.2199 0.8456 0.9107 1.0808 0.7303 0.2240 0.8443 -1.2757 -1.1161 
-0.0447 0.6940 0.7425 1.0773 1.4943 1.1229 -0.0069 -1.0740 -1.1035 
-0.2501 0.2553 0.5500 0.6825 0.7351 0.5033 0.2199 -0.7456 -0.6813 
0.2633 1.0201 0.9879 1.1595 0.7732 0.1460 0.8816 -1.3396 -1.1705 
-2.1089 -0.9929 -0.1759 -0.0171 -0.8184 -0.9669 -1.5465 1.2757 1.5963 
0.2076 1.0637 0.9875 1.2203 0.9797 0.3573 0.7017 -1.3600 -1.2052 
-0.4535 -0.1419 0.3808 0.3917 0.3492 0.2351 0.3308 -0.6504 -0.4716 
-1.2100 -1.1900 -0.3300 -0.4600 -0.5400 0.2200 -0.9900 0.7400 1.0200 
-0.5577 -0.5497 0.1936 0.0539 0.6545 0.7483 -0.2812 -0.3036 -0.2351 
0.2737 1.0751 0.9989 1.2061 0.9365 0.3273 0.7229 -1.3024 -1.1789 
-0.0876 0.8351 0.8573 1.4365 1.8523 1.4695 -0.0043 -1.4796 -1.3944 
-2.1600 -1.0200 -0.1900 -0.0300 -0.8400 -0.9900 -1.7200 1.4300 1.7300 
-2.1600 -1.0200 -0.1900 -0.0300 -0.8400 -0.9900 -1.7200 1.4300 1.7300 
2.0556 2.0467 1.5428 0.6763 0.6111 0.4147 0.2393 0.8008 -0.5283 
-2.1281 -1.0076 -0.1839 -0.0264 -0.8272 -0.9704 -1.6284 1.3483 1.6584 
-2.1600 -1.0200 -0.1900 -0.0300 -0.8400 -0.9900 -1.7200 1.4300 1.7300 
0.2515 1.0568 1.0051 1.1483 0.7193 0.0563 0.9129 -1.3568 -1.1513 
-0.3400 -1.2500 -0.6000 -0.9600 -1.0000 -1.1900 -0.9700 1.1900 1.2700 
0.2229 -1.2208 -0.4443 -1.0227 0.1935 -0.4112 0.5809 -0.1547 -0.1356 
-0.6421 -0.8683 0.0489 -0.2965 0.5820 0.8649 -0.6547 0.0607 0.1063 
0.2240 -1.2296 -0.4563 -1.0377 0.1800 -0.4157 0.5703 -0.1417 -0.1220 
0.1875 0.9421 0.9357 1.0736 0.7927 0.1956 0.7476 -1.2548 -1.0893 
1.1600 -0.5700 -1.5200 -1.0700 -0.2800 -0.1300 -0.1600 0.2800 -0.0300 
0.6800 -0.1600 -1.6200 -1.7600 -0.8600 -1.1900 0.7100 0.4000 0.1500 
0.1896 1.3196 0.9636 1.4992 1.8584 1.2356 0.0888 -1.3156 -1.4692 
0.2672 0.9839 0.9824 1.1320 0.6839 0.0572 0.9613 -1.3480 -1.1587 
-1.4496 -0.4773 0.1060 0.3153 -0.5144 -0.8617 1.3091 -1.2537 -0.5689 
1.3367 1.1640 1.0427 -0.0536 1.0181 1.2003 -1.2284 0.9213 0.2860 
-1.2100 -1.1900 -0.3300 -0.4600 -0.5400 0.2200 -0.9900 0.7400 1.0200 
-1.2100 -1.1900 -0.3300 -0.4600 -0.5400 0.2200 -0.9900 0.7400 1.0200 
0.2027 1.3573 0.9673 1.5181 1.9091 1.2752 0.0580 -1.3044 -1.4877 
-1.4400 -0.4700 0.1100 0.3200 -0.5100 -0.8600 1.3500 -1.2900 -0.6000 
0.5200 -0.4600 -0.1800 -0.1300 -0.5600 -0.1000 0.5900 -0.2700 -0.2700 
0.2840 0.9621 0.9783 1.1235 0.6637 0.0525 0.9777 -1.3336 -1.1528 
-2.1600 -1.0200 -0.1900 -0.0300 -0.8400 -0.9900 -1.7200 1.4300 1.7300 
2.0800 2.0600 1.5500 0.6700 0.6100 0.4200 0.2300 0.8300 -0.5200 
0.4160 0.2312 0.7205 1.0027 0.5100 0.2895 1.3092 -1.2244 -1.2789 
0.0671 0.8057 0.8168 1.2195 1.4313 1.0035 0.2703 -1.2367 -1.2585 
0.1461 0.9917 0.9239 1.1568 0.9780 0.4048 0.5821 -1.2528 -1.1277 
-0.0583 0.8857 0.8680 1.4440 1.8560 1.4487 0.0037 -1.4620 -1.4035 
0.0909 0.7052 0.8173 1.0533 0.8340 0.3953 0.6551 -1.1647 -1.0716 
0.2060 -1.0933 -0.5391 -1.0020 -0.0020 -0.4319 0.4899 -0.0651 -0.0452 
1.0055 1.2731 1.1268 0.8940 0.8729 0.6004 0.0992 -0.2757 -0.5767 
-0.8240 -0.6872 -0.0419 -0.0528 -0.3124 -0.1640 -0.0199 -0.0683 0.1989 
-0.6983 0.7873 0.1960 -0.6833 -1.1409 0.8451 -1.6303 0.9505 1.8461 
-0.5437 -0.7359 -0.3271 -0.6145 -0.4919 -0.0847 -0.4465 0.4216 0.6673 
0.2560 1.0380 0.9968 1.1496 0.7292 0.0788 0.9136 -1.3528 -1.1600 
-0.8464 -0.8179 0.0397 -0.1491 0.2320 0.3797 -0.1307 -0.2380 -0.0361 
0.2261 0.9647 0.9440 1.1384 0.9001 0.3243 0.7149 -1.2668 -1.1492 
0.2600 1.0523 0.9939 1.1819 0.8463 0.2181 0.8135 -1.3320 -1.1777 
-1.0484 -0.7761 -0.0892 -0.1239 -0.4028 -0.5140 0.2559 -0.3241 0.0783 
0.2500 1.0600 1.0100 1.1400 0.6900 0.0200 0.9300 -1.3600 -1.1400 
-0.0141 0.6155 0.7367 0.8960 0.8015 0.4260 0.2867 -0.8203 -0.7721 
-0.2269 0.0541 0.4935 0.4973 0.8256 0.6605 0.0681 -0.6833 -0.6205 
1.3400 1.1600 1.0400 -0.0700 1.0200 1.2100 -1.2500 0.9400 0.3000 
0.3696 1.2811 1.0011 1.3704 1.5176 0.9591 0.2227 -1.1132 -1.2683 
0.0461 0.9011 0.8337 1.1813 1.4637 1.0460 0.0831 -1.1344 -1.1447 
0.4124 0.2025 0.7157 0.9928 0.4404 0.2224 1.3833 -1.2423 -1.2788 
-0.6700 -0.9700 0.0100 -0.3600 0.5700 0.8600 -0.6800 0.1100 0.1400 
-0.5459 -0.4084 0.1677 0.0531 0.0372 0.3265 -0.4029 0.1373 0.2645 
-1.1648 -0.7999 -0.0977 -0.1493 -0.4123 -0.0291 -0.1701 -0.0328 0.3768 
-0.7177 -0.3955 0.2607 0.3208 0.2865 0.1824 0.4975 -0.8251 -0.5424 
1.0900 1.4600 1.2400 1.1600 0.8800 0.4800 0.3700 -0.4600 -0.7500 
0.1891 0.8513 0.9113 1.0765 0.6721 0.1116 0.9071 -1.2957 -1.1161 
-0.5673 -0.3365 0.2891 0.3053 0.6601 0.6687 -0.0720 -0.5703 -0.4128 
0.7400 1.2632 1.1340 1.1512 0.8104 0.3176 0.6001 -0.8324 -0.9176 
0.5859 -0.2371 -1.5037 -1.6476 -0.8623 -1.1817 0.5952 0.4183 0.2168 
-0.0089 0.2587 0.5051 0.5037 0.5252 0.2277 0.1991 -0.5820 -0.5197 
-0.3897 -0.6549 -0.0831 -0.2303 -0.1551 -0.2329 -0.5348 0.3253 0.4248 
-0.5429 -0.8963 -0.5628 -0.7077 -0.7379 -0.7571 -0.3428 0.5297 0.7133 
-1.2347 -0.8539 -0.0972 -0.0713 -0.3840 -0.0703 -0.1392 0.0185 0.3329 
-0.5240 -0.6323 0.1628 -0.1291 0.5345 0.7176 -0.4459 -0.0825 -0.0136 
-0.2881 -0.8712 -0.6775 -0.9296 -0.4533 -0.4336 -0.4375 0.6071 0.6280 
0.1633 1.1644 0.9253 1.3992 1.6811 1.1105 0.1763 -1.2884 -1.3899 
-0.3991 -1.1744 -0.5311 -0.8484 -0.8636 -0.9825 -0.9239 1.0639 1.1545 
-0.7964 -0.8265 -0.0040 -0.2164 0.1388 0.3963 -0.4237 0.0619 0.2175 
0.2520 1.0527 1.0056 1.1432 0.7031 0.0396 0.9245 -1.3576 -1.1467 
-1.3233 -0.5669 0.0841 0.1961 -0.3420 -0.5721 0.9531 -1.0027 -0.4289 
-0.4231 -0.3176 0.3023 0.2208 0.6547 0.7028 -0.2221 -0.3036 -0.2887 
-1.0216 -1.0152 -0.2144 -0.3417 -0.3212 0.1413 -0.6301 0.4147 0.6380 
2.0361 2.0167 1.5249 0.6549 0.5947 0.4173 0.2137 0.8288 -0.4995 
-1.0917 -0.7517 -0.0204 -0.1341 -0.1724 0.0499 -0.0069 -0.2517 0.1269 
0.6664 -0.1745 -1.6064 -1.7493 -0.8619 -1.1900 0.6876 0.4105 0.1649 
-0.9411 -0.7227 0.0308 -0.0949 -0.0048 0.1659 -0.0841 -0.2031 0.0755 
-0.7045 0.8687 0.2148 -0.6872 -1.1943 0.8707 -1.6844 0.9823 1.9115 
-0.7352 -0.0967 0.3657 0.5808 0.4689 0.2259 0.5759 -1.0716 -0.7555 
0.2679 1.0013 0.9796 1.1608 0.7831 0.1685 0.8823 -1.3356 -1.1792 
-0.8065 -0.7369 0.0835 -0.0729 0.3923 0.5255 -0.2527 -0.2485 -0.0704 
-1.2104 -0.6029 0.0511 0.0808 -0.2629 -0.2592 0.4201 -0.6065 -0.1197 
0.2048 0.7981 0.8781 1.0517 0.8225 0.3171 0.7377 -1.2068 -1.1055 
-0.8055 -0.5033 0.1856 0.1581 0.3083 0.2952 0.1536 -0.5836 -0.3113 
-0.5517 0.4951 0.3075 -0.1581 -0.6633 0.5569 -0.6637 0.2608 0.8603 
0.1913 0.9323 0.9104 0.9725 0.5251 0.1083 0.7655 -1.1449 -0.9113 
-0.3145 0.3669 0.6057 0.9440 1.1951 0.9332 0.1164 -1.1012 -0.9761 
0.2601 1.0141 0.9945 1.1325 0.6772 0.0317 0.9545 -1.3536 -1.1480 
0.2724 1.0707 1.0161 1.1405 0.6951 0.0323 0.9151 -1.3360 -1.1296 
-1.2100 -1.1900 -0.3300 -0.4600 -0.5400 0.2200 -0.9900 0.7400 1.0200 
0.2500 1.0600 1.0100 1.1400 0.6900 0.0200 0.9300 -1.3600 -1.1400 
-2.1120 -0.9833 -0.1700 -0.0067 -0.8180 -0.9813 -1.5153 1.2487 1.5747 
-2.1473 -1.0223 -0.1919 -0.0357 -0.8360 -0.9739 -1.7103 1.4208 1.7205 
0.2500 1.0600 1.0100 1.1400 0.6900 0.0200 0.9300 -1.3600 -1.1400 
-0.7100 0.9000 0.2100 -0.7200 -1.2600 0.8600 -1.7200 1.0300 1.9800 
-0.7100 0.9000 0.2100 -0.7200 -1.2600 0.8600 -1.7200 1.0300 1.9800 
0.2601 1.0141 0.9945 1.1325 0.6772 0.0317 0.9545 -1.3536 -1.1480 
-0.8195 -0.9669 -0.0681 -0.3523 0.2237 0.6632 -0.7596 0.2727 0.3979 
-2.1600 -1.0200 -0.1900 -0.0300 -0.8400 -0.9900 -1.7200 1.4300 1.7300 
1.0900 1.4600 1.2400 1.1600 0.8800 0.4800 0.3700 -0.4600 -0.7500 
-0.0168 0.1428 0.6133 0.8659 0.2765 -0.0139 1.3121 -1.2693 -1.1180 
-0.7233 0.8443 0.1956 -0.7131 -1.2408 0.8429 -1.7005 1.0223 1.9544 
0.6800 -0.1600 -1.6200 -1.7600 -0.8600 -1.1900 0.7100 0.4000 0.1500 
2.0800 2.0600 1.5500 0.6700 0.6100 0.4200 0.2300 0.8300 -0.5200 
0.2839 0.9524 0.9724 1.1131 0.6528 0.0531 0.9684 -1.3087 -1.1352 
0.2057 1.3417 0.9640 1.5112 1.8896 1.2615 0.0757 -1.3036 -1.4851 
0.2488 1.0775 1.0024 1.1736 0.8007 0.1396 0.8549 -1.3528 -1.1747 
0.1865 -1.1416 -0.4104 -0.9560 0.2059 -0.3581 0.4795 -0.1256 -0.0984 
0.1700 -0.6200 -1.6500 -1.0300 -1.7400 -1.7800 1.9600 -1.2100 -0.2700 
0.2523 1.0056 0.9913 1.1357 0.6925 0.0536 0.9409 -1.3572 -1.1504 
-0.7225 -0.8869 0.0380 -0.2477 0.5192 0.7603 -0.5293 -0.0361 0.0557 
0.5775 -0.2560 -1.4881 -1.6431 -0.8336 -1.1419 0.5825 0.4281 0.2135 
0.2280 -1.2192 -0.4525 -1.0255 0.1700 -0.4115 0.5705 -0.1435 -0.1240 
-0.6951 -0.8753 -1.1113 -0.7844 -1.0883 -1.3571 -0.1676 0.5471 1.0443 
0.2769 1.0519 1.0079 1.1419 0.7049 0.0548 0.9157 -1.3320 -1.1383 
-0.8531 0.4131 0.2000 -0.2909 -0.8101 0.3148 -0.6784 0.2232 0.9808 
-0.1040 0.8637 0.7461 0.7165 0.3735 0.3369 0.2692 -0.8417 -0.4877 
-0.4744 -0.2455 0.2832 0.1444 0.6644 0.8357 -0.4119 -0.2991 -0.1756 
-1.4276 -0.4528 0.1175 0.3313 -0.4821 -0.8333 1.2919 -1.2539 -0.5808 
-0.7216 -0.9573 -0.0131 -0.3427 0.4265 0.7552 -0.6761 0.1593 0.2239 
0.1361 0.9825 0.9071 1.2181 1.1632 0.6072 0.5207 -1.2832 -1.2245 
-0.8613 -0.2267 0.3043 0.5267 -0.1563 -0.4637 1.2563 -1.2337 -0.7815 
-1.4195 -0.4833 0.1073 0.3019 -0.4812 -0.8141 1.2959 -1.2527 -0.5803 
0.3113 0.8401 0.9352 1.1080 0.6448 0.1015 1.0336 -1.3152 -1.1795 
-0.9808 -0.8956 -0.0681 -0.1915 -0.0964 0.2269 -0.2876 0.0100 0.2677 
-1.4164 -0.4929 0.1015 0.2915 -0.4816 -0.7997 1.2647 -1.2256 -0.5587 
0.2305 1.0300 0.9921 1.1187 0.6736 0.0227 0.9044 -1.3320 -1.1112 
0.2484 1.0724 1.0084 1.1552 0.7388 0.0700 0.8952 -1.3576 -1.1540 
-1.2100 -1.1900 -0.3300 -0.4600 -0.5400 0.2200 -0.9900 0.7400 1.0200 
0.2500 1.0600 1.0100 1.1400 0.6900 0.0200 0.9300 -1.3600 -1.1400 
1.2700 1.2440 1.0960 0.2744 0.9808 1.0056 -0.7964 0.5480 0.0060 
1.0933 1.4560 1.2373 1.1436 0.8819 0.4897 0.3484 -0.4413 -0.7360 
1.3400 1.1600 1.0400 -0.0700 1.0200 1.2100 -1.2500 0.9400 0.3000 
0.2520 1.0527 1.0056 1.1432 0.7031 0.0396 0.9245 -1.3576 -1.1467 
1.1600 -0.5700 -1.5200 -1.0700 -0.2800 -0.1300 -0.1600 0.2800 -0.0300 
0.2003 0.9916 0.9673 1.2005 0.9309 0.3348 0.7549 -1.3716 -1.2068 
-0.9631 -0.5647 0.1479 0.4587 0.0549 0.6200 -0.6460 0.7533 0.3320 
1.2963 1.0736 0.9749 -0.0732 0.9357 1.1401 -1.1519 0.8755 0.2696 
-1.3611 -0.5897 0.0505 0.1811 -0.4416 -0.6157 0.9339 -0.9531 -0.3563 
0.1891 0.2461 0.6699 0.9331 0.5847 0.3583 0.9964 -1.1380 -1.1227 
-0.8191 -0.8320 0.0387 -0.1848 0.3259 0.4876 -0.2489 -0.1816 -0.0136 
0.2029 0.9855 0.9713 1.0891 0.6708 0.0307 0.8927 -1.3199 -1.0987 
-0.6655 -0.9417 0.0183 -0.3363 0.5731 0.8569 -0.6743 0.0996 0.1300 
-0.0124 0.5741 0.6984 1.0084 1.1553 0.8263 0.2343 -1.0003 -1.0264 
-0.8303 -0.6036 -0.0084 -0.2011 -0.3259 0.2041 -0.5663 0.3537 0.6020 
-0.7167 0.8721 0.2028 -0.7165 -1.2504 0.8515 -1.7103 1.0261 1.9672 
-0.3695 -1.1960 -0.5415 -0.8972 -0.9005 -1.0672 -0.9248 1.1043 1.1863 
-0.5160 -0.8539 -0.0735 -0.3567 0.1757 0.3335 -0.6796 0.3123 0.3511 
-0.0827 0.2028 0.4745 0.3857 0.3955 0.2227 0.0236 -0.4339 -0.3097 
-0.6068 -0.5780 -0.0423 -0.2979 -0.0967 0.1556 -0.6761 0.3085 0.5103 
-1.0976 -0.8395 -0.2384 -0.2623 -0.5824 -0.6255 -0.3591 0.3336 0.6241 
-0.5328 -0.4989 0.1123 -0.0231 0.4396 0.6203 -0.3243 -0.1419 -0.0636 
-0.8187 -0.5281 0.1217 -0.0253 0.0456 0.2243 -0.0397 -0.2960 0.0051 
-0.6724 0.4175 0.1307 -0.6056 -0.9009 0.6687 -1.3533 0.7829 1.5040 
2.0613 2.0304 1.5077 0.6376 0.5904 0.3985 0.2364 0.8243 -0.5111 
1.0537 -0.5745 -1.4089 -1.0107 -0.2887 -0.1651 -0.1756 0.2968 0.0141 
0.2324 0.9364 0.9571 1.1011 0.6663 0.0567 0.9455 -1.3275 -1.1344 
0.2500 1.0600 1.0100 1.1400 0.6900 0.0200 0.9300 -1.3600 -1.1400 
-0.7100 0.9000 0.2100 -0.7200 -1.2600 0.8600 -1.7200 1.0300 1.9800 
0.1945 0.9703 0.9363 1.1667 0.9965 0.4256 0.6427 -1.2844 -1.1759 
-0.7664 -0.8500 0.0333 -0.2043 0.3192 0.5349 -0.3340 -0.0915 0.0492 
-0.7095 0.8751 0.2073 -0.7152 -1.2356 0.8600 -1.7061 1.0177 1.9555 
-0.3400 0.4200 0.7700 1.3800 1.8400 1.6600 -0.0900 -1.6300 -1.3200 
0.1715 1.2712 0.9428 1.4800 1.8684 1.2716 0.0599 -1.2980 -1.4561 
-0.6656 -0.9737 0.0019 -0.3680 0.5491 0.8327 -0.6839 0.1244 0.1551 
1.1600 -0.5700 -1.5200 -1.0700 -0.2800 -0.1300 -0.1600 0.2800 -0.0300 
2.0235 2.0189 1.5268 0.6607 0.5907 0.4012 0.2040 0.8380 -0.4900 
0.9892 1.4120 1.2124 1.1576 0.8572 0.4248 0.4372 -0.5680 -0.7968 
1.0900 1.4600 1.2400 1.1600 0.8800 0.4800 0.3700 -0.4600 -0.7500 
-1.2100 -1.1900 -0.3300 -0.4600 -0.5400 0.2200 -0.9900 0.7400 1.0200 
-0.6700 -0.9700 0.0100 -0.3600 0.5700 0.8600 -0.6800 0.1100 0.1400 
-0.3400 -1.2500 -0.6000 -0.9600 -1.0000 -1.1900 -0.9700 1.1900 1.2700 
0.5200 -0.4600 -0.1800 -0.1300 -0.5600 -0.1000 0.5900 -0.2700 -0.2700 
0.6800 -0.1600 -1.6200 -1.7600 -0.8600 -1.1900 0.7100 0.4000 0.1500 
-0.5400 -0.7500 -1.7400 -1.0700 -1.1700 -1.7200 -0.0600 0.7400 1.3900 
0.2100 1.3700 0.9700 1.5200 1.9100 1.2700 0.0600 -1.3000 -1.4900 
-2.1600 -1.0200 -0.1900 -0.0300 -0.8400 -0.9900 -1.7200 1.4300 1.7300 
-0.6700 -0.9700 0.0100 -0.3600 0.5700 0.8600 -0.6800 0.1100 0.1400 
0.2500 1.0600 1.0100 1.1400 0.6900 0.0200 0.9300 -1.3600 -1.1400 
1.3149 1.1345 1.0029 -0.0833 0.9908 1.1709 -1.2341 0.9373 0.3145 
0.2576 1.0256 0.9984 1.1344 0.6804 0.0288 0.9484 -1.3552 -1.1460 
-0.2337 0.5776 0.8045 1.3941 1.8173 1.5568 -0.0327 -1.5684 -1.3444 
1.0900 1.4600 1.2400 1.1600 0.8800 0.4800 0.3700 -0.4600 -0.7500 
-2.1600 -1.0200 -0.1900 -0.0300 -0.8400 -0.9900 -1.7200 1.4300 1.7300 
-1.4400 -0.4700 0.1100 0.3200 -0.5100 -0.8600 1.3500 -1.2900 -0.6000 
2.0800 2.0600 1.5500 0.6700 0.6100 0.4200 0.2300 0.8300 -0.5200 
-1.4303 -0.4517 0.1113 0.3061 -0.5200 -0.8371 1.3091 -1.2591 -0.5656 
-2.1504 -1.0127 -0.1860 -0.0253 -0.8356 -0.9883 -1.6791 1.3937 1.6989 
0.4400 0.2000 0.7200 1.0000 0.4500 0.2400 1.3900 -1.2400 -1.2900 
-0.3400 0.4200 0.7700 1.3800 1.8400 1.6600 -0.0900 -1.6300 -1.3200 
-2.1600 -1.0200 -0.1900 -0.0300 -0.8400 -0.9900 -1.7200 1.4300 1.7300 
-0.6552 -0.9544 0.0195 -0.3419 0.5684 0.8517 -0.6524 0.0920 0.1209 
-1.4496 -0.4773 0.1060 0.3153 -0.5144 -0.8617 1.3091 -1.2537 -0.5689 
0.2500 1.0600 1.0100 1.1400 0.6900 0.0200 0.9300 -1.3600 -1.1400 
-1.2100 -1.1900 -0.3300 -0.4600 -0.5400 0.2200 -0.9900 0.7400 1.0200 
0.2500 1.0600 1.0100 1.1400 0.6900 0.0200 0.9300 -1.3600 -1.1400 
0.2500 1.0600 1.0100 1.1400 0.6900 0.0200 0.9300 -1.3600 -1.1400 
0.2100 1.3700 0.9700 1.5200 1.9100 1.2700 0.0600 -1.3000 -1.4900 
1.1600 -0.5700 -1.5200 -1.0700 -0.2800 -0.1300 -0.1600 0.2800 -0.0300 
-1.4400 -0.4700 0.1100 0.3200 -0.5100 -0.8600 1.3500 -1.2900 -0.6000 
0.1700 -0.6200 -1.6500 -1.0300 -1.7400 -1.7800 1.9600 -1.2100 -0.2700 
0.2500 1.0600 1.0100 1.1400 0.6900 0.0200 0.9300 -1.3600 -1.1400 
-1.2101 -1.1593 -0.3165 -0.4263 -0.5548 0.1131 -0.9811 0.7644 1.0207 
0.2200 -1.2400 -0.4600 -1.0500 0.1900 -0.4200 0.5700 -0.1400 -0.1200 
-0.7100 0.9000 0.2100 -0.7200 -1.2600 0.8600 -1.7200 1.0300 1.9800 
-2.1600 -1.0200 -0.1900 -0.0300 -0.8400 -0.9900 -1.7200 1.4300 1.7300 
-1.3980 -0.5505 0.0663 0.2291 -0.4840 -0.7133 1.0775 -1.0632 -0.4291 
0.2612 1.0653 1.0131 1.1403 0.6925 0.0261 0.9225 -1.3480 -1.1348 
0.2601 1.0141 0.9945 1.1325 0.6772 0.0317 0.9545 -1.3536 -1.1480 
-2.1473 -1.0223 -0.1919 -0.0357 -0.8360 -0.9739 -1.7103 1.4208 1.7205 
-0.5400 -0.7500 -1.7400 -1.0700 -1.1700 -1.7200 -0.0600 0.7400 1.3900 
-0.5400 -0.7500 -1.7400 -1.0700 -1.1700 -1.7200 -0.0600 0.7400 1.3900 
0.2200 -1.2400 -0.4600 -1.0500 0.1900 -0.4200 0.5700 -0.1400 -0.1200 
0.2131 1.3544 0.9667 1.5131 1.8905 1.2563 0.0777 -1.2992 -1.4873 
1.3367 1.1640 1.0427 -0.0536 1.0181 1.2003 -1.2284 0.9213 0.2860 
-0.3400 -1.2500 -0.6000 -0.9600 -1.0000 -1.1900 -0.9700 1.1900 1.2700 
-0.3400 0.4200 0.7700 1.3800 1.8400 1.6600 -0.0900 -1.6300 -1.3200 
0.1807 1.3193 0.9593 1.5125 1.9063 1.2908 0.0520 -1.3176 -1.4809 
-0.3669 0.3852 0.7237 1.3285 1.7641 1.5796 -0.1113 -1.5576 -1.2432 
-0.6700 -0.9700 0.0100 -0.3600 0.5700 0.8600 -0.6800 0.1100 0.1400 
-1.4496 -0.4773 0.1060 0.3153 -0.5144 -0.8617 1.3091 -1.2537 -0.5689 
0.5200 -0.4600 -0.1800 -0.1300 -0.5600 -0.1000 0.5900 -0.2700 -0.2700 
-1.4400 -0.4700 0.1100 0.3200 -0.5100 -0.8600 1.3500 -1.2900 -0.6000 
1.0900 1.4600 1.2400 1.1600 0.8800 0.4800 0.3700 -0.4600 -0.7500 
-0.3327 0.4327 0.7727 1.3819 1.8409 1.6548 -0.0880 -1.6256 -1.3223 
0.4400 0.2000 0.7200 1.0000 0.4500 0.2400 1.3900 -1.2400 -1.2900 
0.2100 1.3700 0.9700 1.5200 1.9100 1.2700 0.0600 -1.3000 -1.4900 
1.0900 1.4600 1.2400 1.1600 0.8800 0.4800 0.3700 -0.4600 -0.7500 
1.0900 1.4600 1.2400 1.1600 0.8800 0.4800 0.3700 -0.4600 -0.7500 
0.4400 0.2000 0.7200 1.0000 0.4500 0.2400 1.3900 -1.2400 -1.2900 
-0.3400 0.4200 0.7700 1.3800 1.8400 1.6600 -0.0900 -1.6300 -1.3200 
0.4400 0.2000 0.7200 1.0000 0.4500 0.2400 1.3900 -1.2400 -1.2900 
-0.7100 0.9000 0.2100 -0.7200 -1.2600 0.8600 -1.7200 1.0300 1.9800 
0.1671 1.2857 0.9551 1.4987 1.8719 1.2679 0.0712 -1.3280 -1.4671 
0.4248 0.2688 0.7432 1.0112 0.4692 0.2224 1.3532 -1.2496 -1.2780 
0.2100 1.3700 0.9700 1.5200 1.9100 1.2700 0.0600 -1.3000 -1.4900 
-2.1600 -1.0200 -0.1900 -0.0300 -0.8400 -0.9900 -1.7200 1.4300 1.7300 
-2.1600 -1.0200 -0.1900 -0.0300 -0.8400 -0.9900 -1.7200 1.4300 1.7300 
1.0900 1.4600 1.2400 1.1600 0.8800 0.4800 0.3700 -0.4600 -0.7500 
-2.1600 -1.0200 -0.1900 -0.0300 -0.8400 -0.9900 -1.7200 1.4300 1.7300 
-0.3400 -1.2500 -0.6000 -0.9600 -1.0000 -1.1900 -0.9700 1.1900 1.2700 
2.0800 2.0600 1.5500 0.6700 0.6100 0.4200 0.2300 0.8300 -0.5200 
0.2500 1.0600 1.0100 1.1400 0.6900 0.0200 0.9300 -1.3600 -1.1400 
-0.0173 0.9773 0.8873 1.4621 1.8811 1.4312 -0.0020 -1.4364 -1.4197 
-0.7100 0.9000 0.2100 -0.7200 -1.2600 0.8600 -1.7200 1.0300 1.9800 
0.2500 1.0600 1.0100 1.1400 0.6900 0.0200 0.9300 -1.3600 -1.1400 
0.4400 0.2000 0.7200 1.0000 0.4500 0.2400 1.3900 -1.2400 -1.2900 
0.2105 1.3659 0.9705 1.5149 1.8937 1.2533 0.0716 -1.3008 -1.4853 
-2.1600 -1.0200 -0.1900 -0.0300 -0.8400 -0.9900 -1.7200 1.4300 1.7300 
-1.4297 -0.4767 0.1087 0.3109 -0.4956 -0.8371 1.3229 -1.2713 -0.5901 
-0.7100 0.9000 0.2100 -0.7200 -1.2600 0.8600 -1.7200 1.0300 1.9800 
-0.5259 -0.7461 -1.7192 -1.0575 -1.1619 -1.6984 -0.0513 0.7265 1.3679 
0.4400 0.2000 0.7200 1.0000 0.4500 0.2400 1.3900 -1.2400 -1.2900 
-1.4400 -0.4700 0.1100 0.3200 -0.5100 -0.8600 1.3500 -1.2900 -0.6000 
1.0900 1.4600 1.2400 1.1600 0.8800 0.4800 0.3700 -0.4600 -0.7500 
-0.7100 0.9000 0.2100 -0.7200 -1.2600 0.8600 -1.7200 1.0300 1.9800 
1.1600 -0.5700 -1.5200 -1.0700 -0.2800 -0.1300 -0.1600 0.2800 -0.0300 
0.4400 0.2000 0.7200 1.0000 0.4500 0.2400 1.3900 -1.2400 -1.2900 
-0.3400 -1.2500 -0.6000 -0.9600 -1.0000 -1.1900 -0.9700 1.1900 1.2700 
-0.3400 -1.2500 -0.6000 -0.9600 -1.0000 -1.1900 -0.9700 1.1900 1.2700 
0.4400 0.2000 0.7200 1.0000 0.4500 0.2400 1.3900 -1.2400 -1.2900 
-1.2100 -1.1900 -0.3300 -0.4600 -0.5400 0.2200 -0.9900 0.7400 1.0200 
1.0900 1.4600 1.2400 1.1600 0.8800 0.4800 0.3700 -0.4600 -0.7500 
2.0800 2.0600 1.5500 0.6700 0.6100 0.4200 0.2300 0.8300 -0.5200 
0.2500 1.0600 1.0100 1.1400 0.6900 0.0200 0.9300 -1.3600 -1.1400 
0.2500 1.0600 1.0100 1.1400 0.6900 0.0200 0.9300 -1.3600 -1.1400 
-0.7100 0.9000 0.2100 -0.7200 -1.2600 0.8600 -1.7200 1.0300 1.9800 
-0.7100 0.9000 0.2100 -0.7200 -1.2600 0.8600 -1.7200 1.0300 1.9800 
-1.2100 -1.1900 -0.3300 -0.4600 -0.5400 0.2200 -0.9900 0.7400 1.0200 
1.0676 1.4493 1.2339 1.1595 0.8749 0.4677 0.3849 -0.4840 -0.7604 
0.2500 1.0600 1.0100 1.1400 0.6900 0.0200 0.9300 -1.3600 -1.1400 
0.2500 1.0600 1.0100 1.1400 0.6900 0.0200 0.9300 -1.3600 -1.1400 
0.2500 1.0600 1.0100 1.1400 0.6900 0.0200 0.9300 -1.3600 -1.1400 
0.2500 1.0600 1.0100 1.1400 0.6900 0.0200 0.9300 -1.3600 -1.1400 
-1.3928 -0.5159 0.0929 0.2629 -0.4532 -0.7395 1.1793 -1.1612 -0.5173 
-1.2100 -1.1900 -0.3300 -0.4600 -0.5400 0.2200 -0.9900 0.7400 1.0200 
-1.2131 -1.1804 -0.3241 -0.4496 -0.5396 0.2056 -0.9588 0.7129 0.9984 
-2.0677 -0.9597 -0.1539 0.0117 -0.7964 -0.9632 -1.4329 1.1768 1.5033 
-0.3180 0.4580 0.7780 1.3856 1.8428 1.6444 -0.0840 -1.6168 -1.3268 
0.1700 -0.6200 -1.6500 -1.0300 -1.7400 -1.7800 1.9600 -1.2100 -0.2700 
-1.4369 -0.4796 0.1041 0.3096 -0.5104 -0.8456 1.3188 -1.2629 -0.5784 
-2.1600 -1.0200 -0.1900 -0.0300 -0.8400 -0.9900 -1.7200 1.4300 1.7300 
-1.3813 -0.4225 0.1452 0.3765 -0.3847 -0.7256 1.2732 -1.3081 -0.6384 
-2.1600 -1.0200 -0.1900 -0.0300 -0.8400 -0.9900 -1.7200 1.4300 1.7300 
-0.6700 -0.9700 0.0100 -0.3600 0.5700 0.8600 -0.6800 0.1100 0.1400 
-2.1600 -1.0200 -0.1900 -0.0300 -0.8400 -0.9900 -1.7200 1.4300 1.7300 
2.0800 2.0600 1.5500 0.6700 0.6100 0.4200 0.2300 0.8300 -0.5200 
-0.6772 -0.9729 0.0055 -0.3613 0.5552 0.8515 -0.6841 0.1184 0.1517 
-0.3321 0.4285 0.7732 1.3768 1.8247 1.6381 -0.0764 -1.6264 -1.3176 
1.3400 1.1600 1.0400 -0.0700 1.0200 1.2100 -1.2500 0.9400 0.3000 
-0.7100 0.9000 0.2100 -0.7200 -1.2600 0.8600 -1.7200 1.0300 1.9800 
-0.7100 0.9000 0.2100 -0.7200 -1.2600 0.8600 -1.7200 1.0300 1.9800 
0.2500 1.0600 1.0100 1.1400 0.6900 0.0200 0.9300 -1.3600 -1.1400 
-1.4343 -0.5253 0.0767 0.2633 -0.5164 -0.7897 1.1531 -1.1184 -0.4609 
-2.0333 -1.0427 -0.2087 -0.0873 -0.8000 -0.8287 -1.6227 1.3380 1.6353 
-0.3400 -1.2500 -0.6000 -0.9600 -1.0000 -1.1900 -0.9700 1.1900 1.2700 
0.2500 1.0600 1.0100 1.1400 0.6900 0.0200 0.9300 -1.3600 -1.1400 
-1.4400 -0.4700 0.1100 0.3200 -0.5100 -0.8600 1.3500 -1.2900 -0.6000 
0.5200 -0.4600 -0.1800 -0.1300 -0.5600 -0.1000 0.5900 -0.2700 -0.2700 
-1.4400 -0.4700 0.1100 0.3200 -0.5100 -0.8600 1.3500 -1.2900 -0.6000 
-2.1600 -1.0200 -0.1900 -0.0300 -0.8400 -0.9900 -1.7200 1.4300 1.7300 
-1.4400 -0.4700 0.1100 0.3200 -0.5100 -0.8600 1.3500 -1.2900 -0.6000 
-1.2100 -1.1900 -0.3300 -0.4600 -0.5400 0.2200 -0.9900 0.7400 1.0200 
-0.3400 0.4200 0.7700 1.3800 1.8400 1.6600 -0.0900 -1.6300 -1.3200 
-0.5400 -0.7500 -1.7400 -1.0700 -1.1700 -1.7200 -0.0600 0.7400 1.3900 
0.2500 1.0600 1.0100 1.1400 0.6900 0.0200 0.9300 -1.3600 -1.1400 
-0.7111 -0.9433 0.0153 -0.3237 0.5124 0.7683 -0.5717 0.0353 0.1005 
0.2100 1.3700 0.9700 1.5200 1.9100 1.2700 0.0600 -1.3000 -1.4900 
1.0900 1.4600 1.2400 1.1600 0.8800 0.4800 0.3700 -0.4600 -0.7500 
-1.2100 -1.1900 -0.3300 -0.4600 -0.5400 0.2200 -0.9900 0.7400 1.0200 
0.2500 1.0600 1.0100 1.1400 0.6900 0.0200 0.9300 -1.3600 -1.1400 
0.5200 -0.4600 -0.1800 -0.1300 -0.5600 -0.1000 0.5900 -0.2700 -0.2700 
0.2500 1.0600 1.0100 1.1400 0.6900 0.0200 0.9300 -1.3600 -1.1400 
-1.4253 -0.4581 0.1188 0.3341 -0.4787 -0.8264 1.3308 -1.2945 -0.6096 
-2.1600 -1.0200 -0.1900 -0.0300 -0.8400 -0.9900 -1.7200 1.4300 1.7300 
-0.1053 0.8388 0.8519 1.4293 1.8404 1.4496 -0.0028 -1.4759 -1.3875 
-1.2100 -1.1900 -0.3300 -0.4600 -0.5400 0.2200 -0.9900 0.7400 1.0200 
-1.2100 -1.1900 -0.3300 -0.4600 -0.5400 0.2200 -0.9900 0.7400 1.0200 
0.2100 1.3700 0.9700 1.5200 1.9100 1.2700 0.0600 -1.3000 -1.4900 
0.2500 1.0600 1.0100 1.1400 0.6900 0.0200 0.9300 -1.3600 -1.1400 
-2.1600 -1.0200 -0.1900 -0.0300 -0.8400 -0.9900 -1.7200 1.4300 1.7300 
-1.4400 -0.4700 0.1100 0.3200 -0.5100 -0.8600 1.3500 -1.2900 -0.6000 
0.1953 1.3447 0.9647 1.5163 1.9081 1.2804 0.0560 -1.3088 -1.4855 
-0.3400 -1.2500 -0.6000 -0.9600 -1.0000 -1.1900 -0.9700 1.1900 1.2700 
1.0900 1.4600 1.2400 1.1600 0.8800 0.4800 0.3700 -0.4600 -0.7500 
0.2100 1.3700 0.9700 1.5200 1.9100 1.2700 0.0600 -1.3000 -1.4900 
-0.6700 -0.9700 0.0100 -0.3600 0.5700 0.8600 -0.6800 0.1100 0.1400 
-0.6700 -0.9700 0.0100 -0.3600 0.5700 0.8600 -0.6800 0.1100 0.1400 
0.1315 1.2133 0.9033 1.3991 1.8019 1.2180 -0.0032 -1.1884 -1.3601 
0.2107 1.2953 0.9537 1.4497 1.8111 1.2052 0.0832 -1.2573 -1.4255 
-0.3400 -1.2500 -0.6000 -0.9600 -1.0000 -1.1900 -0.9700 1.1900 1.2700 
0.4400 0.2000 0.7200 1.0000 0.4500 0.2400 1.3900 -1.2400 -1.2900 
0.6800 -0.1600 -1.6200 -1.7600 -0.8600 -1.1900 0.7100 0.4000 0.1500 
-0.7197 0.8817 0.2087 -0.7061 -1.2500 0.8371 -1.6791 0.9991 1.9456 
-0.7187 0.8319 0.2033 -0.6965 -1.2012 0.8371 -1.6513 0.9745 1.8965 
-1.4083 -0.4980 0.1004 0.2905 -0.4551 -0.7535 1.1733 -1.1668 -0.5156 
-0.0184 0.8959 0.8055 1.2347 1.5597 1.0875 0.1120 -1.2083 -1.2507 
-1.1308 -1.1577 -0.2801 -0.4453 -0.3772 0.3139 -0.9445 0.6476 0.8909 
0.2288 -1.1824 -0.4128 -0.9680 0.2004 -0.3936 0.6028 -0.1840 -0.1668 
1.3291 1.1384 1.0237 -0.0708 0.9989 1.1925 -1.2255 0.9239 0.2924 
0.2200 -1.2400 -0.4600 -1.0500 0.1900 -0.4200 0.5700 -0.1400 -0.1200 
-0.6303 -0.8541 0.0592 -0.2576 0.6076 0.8452 -0.5957 0.0169 0.0459 
-0.7100 0.9000 0.2100 -0.7200 -1.2600 0.8600 -1.7200 1.0300 1.9800 
0.2500 1.0600 1.0100 1.1400 0.6900 0.0200 0.9300 -1.3600 -1.1400 
1.0788 1.4547 1.2369 1.1597 0.8775 0.4739 0.3775 -0.4720 -0.7552 
-0.3253 0.4453 0.7753 1.3837 1.8419 1.6496 -0.0860 -1.6212 -1.3245 
2.0800 2.0600 1.5500 0.6700 0.6100 0.4200 0.2300 0.8300 -0.5200 
-1.3449 -0.7676 -0.0719 -0.0024 -0.5224 -0.4136 0.3828 -0.4509 0.0696 
-0.3365 0.4100 0.7631 1.3536 1.8077 1.6275 -0.0843 -1.6032 -1.2981 
0.2576 1.0256 0.9984 1.1344 0.6804 0.0288 0.9484 -1.3552 -1.1460 
0.0633 1.1167 0.9167 1.4827 1.8913 1.3740 0.0200 -1.3880 -1.4447 
-0.6700 -0.9700 0.0100 -0.3600 0.5700 0.8600 -0.6800 0.1100 0.1400 
-1.4400 -0.4700 0.1100 0.3200 -0.5100 -0.8600 1.3500 -1.2900 -0.6000 
-0.3180 0.4580 0.7780 1.3856 1.8428 1.6444 -0.0840 -1.6168 -1.3268 
0.2500 1.0600 1.0100 1.1400 0.6900 0.0200 0.9300 -1.3600 -1.1400 
0.2500 1.0600 1.0100 1.1400 0.6900 0.0200 0.9300 -1.3600 -1.1400 
0.2500 1.0600 1.0100 1.1400 0.6900 0.0200 0.9300 -1.3600 -1.1400 
0.2500 1.0600 1.0100 1.1400 0.6900 0.0200 0.9300 -1.3600 -1.1400 
-1.2100 -1.1900 -0.3300 -0.4600 -0.5400 0.2200 -0.9900 0.7400 1.0200 
0.2500 1.0600 1.0100 1.1400 0.6900 0.0200 0.9300 -1.3600 -1.1400 
-0.7100 0.9000 0.2100 -0.7200 -1.2600 0.8600 -1.7200 1.0300 1.9800 
-0.3400 0.4200 0.7700 1.3800 1.8400 1.6600 -0.0900 -1.6300 -1.3200 
0.2500 1.0600 1.0100 1.1400 0.6900 0.0200 0.9300 -1.3600 -1.1400 
-1.4400 -0.4700 0.1100 0.3200 -0.5100 -0.8600 1.3500 -1.2900 -0.6000 
-1.4400 -0.4700 0.1100 0.3200 -0.5100 -0.8600 1.3500 -1.2900 -0.6000 
-2.1600 -1.0200 -0.1900 -0.0300 -0.8400 -0.9900 -1.7200 1.4300 1.7300 
0.2100 1.3700 0.9700 1.5200 1.9100 1.2700 0.0600 -1.3000 -1.4900 
-0.6700 -0.9700 0.0100 -0.3600 0.5700 0.8600 -0.6800 0.1100 0.1400 
0.4400 0.2000 0.7200 1.0000 0.4500 0.2400 1.3900 -1.2400 -1.2900 
0.2500 1.0600 1.0100 1.1400 0.6900 0.0200 0.9300 -1.3600 -1.1400 
0.2500 1.0600 1.0100 1.1400 0.6900 0.0200 0.9300 -1.3600 -1.1400 
-0.6700 -0.9700 0.0100 -0.3600 0.5700 0.8600 -0.6800 0.1100 0.1400 
-0.5400 -0.7500 -1.7400 -1.0700 -1.1700 -1.7200 -0.0600 0.7400 1.3900 
1.1600 -0.5700 -1.5200 -1.0700 -0.2800 -0.1300 -0.1600 0.2800 -0.0300 
-0.3400 -1.2500 -0.6000 -0.9600 -1.0000 -1.1900 -0.9700 1.1900 1.2700 
0.2500 1.0600 1.0100 1.1400 0.6900 0.0200 0.9300 -1.3600 -1.1400 
-0.3400 -1.2500 -0.6000 -0.9600 -1.0000 -1.1900 -0.9700 1.1900 1.2700 
-0.6700 -0.9700 0.0100 -0.3600 0.5700 0.8600 -0.6800 0.1100 0.1400 
-0.7307 -0.9839 -0.0204 -0.3603 0.4520 0.7773 -0.6819 0.1501 0.2123 
1.0900 1.4600 1.2400 1.1600 0.8800 0.4800 0.3700 -0.4600 -0.7500 
1.0900 1.4600 1.2400 1.1600 0.8800 0.4800 0.3700 -0.4600 -0.7500 
-0.5400 -0.7500 -1.7400 -1.0700 -1.1700 -1.7200 -0.0600 0.7400 1.3900 
-0.7100 0.9000 0.2100 -0.7200 -1.2600 0.8600 -1.7200 1.0300 1.9800 
-1.4247 -0.5180 0.0807 0.2680 -0.5120 -0.7880 1.1940 -1.1547 -0.4920 
-2.1600 -1.0200 -0.1900 -0.0300 -0.8400 -0.9900 -1.7200 1.4300 1.7300 
-2.1600 -1.0200 -0.1900 -0.0300 -0.8400 -0.9900 -1.7200 1.4300 1.7300 
-2.1600 -1.0200 -0.1900 -0.0300 -0.8400 -0.9900 -1.7200 1.4300 1.7300 
-0.5400 -0.7500 -1.7400 -1.0700 -1.1700 -1.7200 -0.0600 0.7400 1.3900 
-0.7100 0.9000 0.2100 -0.7200 -1.2600 0.8600 -1.7200 1.0300 1.9800 
0.2100 1.3700 0.9700 1.5200 1.9100 1.2700 0.0600 -1.3000 -1.4900 
0.2500 1.0600 1.0100 1.1400 0.6900 0.0200 0.9300 -1.3600 -1.1400 
1.3400 1.1600 1.0400 -0.0700 1.0200 1.2100 -1.2500 0.9400 0.3000 
0.2200 -1.2400 -0.4600 -1.0500 0.1900 -0.4200 0.5700 -0.1400 -0.1200 
0.5200 -0.4600 -0.1800 -0.1300 -0.5600 -0.1000 0.5900 -0.2700 -0.2700 
0.2500 1.0600 1.0100 1.1400 0.6900 0.0200 0.9300 -1.3600 -1.1400 
1.0900 1.4600 1.2400 1.1600 0.8800 0.4800 0.3700 -0.4600 -0.7500 
2.0800 2.0600 1.5500 0.6700 0.6100 0.4200 0.2300 0.8300 -0.5200 
1.0900 1.4600 1.2400 1.1600 0.8800 0.4800 0.3700 -0.4600 -0.7500 
1.0900 1.4600 1.2400 1.1600 0.8800 0.4800 0.3700 -0.4600 -0.7500 
-2.1600 -1.0200 -0.1900 -0.0300 -0.8400 -0.9900 -1.7200 1.4300 1.7300 
0.5200 -0.4600 -0.1800 -0.1300 -0.5600 -0.1000 0.5900 -0.2700 -0.2700 
-0.7100 0.9000 0.2100 -0.7200 -1.2600 0.8600 -1.7200 1.0300 1.9800 
0.1700 -0.6200 -1.6500 -1.0300 -1.7400 -1.7800 1.9600 -1.2100 -0.2700 
-0.3400 0.4200 0.7700 1.3800 1.8400 1.6600 -0.0900 -1.6300 -1.3200 
1.3400 1.1600 1.0400 -0.0700 1.0200 1.2100 -1.2500 0.9400 0.3000 
0.2100 1.3700 0.9700 1.5200 1.9100 1.2700 0.0600 -1.3000 -1.4900 
0.2500 1.0600 1.0100 1.1400 0.6900 0.0200 0.9300 -1.3600 -1.1400 
0.2100 1.3700 0.9700 1.5200 1.9100 1.2700 0.0600 -1.3000 -1.4900 
0.2500 1.0600 1.0100 1.1400 0.6900 0.0200 0.9300 -1.3600 -1.1400 
-0.7100 0.9000 0.2100 -0.7200 -1.2600 0.8600 -1.7200 1.0300 1.9800 
-2.1600 -1.0200 -0.1900 -0.0300 -0.8400 -0.9900 -1.7200 1.4300 1.7300 
1.0900 1.4600 1.2400 1.1600 0.8800 0.4800 0.3700 -0.4600 -0.7500 
-2.1600 -1.0200 -0.1900 -0.0300 -0.8400 -0.9900 -1.7200 1.4300 1.7300 
0.4247 0.2780 0.7367 1.0347 0.5473 0.3087 1.3013 -1.2440 -1.3033 
0.1807 1.3193 0.9593 1.5125 1.9063 1.2908 0.0520 -1.3176 -1.4809 
-1.2100 -1.1900 -0.3300 -0.4600 -0.5400 0.2200 -0.9900 0.7400 1.0200 
0.5200 -0.4600 -0.1800 -0.1300 -0.5600 -0.1000 0.5900 -0.2700 -0.2700 
0.1807 1.3193 0.9593 1.5125 1.9063 1.2908 0.0520 -1.3176 -1.4809 
-0.3253 0.4453 0.7753 1.3837 1.8419 1.6496 -0.0860 -1.6212 -1.3245 
-1.4297 -0.4767 0.1087 0.3109 -0.4956 -0.8371 1.3229 -1.2713 -0.5901 
1.3367 1.1640 1.0427 -0.0536 1.0181 1.2003 -1.2284 0.9213 0.2860 
1.3291 1.1384 1.0237 -0.0708 0.9989 1.1925 -1.2255 0.9239 0.2924 
-1.2836 -0.9596 -0.1892 -0.2104 -0.5304 -0.1256 -0.2412 0.0904 0.5016 
-2.1600 -1.0200 -0.1900 -0.0300 -0.8400 -0.9900 -1.7200 1.4300 1.7300 
0.6800 -0.1600 -1.6200 -1.7600 -0.8600 -1.1900 0.7100 0.4000 0.1500 
0.6207 -0.1895 -1.5548 -1.7141 -0.8709 -1.1627 0.6104 0.4400 0.2192 
0.1707 -0.6283 -1.6341 -1.0303 -1.7143 -1.7619 1.9415 -1.1957 -0.2680 
-0.7095 0.8751 0.2073 -0.7152 -1.2356 0.8600 -1.7061 1.0177 1.9555 
1.0900 1.4600 1.2400 1.1600 0.8800 0.4800 0.3700 -0.4600 -0.7500 
-2.1600 -1.0200 -0.1900 -0.0300 -0.8400 -0.9900 -1.7200 1.4300 1.7300 
1.3181 1.1168 1.0075 -0.0716 0.9779 1.1751 -1.2009 0.9077 0.2848 
0.4053 0.1837 0.7079 0.9863 0.4328 0.2236 1.3485 -1.2044 -1.2497 
-2.1600 -1.0200 -0.1900 -0.0300 -0.8400 -0.9900 -1.7200 1.4300 1.7300 
0.4400 0.2000 0.7200 1.0000 0.4500 0.2400 1.3900 -1.2400 -1.2900 
-0.3547 0.4081 0.7612 1.3659 1.8087 1.6264 -0.0708 -1.6255 -1.3104 
2.0800 2.0600 1.5500 0.6700 0.6100 0.4200 0.2300 0.8300 -0.5200 
-1.4400 -0.4700 0.1100 0.3200 -0.5100 -0.8600 1.3500 -1.2900 -0.6000 
0.4400 0.2000 0.7200 1.0000 0.4500 0.2400 1.3900 -1.2400 -1.2900 
0.4180 0.1815 0.7060 0.9805 0.4368 0.2397 1.3583 -1.2136 -1.2592 
-1.4400 -0.4700 0.1100 0.3200 -0.5100 -0.8600 1.3500 -1.2900 -0.6000 
0.2100 1.3700 0.9700 1.5200 1.9100 1.2700 0.0600 -1.3000 -1.4900 
-2.1600 -1.0200 -0.1900 -0.0300 -0.8400 -0.9900 -1.7200 1.4300 1.7300 
0.2836 1.0760 1.0192 1.1408 0.6976 0.0384 0.9076 -1.3240 -1.1244 
0.2500 1.0600 1.0100 1.1400 0.6900 0.0200 0.9300 -1.3600 -1.1400 
-2.1600 -1.0200 -0.1900 -0.0300 -0.8400 -0.9900 -1.7200 1.4300 1.7300 
1.0900 1.4600 1.2400 1.1600 0.8800 0.4800 0.3700 -0.4600 -0.7500 
0.2027 1.3573 0.9673 1.5181 1.9091 1.2752 0.0580 -1.3044 -1.4877 
-0.3400 0.4200 0.7700 1.3800 1.8400 1.6600 -0.0900 -1.6300 -1.3200 
2.0800 2.0600 1.5500 0.6700 0.6100 0.4200 0.2300 0.8300 -0.5200 
-1.4400 -0.4700 0.1100 0.3200 -0.5100 -0.8600 1.3500 -1.2900 -0.6000 
0.5200 -0.4600 -0.1800 -0.1300 -0.5600 -0.1000 0.5900 -0.2700 -0.2700 
0.5200 -0.4600 -0.1800 -0.1300 -0.5600 -0.1000 0.5900 -0.2700 -0.2700 
0.4400 0.2000 0.7200 1.0000 0.4500 0.2400 1.3900 -1.2400 -1.2900 
1.0900 1.4600 1.2400 1.1600 0.8800 0.4800 0.3700 -0.4600 -0.7500 
-0.6700 -0.9700 0.0100 -0.3600 0.5700 0.8600 -0.6800 0.1100 0.1400 
-0.3400 0.4200 0.7700 1.3800 1.8400 1.6600 -0.0900 -1.6300 -1.3200 
-2.1600 -1.0200 -0.1900 -0.0300 -0.8400 -0.9900 -1.7200 1.4300 1.7300 
0.4400 0.2000 0.7200 1.0000 0.4500 0.2400 1.3900 -1.2400 -1.2900 
-0.5400 -0.7500 -1.7400 -1.0700 -1.1700 -1.7200 -0.0600 0.7400 1.3900 
-0.3400 0.4200 0.7700 1.3800 1.8400 1.6600 -0.0900 -1.6300 -1.3200 
-0.5400 -0.7500 -1.7400 -1.0700 -1.1700 -1.7200 -0.0600 0.7400 1.3900 
-0.6656 -0.9737 0.0019 -0.3680 0.5491 0.8327 -0.6839 0.1244 0.1551 
1.1600 -0.5700 -1.5200 -1.0700 -0.2800 -0.1300 -0.1600 0.2800 -0.0300 
-1.4369 -0.4796 0.1041 0.3096 -0.5104 -0.8456 1.3188 -1.2629 -0.5784 
1.3400 1.1600 1.0400 -0.0700 1.0200 1.2100 -1.2500 0.9400 0.3000 
1.0900 1.4600 1.2400 1.1600 0.8800 0.4800 0.3700 -0.4600 -0.7500 
-0.6700 -0.9700 0.0100 -0.3600 0.5700 0.8600 -0.6800 0.1100 0.1400 
-1.2100 -1.1900 -0.3300 -0.4600 -0.5400 0.2200 -0.9900 0.7400 1.0200 
-1.4400 -0.4700 0.1100 0.3200 -0.5100 -0.8600 1.3500 -1.2900 -0.6000 
-0.6700 -0.9700 0.0100 -0.3600 0.5700 0.8600 -0.6800 0.1100 0.1400 
0.4400 0.2000 0.7200 1.0000 0.4500 0.2400 1.3900 -1.2400 -1.2900 
0.2027 1.3573 0.9673 1.5181 1.9091 1.2752 0.0580 -1.3044 -1.4877 
0.2100 1.3700 0.9700 1.5200 1.9100 1.2700 0.0600 -1.3000 -1.4900 
-1.4400 -0.4700 0.1100 0.3200 -0.5100 -0.8600 1.3500 -1.2900 -0.6000 
0.2100 1.3700 0.9700 1.5200 1.9100 1.2700 0.0600 -1.3000 -1.4900 
-0.7100 0.9000 0.2100 -0.7200 -1.2600 0.8600 -1.7200 1.0300 1.9800 
-0.6700 -0.9700 0.0100 -0.3600 0.5700 0.8600 -0.6800 0.1100 0.1400 
-2.1600 -1.0200 -0.1900 -0.0300 -0.8400 -0.9900 -1.7200 1.4300 1.7300 
-0.3296 0.4171 0.7693 1.3749 1.8215 1.6411 -0.0703 -1.6248 -1.3196 
0.6800 -0.1600 -1.6200 -1.7600 -0.8600 -1.1900 0.7100 0.4000 0.1500 
-0.3400 0.4200 0.7700 1.3800 1.8400 1.6600 -0.0900 -1.6300 -1.3200 
1.0900 1.4600 1.2400 1.1600 0.8800 0.4800 0.3700 -0.4600 -0.7500 
-1.2100 -1.1900 -0.3300 -0.4600 -0.5400 0.2200 -0.9900 0.7400 1.0200 
2.0800 2.0600 1.5500 0.6700 0.6100 0.4200 0.2300 0.8300 -0.5200 
0.2500 1.0600 1.0100 1.1400 0.6900 0.0200 0.9300 -1.3600 -1.1400 
-1.4400 -0.4700 0.1100 0.3200 -0.5100 -0.8600 1.3500 -1.2900 -0.6000 
-0.6700 -0.9700 0.0100 -0.3600 0.5700 0.8600 -0.6800 0.1100 0.1400 
0.2500 1.0600 1.0100 1.1400 0.6900 0.0200 0.9300 -1.3600 -1.1400 
0.5195 -0.4489 -0.1693 -0.1403 -0.5448 -0.0971 0.5447 -0.2344 -0.2419 
-2.1600 -1.0200 -0.1900 -0.0300 -0.8400 -0.9900 -1.7200 1.4300 1.7300 
-2.1504 -1.0127 -0.1860 -0.0253 -0.8356 -0.9883 -1.6791 1.3937 1.6989 
-1.0859 -1.0092 -0.2037 -0.3099 -0.3375 0.0889 -0.5120 0.2709 0.5724 
0.2027 1.3573 0.9673 1.5181 1.9091 1.2752 0.0580 -1.3044 -1.4877 
0.6800 -0.1600 -1.6200 -1.7600 -0.8600 -1.1900 0.7100 0.4000 0.1500 
2.0800 2.0600 1.5500 0.6700 0.6100 0.4200 0.2300 0.8300 -0.5200 
0.0280 -0.6460 -1.6680 -1.0380 -1.6260 -1.7680 1.5560 -0.8200 0.0620 
-0.6905 -0.9567 0.0127 -0.3419 0.5412 0.8141 -0.6259 0.0727 0.1203 
-0.7100 0.9000 0.2100 -0.7200 -1.2600 0.8600 -1.7200 1.0300 1.9800 
0.3043 0.8704 0.9473 1.1085 0.6381 0.0760 1.0268 -1.3208 -1.1688 
0.2500 1.0600 1.0100 1.1400 0.6900 0.0200 0.9300 -1.3600 -1.1400 
2.0800 2.0600 1.5500 0.6700 0.6100 0.4200 0.2300 0.8300 -0.5200 
-1.4369 -0.4796 0.1041 0.3096 -0.5104 -0.8456 1.3188 -1.2629 -0.5784 
0.2500 1.0600 1.0100 1.1400 0.6900 0.0200 0.9300 -1.3600 -1.1400 
-2.1600 -1.0200 -0.1900 -0.0300 -0.8400 -0.9900 -1.7200 1.4300 1.7300 
1.0900 1.4600 1.2400 1.1600 0.8800 0.4800 0.3700 -0.4600 -0.7500 
0.2027 1.3573 0.9673 1.5181 1.9091 1.2752 0.0580 -1.3044 -1.4877 
1.0900 1.4600 1.2400 1.1600 0.8800 0.4800 0.3700 -0.4600 -0.7500 
0.2500 1.0600 1.0100 1.1400 0.6900 0.0200 0.9300 -1.3600 -1.1400 
1.0788 1.4547 1.2369 1.1597 0.8775 0.4739 0.3775 -0.4720 -0.7552 
-0.6700 -0.9700 0.0100 -0.3600 0.5700 0.8600 -0.6800 0.1100 0.1400 
-0.3223 0.4297 0.7720 1.3768 1.8224 1.6359 -0.0683 -1.6204 -1.3219 
-2.1600 -1.0200 -0.1900 -0.0300 -0.8400 -0.9900 -1.7200 1.4300 1.7300 
-2.1600 -1.0200 -0.1900 -0.0300 -0.8400 -0.9900 -1.7200 1.4300 1.7300 
0.2500 1.0600 1.0100 1.1400 0.6900 0.0200 0.9300 -1.3600 -1.1400 
-0.6700 -0.9700 0.0100 -0.3600 0.5700 0.8600 -0.6800 0.1100 0.1400 
-2.1600 -1.0200 -0.1900 -0.0300 -0.8400 -0.9900 -1.7200 1.4300 1.7300 
0.1953 1.3447 0.9647 1.5163 1.9081 1.2804 0.0560 -1.3088 -1.4855 
-0.2813 0.5213 0.7913 1.3949 1.8475 1.6184 -0.0740 -1.5948 -1.3381 
0.2500 1.0600 1.0100 1.1400 0.6900 0.0200 0.9300 -1.3600 -1.1400 
-1.4216 -0.5276 0.0748 0.2576 -0.5124 -0.7736 1.1628 -1.1276 -0.4704 
-0.3400 -1.2500 -0.6000 -0.9600 -1.0000 -1.1900 -0.9700 1.1900 1.2700 
-1.2100 -1.1900 -0.3300 -0.4600 -0.5400 0.2200 -0.9900 0.7400 1.0200 
-1.2100 -1.1900 -0.3300 -0.4600 -0.5400 0.2200 -0.9900 0.7400 1.0200 
0.2484 1.0724 1.0084 1.1552 0.7388 0.0700 0.8952 -1.3576 -1.1540 
-0.5400 -0.7500 -1.7400 -1.0700 -1.1700 -1.7200 -0.0600 0.7400 1.3900 
0.1953 1.3447 0.9647 1.5163 1.9081 1.2804 0.0560 -1.3088 -1.4855 
-0.2275 0.4472 0.7753 1.3469 1.6955 1.4877 0.0759 -1.5708 -1.3259 
0.2500 1.0600 1.0100 1.1400 0.6900 0.0200 0.9300 -1.3600 -1.1400 
0.5200 -0.4600 -0.1800 -0.1300 -0.5600 -0.1000 0.5900 -0.2700 -0.2700 
-0.5400 -0.7500 -1.7400 -1.0700 -1.1700 -1.7200 -0.0600 0.7400 1.3900 
-0.6700 -0.9700 0.0100 -0.3600 0.5700 0.8600 -0.6800 0.1100 0.1400 
1.3400 1.1600 1.0400 -0.0700 1.0200 1.2100 -1.2500 0.9400 0.3000 
1.3400 1.1600 1.0400 -0.0700 1.0200 1.2100 -1.2500 0.9400 0.3000 
-0.3400 0.4200 0.7700 1.3800 1.8400 1.6600 -0.0900 -1.6300 -1.3200 
-0.3400 0.4200 0.7700 1.3800 1.8400 1.6600 -0.0900 -1.6300 -1.3200 
-1.4400 -0.4700 0.1100 0.3200 -0.5100 -0.8600 1.3500 -1.2900 -0.6000 
0.5200 -0.4600 -0.1800 -0.1300 -0.5600 -0.1000 0.5900 -0.2700 -0.2700 
1.0900 1.4600 1.2400 1.1600 0.8800 0.4800 0.3700 -0.4600 -0.7500 
0.5200 -0.4600 -0.1800 -0.1300 -0.5600 -0.1000 0.5900 -0.2700 -0.2700 
1.3400 1.1600 1.0400 -0.0700 1.0200 1.2100 -1.2500 0.9400 0.3000 
-0.3400 0.4200 0.7700 1.3800 1.8400 1.6600 -0.0900 -1.6300 -1.3200 
0.2500 1.0600 1.0100 1.1400 0.6900 0.0200 0.9300 -1.3600 -1.1400 
-1.2100 -1.1900 -0.3300 -0.4600 -0.5400 0.2200 -0.9900 0.7400 1.0200 
0.4400 0.2000 0.7200 1.0000 0.4500 0.2400 1.3900 -1.2400 -1.2900 
-2.1600 -1.0200 -0.1900 -0.0300 -0.8400 -0.9900 -1.7200 1.4300 1.7300 
-1.4400 -0.4700 0.1100 0.3200 -0.5100 -0.8600 1.3500 -1.2900 -0.6000 
-0.3400 0.4200 0.7700 1.3800 1.8400 1.6600 -0.0900 -1.6300 -1.3200 
1.0788 1.4547 1.2369 1.1597 0.8775 0.4739 0.3775 -0.4720 -0.7552 
-1.4400 -0.4700 0.1100 0.3200 -0.5100 -0.8600 1.3500 -1.2900 -0.6000 
0.2100 1.3700 0.9700 1.5200 1.9100 1.2700 0.0600 -1.3000 -1.4900 
0.2160 0.3481 0.7587 1.1331 0.9097 0.6761 0.8965 -1.3444 -1.2952 
-1.6896 -0.6607 0.0060 0.1987 -0.6244 -0.9051 0.2857 -0.3471 0.2077 
-1.6800 -0.6533 0.0100 0.2033 -0.6200 -0.9033 0.3267 -0.3833 0.1767 
1.0676 1.4493 1.2339 1.1595 0.8749 0.4677 0.3849 -0.4840 -0.7604 
-0.3400 0.4335 0.7665 1.3696 1.8105 1.6160 -0.0668 -1.6167 -1.3149 
0.5200 -0.4600 -0.1800 -0.1300 -0.5600 -0.1000 0.5900 -0.2700 -0.2700 
2.0800 2.0600 1.5500 0.6700 0.6100 0.4200 0.2300 0.8300 -0.5200 
1.0900 1.4600 1.2400 1.1600 0.8800 0.4800 0.3700 -0.4600 -0.7500 
-0.7100 0.9000 0.2100 -0.7200 -1.2600 0.8600 -1.7200 1.0300 1.9800 
0.2500 1.0600 1.0100 1.1400 0.6900 0.0200 0.9300 -1.3600 -1.1400 
1.0564 1.4440 1.2308 1.1592 0.8724 0.4616 0.3924 -0.4960 -0.7656 
-0.9729 -1.0683 -0.1777 -0.4208 -0.0760 0.5016 -0.8675 0.4751 0.6573 
-2.1600 -1.0200 -0.1900 -0.0300 -0.8400 -0.9900 -1.7200 1.4300 1.7300 
1.3367 1.1640 1.0427 -0.0536 1.0181 1.2003 -1.2284 0.9213 0.2860 
-0.6728 -0.9544 0.0156 -0.3381 0.5721 0.8621 -0.6763 0.0952 0.1323 
0.2525 1.0485 1.0061 1.1381 0.6868 0.0229 0.9361 -1.3584 -1.1420 
0.5005 -0.4913 -0.1931 -0.1656 -0.5459 -0.1231 0.5687 -0.2471 -0.2455 
-0.9289 -0.9523 -0.6900 -0.6713 -0.8141 -0.4813 -0.7161 0.7572 1.1212 
-0.6592 -0.8992 0.0449 -0.2845 0.5911 0.8472 -0.6157 0.0253 0.0741 
2.0800 2.0600 1.5500 0.6700 0.6100 0.4200 0.2300 0.8300 -0.5200 
-0.7307 -0.9839 -0.0204 -0.3603 0.4520 0.7773 -0.6819 0.1501 0.2123 
0.6800 -0.1600 -1.6200 -1.7600 -0.8600 -1.1900 0.7100 0.4000 0.1500 
0.0956 1.1884 0.9129 1.4480 1.8201 1.2493 0.0685 -1.3161 -1.4264 
0.5160 -0.4704 -0.1837 -0.1423 -0.5500 -0.1043 0.5897 -0.2683 -0.2680 
1.0900 1.4600 1.2400 1.1600 0.8800 0.4800 0.3700 -0.4600 -0.7500 
-2.0345 -0.9387 -0.1433 0.0169 -0.7728 -0.9463 -1.2559 1.0135 1.3671 
-0.2255 0.6052 0.8007 1.3611 1.7597 1.4721 -0.0079 -1.5255 -1.3177 
0.4400 0.2000 0.7200 1.0000 0.4500 0.2400 1.3900 -1.2400 -1.2900 
1.0900 1.4600 1.2400 1.1600 0.8800 0.4800 0.3700 -0.4600 -0.7500 
-0.1291 0.7352 0.8215 1.2504 1.3819 0.9676 0.2852 -1.4072 -1.2324 
-2.1600 -1.0200 -0.1900 -0.0300 -0.8400 -0.9900 -1.7200 1.4300 1.7300 
-0.3400 0.4200 0.7700 1.3800 1.8400 1.6600 -0.0900 -1.6300 -1.3200 
-0.3400 -1.2500 -0.6000 -0.9600 -1.0000 -1.1900 -0.9700 1.1900 1.2700 
0.2304 1.0197 0.9916 1.1560 0.7621 0.1248 0.8783 -1.3660 -1.1605 
-0.6700 -0.9700 0.0100 -0.3600 0.5700 0.8600 -0.6800 0.1100 0.1400 
1.0900 1.4600 1.2400 1.1600 0.8800 0.4800 0.3700 -0.4600 -0.7500 
1.0593 1.4247 1.2191 1.1384 0.8611 0.4765 0.3519 -0.4440 -0.7264 
-0.7100 0.9000 0.2100 -0.7200 -1.2600 0.8600 -1.7200 1.0300 1.9800 
0.2200 -1.2400 -0.4600 -1.0500 0.1900 -0.4200 0.5700 -0.1400 -0.1200 
0.5200 -0.4600 -0.1800 -0.1300 -0.5600 -0.1000 0.5900 -0.2700 -0.2700 
1.0900 1.4600 1.2400 1.1600 0.8800 0.4800 0.3700 -0.4600 -0.7500 
0.2500 1.0600 1.0100 1.1400 0.6900 0.0200 0.9300 -1.3600 -1.1400 
-2.1600 -1.0200 -0.1900 -0.0300 -0.8400 -0.9900 -1.7200 1.4300 1.7300 
0.2500 1.0600 1.0100 1.1400 0.6900 0.0200 0.9300 -1.3600 -1.1400 
-1.4369 -0.4796 0.1041 0.3096 -0.5104 -0.8456 1.3188 -1.2629 -0.5784 
-2.1504 -1.0127 -0.1860 -0.0253 -0.8356 -0.9883 -1.6791 1.3937 1.6989 
0.4400 0.2000 0.7200 1.0000 0.4500 0.2400 1.3900 -1.2400 -1.2900 
-0.7100 0.9000 0.2100 -0.7200 -1.2600 0.8600 -1.7200 1.0300 1.9800 
1.1600 -0.5700 -1.5200 -1.0700 -0.2800 -0.1300 -0.1600 0.2800 -0.0300 
1.1600 -0.5700 -1.5200 -1.0700 -0.2800 -0.1300 -0.1600 0.2800 -0.0300 
1.3400 1.1600 1.0400 -0.0700 1.0200 1.2100 -1.2500 0.9400 0.3000 
-1.2100 -1.1900 -0.3300 -0.4600 -0.5400 0.2200 -0.9900 0.7400 1.0200 
-0.5400 -0.7500 -1.7400 -1.0700 -1.1700 -1.7200 -0.0600 0.7400 1.3900 
1.3400 1.1600 1.0400 -0.0700 1.0200 1.2100 -1.2500 0.9400 0.3000 
-0.7100 0.9000 0.2100 -0.7200 -1.2600 0.8600 -1.7200 1.0300 1.9800 
-0.5400 -0.7500 -1.7400 -1.0700 -1.1700 -1.7200 -0.0600 0.7400 1.3900 
-1.4400 -0.4700 0.1100 0.3200 -0.5100 -0.8600 1.3500 -1.2900 -0.6000 
1.3333 1.1680 1.0453 -0.0372 1.0163 1.1905 -1.2068 0.9027 0.2720 
-0.8004 -0.8929 0.0215 -0.2525 0.3824 0.5763 -0.3593 -0.1056 0.0333 
0.2637 1.0539 1.0092 1.1384 0.6893 0.0291 0.9287 -1.3464 -1.1368 
2.0800 2.0600 1.5500 0.6700 0.6100 0.4200 0.2300 0.8300 -0.5200 
-0.3400 -1.2500 -0.6000 -0.9600 -1.0000 -1.1900 -0.9700 1.1900 1.2700 
-0.7292 -0.9460 -0.0063 -0.3261 0.4555 0.7599 -0.6449 0.1127 0.1807 
-0.1771 0.6863 0.8303 1.4059 1.8117 1.4956 -0.0112 -1.5356 -1.3559 
-1.2100 -1.1900 -0.3300 -0.4600 -0.5400 0.2200 -0.9900 0.7400 1.0200 
-1.2028 -1.1871 -0.3255 -0.4587 -0.5252 0.2285 -0.9859 0.7316 1.0083 
0.1495 1.0953 0.8976 1.3661 1.5791 1.0329 0.2609 -1.2728 -1.3712 
-2.1600 -1.0200 -0.1900 -0.0300 -0.8400 -0.9900 -1.7200 1.4300 1.7300 
-1.2131 -1.1804 -0.3241 -0.4496 -0.5396 0.2056 -0.9588 0.7129 0.9984 
0.2764 0.9965 0.9899 1.1291 0.6733 0.0437 0.9593 -1.3384 -1.1468 
0.0799 1.0825 0.9093 1.4637 1.8339 1.3276 0.0752 -1.3812 -1.4389 
-1.2100 -1.1900 -0.3300 -0.4600 -0.5400 0.2200 -0.9900 0.7400 1.0200 
0.2500 1.0600 1.0100 1.1400 0.6900 0.0200 0.9300 -1.3600 -1.1400 
-0.2948 0.3821 0.7024 1.1643 1.6164 1.4157 -0.0747 -1.3603 -1.1527 
-1.4400 -0.4700 0.1100 0.3200 -0.5100 -0.8600 1.3500 -1.2900 -0.6000 
-0.3643 0.4008 0.7572 1.3612 1.8043 1.6247 -0.1117 -1.5892 -1.2793 
0.1445 1.2653 0.9431 1.4877 1.8559 1.2561 0.0768 -1.3271 -1.4599 
0.4141 0.3188 0.7581 1.0237 0.4983 0.2273 1.3171 -1.2552 -1.2747 
1.0676 1.4493 1.2339 1.1595 0.8749 0.4677 0.3849 -0.4840 -0.7604 
0.2500 1.0600 1.0100 1.1400 0.6900 0.0200 0.9300 -1.3600 -1.1400 
1.0855 1.4467 1.2316 1.1269 0.8812 0.4933 0.3343 -0.4347 -0.7272 
0.2131 1.3544 0.9667 1.5131 1.8905 1.2563 0.0777 -1.2992 -1.4873 
0.1847 1.1493 0.9727 1.3315 1.3351 0.7179 0.4540 -1.3544 -1.3131 
2.0800 2.0600 1.5500 0.6700 0.6100 0.4200 0.2300 0.8300 -0.5200 
0.1700 -0.6200 -1.6500 -1.0300 -1.7400 -1.7800 1.9600 -1.2100 -0.2700 
-1.4400 -0.4700 0.1100 0.3200 -0.5100 -0.8600 1.3500 -1.2900 -0.6000 
1.0900 1.4600 1.2400 1.1600 0.8800 0.4800 0.3700 -0.4600 -0.7500 
-1.3044 -0.5105 0.1079 0.2701 -0.3003 -0.5160 0.9548 -1.0608 -0.4712 
-1.4144 -0.5247 0.0793 0.2589 -0.4976 -0.7651 1.1669 -1.1360 -0.4821 
0.6800 -0.1600 -1.6200 -1.7600 -0.8600 -1.1900 0.7100 0.4000 0.1500 
1.1600 -0.5700 -1.5200 -1.0700 -0.2800 -0.1300 -0.1600 0.2800 -0.0300 
0.1595 -0.6329 -1.6120 -1.0213 -1.6835 -1.7267 1.9063 -1.1781 -0.2625 
-0.3063 0.4592 0.7816 1.3808 1.8291 1.6339 -0.0799 -1.6056 -1.3169 
-0.0600 0.2716 0.3996 0.5003 0.2153 -0.1916 0.7969 -0.9053 -0.7072 
-1.0252 -0.8795 -0.1356 -0.2633 -0.3943 0.0924 -0.4973 0.3389 0.5921 
-0.3224 0.4799 0.7575 1.3312 1.7375 1.5017 -0.0223 -1.5536 -1.2921 
0.1087 -0.6288 -1.5719 -0.9949 -1.6256 -1.7001 1.7416 -1.0357 -0.1533 
0.3087 0.8576 0.9327 1.0771 0.6265 0.0812 0.9945 -1.2892 -1.1412 
-0.7096 -0.9055 0.0295 -0.2896 0.5159 0.7508 -0.5348 -0.0021 0.0689 
-0.7712 -0.6781 -0.0241 -0.1365 -0.1207 0.1980 -0.1773 -0.0593 0.1951 
-0.6624 -0.9573 0.0149 -0.3432 0.5536 0.8432 -0.6565 0.1004 0.1327 
-0.3400 -1.2500 -0.6000 -0.9600 -1.0000 -1.1900 -0.9700 1.1900 1.2700 
-0.3468 0.4436 0.7575 1.3419 1.7344 1.5165 -0.0108 -1.5952 -1.2979 
0.1700 -0.6200 -1.6500 -1.0300 -1.7400 -1.7800 1.9600 -1.2100 -0.2700 
2.0800 2.0600 1.5500 0.6700 0.6100 0.4200 0.2300 0.8300 -0.5200 
0.2500 1.0600 1.0100 1.1400 0.6900 0.0200 0.9300 -1.3600 -1.1400 
0.5195 -0.4489 -0.1693 -0.1403 -0.5448 -0.0971 0.5447 -0.2344 -0.2419 
-2.0979 -1.0093 -0.2289 -0.0567 -0.8640 -1.0111 -1.6219 1.3596 1.6767 
-0.7500 0.0600 0.6300 1.5000 0.6000 1.1400 -0.5300 1.1800 -0.1900 
-0.7100 0.9000 0.2100 -0.7200 -1.2600 0.8600 -1.7200 1.0300 1.9800 
-0.7100 0.9000 0.2100 -0.7200 -1.2600 0.8600 -1.7200 1.0300 1.9800 
-0.7100 0.9000 0.2100 -0.7200 -1.2600 0.8600 -1.7200 1.0300 1.9800 
1.3291 1.1384 1.0237 -0.0708 0.9989 1.1925 -1.2255 0.9239 0.2924 
0.5200 -0.4600 -0.1800 -0.1300 -0.5600 -0.1000 0.5900 -0.2700 -0.2700 
-0.6700 -0.9700 0.0100 -0.3600 0.5700 0.8600 -0.6800 0.1100 0.1400 
1.1300 1.4120 1.2080 0.9632 0.9024 0.5968 0.1108 -0.2360 -0.5820 
0.1700 -0.6200 -1.6500 -1.0300 -1.7400 -1.7800 1.9600 -1.2100 -0.2700 
0.1700 -0.6200 -1.6500 -1.0300 -1.7400 -1.7800 1.9600 -1.2100 -0.2700 
-0.7100 0.9000 0.2100 -0.7200 -1.2600 0.8600 -1.7200 1.0300 1.9800 
-1.4496 -0.4773 0.1060 0.3153 -0.5144 -0.8617 1.3091 -1.2537 -0.5689 
1.1067 1.4400 1.2267 1.0780 0.8893 0.5287 0.2620 -0.3667 -0.6800 
-0.3327 0.4327 0.7727 1.3819 1.8409 1.6548 -0.0880 -1.6256 -1.3223 
0.4400 0.2000 0.7200 1.0000 0.4500 0.2400 1.3900 -1.2400 -1.2900 
-1.4369 -0.4796 0.1041 0.3096 -0.5104 -0.8456 1.3188 -1.2629 -0.5784 
0.5483 -0.3296 -0.0621 -0.1291 -0.3779 0.0328 0.3653 -0.1115 -0.1877 
-0.7100 0.9000 0.2100 -0.7200 -1.2600 0.8600 -1.7200 1.0300 1.9800 
-1.1181 -1.0555 -0.2296 -0.3483 -0.4036 0.2085 -0.7575 0.4989 0.7748 
0.2200 -1.2400 -0.4600 -1.0500 0.1900 -0.4200 0.5700 -0.1400 -0.1200 
0.2612 1.0653 1.0131 1.1403 0.6925 0.0261 0.9225 -1.3480 -1.1348 
-2.1600 -1.0200 -0.1900 -0.0300 -0.8400 -0.9900 -1.7200 1.4300 1.7300 
1.0004 1.4173 1.2155 1.1579 0.8597 0.4309 0.4297 -0.5560 -0.7916 
0.2261 -1.2256 -0.4755 -1.0595 0.1760 -0.4303 0.5719 -0.1328 -0.1164 
-0.5373 -0.7567 -1.7248 -1.0685 -1.1677 -1.7129 -0.0721 0.7460 1.3884 
-1.4400 -0.4700 0.1100 0.3200 -0.5100 -0.8600 1.3500 -1.2900 -0.6000 
-1.4205 -0.5055 0.0911 0.2797 -0.4968 -0.7939 1.2293 -1.1901 -0.5253 
-1.1880 -1.1715 -0.3160 -0.4405 -0.5268 0.2203 -0.9583 0.7136 0.9892 
-0.7100 0.9000 0.2100 -0.7200 -1.2600 0.8600 -1.7200 1.0300 1.9800 
-0.2619 0.5229 0.7980 1.3427 1.6735 1.4140 0.0576 -1.5799 -1.2956 
0.4400 0.2000 0.7200 1.0000 0.4500 0.2400 1.3900 -1.2400 -1.2900 
0.1832 -0.6193 -1.6483 -1.0305 -1.7205 -1.7580 1.9317 -1.1901 -0.2668 
0.1700 -0.6200 -1.6500 -1.0300 -1.7400 -1.7800 1.9600 -1.2100 -0.2700 
0.2525 1.0485 1.0061 1.1381 0.6868 0.0229 0.9361 -1.3584 -1.1420 
0.2292 1.0377 0.9864 1.1517 0.7981 0.1560 0.8315 -1.3376 -1.1553 
0.4809 -0.4544 -0.1769 -0.1205 -0.5139 -0.0823 0.5483 -0.2427 -0.2581 
1.0900 1.4600 1.2400 1.1600 0.8800 0.4800 0.3700 -0.4600 -0.7500 
0.5200 -0.4600 -0.1800 -0.1300 -0.5600 -0.1000 0.5900 -0.2700 -0.2700 
-0.5400 -0.7500 -1.7400 -1.0700 -1.1700 -1.7200 -0.0600 0.7400 1.3900 
0.5200 -0.4600 -0.1800 -0.1300 -0.5600 -0.1000 0.5900 -0.2700 -0.2700 
-1.3312 -0.5559 0.0849 0.2085 -0.3668 -0.6019 1.0169 -1.0492 -0.4581 
0.2500 1.0600 1.0100 1.1400 0.6900 0.0200 0.9300 -1.3600 -1.1400 
0.4400 0.2000 0.7200 1.0000 0.4500 0.2400 1.3900 -1.2400 -1.2900 
0.1396 1.2375 0.9359 1.4800 1.8847 1.3061 0.0341 -1.3164 -1.4501 
-0.3468 0.4301 0.7609 1.3523 1.7639 1.5605 -0.0340 -1.6085 -1.3029 
0.8801 1.3496 1.1635 1.1277 0.9179 0.4836 0.3817 -0.6151 -0.8219 
0.2520 1.0527 1.0056 1.1432 0.7031 0.0396 0.9245 -1.3576 -1.1467 
0.1953 1.3447 0.9647 1.5163 1.9081 1.2804 0.0560 -1.3088 -1.4855 
-1.2100 -1.1900 -0.3300 -0.4600 -0.5400 0.2200 -0.9900 0.7400 1.0200 
-0.7005 -0.8847 0.0312 -0.2629 0.5136 0.7507 -0.5583 0.0013 0.0784 
0.3135 1.0425 1.0079 1.1253 0.6821 0.0600 0.9017 -1.2703 -1.1024 
-0.3400 0.4200 0.7700 1.3800 1.8400 1.6600 -0.0900 -1.6300 -1.3200 
0.2836 1.0760 1.0192 1.1408 0.6976 0.0384 0.9076 -1.3240 -1.1244 
1.3400 1.1600 1.0400 -0.0700 1.0200 1.2100 -1.2500 0.9400 0.3000 
0.1847 1.3052 0.9529 1.4811 1.8577 1.2416 0.0693 -1.2916 -1.4544 
0.2105 1.3659 0.9705 1.5149 1.8937 1.2533 0.0716 -1.3008 -1.4853 
-0.2495 0.4745 0.7552 1.2608 1.6224 1.3925 0.0096 -1.4487 -1.2209 
-1.3357 -0.5025 0.1124 0.2744 -0.3469 -0.6179 1.0909 -1.1413 -0.5285 
0.2984 0.0963 0.6501 0.8709 0.4701 0.2992 1.1704 -1.1215 -1.1457 
-0.3400 0.4335 0.7665 1.3696 1.8105 1.6160 -0.0668 -1.6167 -1.3149 
-1.0108 -1.0825 -0.1971 -0.3853 -0.1547 0.4357 -0.8512 0.4888 0.6881 
-0.6993 -0.9121 0.0281 -0.2987 0.5303 0.7737 -0.5619 0.0165 0.0788 
0.5971 -0.2173 -1.5020 -1.6500 -0.7756 -1.0871 0.6156 0.3791 0.1564 
0.2533 1.0568 1.0099 1.1435 0.7079 0.0480 0.9089 -1.3516 -1.1372 
-0.6432 -0.9416 0.0237 -0.3561 0.5760 0.8647 -0.6876 0.1211 0.1421 
-0.5400 -0.7500 -1.7400 -1.0700 -1.1700 -1.7200 -0.0600 0.7400 1.3900 
-1.2284 -1.1324 -0.2948 -0.3976 -0.5376 0.1336 -0.8028 0.5776 0.8904 
0.2349 -1.2080 -0.4400 -1.0369 0.2011 -0.3983 0.5457 -0.1256 -0.1144 
0.1389 -0.6253 -1.6305 -1.0167 -1.7280 -1.7695 1.9109 -1.1748 -0.2433 
0.1817 1.3111 0.9604 1.5024 1.8737 1.2575 0.0752 -1.3192 -1.4716 
0.1700 -0.6200 -1.6500 -1.0300 -1.7400 -1.7800 1.9600 -1.2100 -0.2700 
0.1635 1.2160 0.9312 1.4629 1.8281 1.2545 0.0913 -1.3052 -1.4467 
0.0120 1.0280 0.8980 1.4696 1.8848 1.4104 0.0060 -1.4188 -1.4288 
2.0800 2.0600 1.5500 0.6700 0.6100 0.4200 0.2300 0.8300 -0.5200 
-0.6700 -0.9700 0.0100 -0.3600 0.5700 0.8600 -0.6800 0.1100 0.1400 
-0.1037 0.8129 0.8569 1.4245 1.8211 1.4436 0.0088 -1.4916 -1.3785 
0.2376 0.9937 0.9825 1.1216 0.6612 0.0200 0.9601 -1.3527 -1.1408 
-0.7100 0.9000 0.2100 -0.7200 -1.2600 0.8600 -1.7200 1.0300 1.9800 
-1.4175 -0.4496 0.1220 0.3309 -0.4940 -0.8483 1.3444 -1.2909 -0.6072 
-0.1787 0.6508 0.8235 1.3613 1.6805 1.3597 0.0857 -1.5299 -1.3225 
0.1587 1.2813 0.9513 1.5069 1.9035 1.3064 0.0460 -1.3308 -1.4741 
0.2495 1.0641 1.0095 1.1451 0.7063 0.0367 0.9184 -1.3592 -1.1447 
0.1807 1.3193 0.9593 1.5125 1.9063 1.2908 0.0520 -1.3176 -1.4809 
0.1731 0.9033 0.9367 1.0692 0.6529 0.0508 0.8683 -1.2799 -1.0708 
0.1953 1.3447 0.9647 1.5163 1.9081 1.2804 0.0560 -1.3088 -1.4855 
-1.4592 -0.4847 0.1020 0.3107 -0.5188 -0.8635 1.2681 -1.2175 -0.5379 
0.2749 1.0592 1.0123 1.1387 0.6919 0.0352 0.9212 -1.3344 -1.1316 
-0.7100 0.9000 0.2100 -0.7200 -1.2600 0.8600 -1.7200 1.0300 1.9800 
-1.2100 -1.1900 -0.3300 -0.4600 -0.5400 0.2200 -0.9900 0.7400 1.0200 
0.2495 1.0641 1.0095 1.1451 0.7063 0.0367 0.9184 -1.3592 -1.1447 
1.1479 -0.5483 -1.4863 -1.0405 -0.2671 -0.1280 -0.1455 0.2581 -0.0448 
0.2032 1.3532 0.9679 1.5131 1.8928 1.2585 0.0696 -1.3052 -1.4831 
0.2500 1.0600 1.0100 1.1400 0.6900 0.0200 0.9300 -1.3600 -1.1400 
1.3400 1.1600 1.0400 -0.0700 1.0200 1.2100 -1.2500 0.9400 0.3000 
0.2472 1.0285 0.9991 1.1395 0.6989 0.0477 0.9287 -1.3604 -1.1464 
0.4044 0.1903 0.7119 0.9920 0.4887 0.2861 1.3229 -1.2324 -1.2717 
-0.5400 -0.7500 -1.7400 -1.0700 -1.1700 -1.7200 -0.0600 0.7400 1.3900 
0.1700 -0.6200 -1.6500 -1.0300 -1.7400 -1.7800 1.9600 -1.2100 -0.2700 
0.1329 1.2304 0.9319 1.4736 1.8536 1.2809 0.0416 -1.3088 -1.4337 
-0.3275 -1.2251 -0.6379 -0.9572 -0.9964 -1.1720 -0.9083 1.1339 1.2304 
-0.5365 -0.8151 -1.5808 -1.0420 -1.1351 -1.6117 -0.1819 0.7880 1.3673 
-0.7100 0.9000 0.2100 -0.7200 -1.2600 0.8600 -1.7200 1.0300 1.9800 
0.5165 -0.3573 -0.1003 -0.0615 -0.4723 -0.0761 0.5836 -0.3120 -0.3088 
0.2343 1.0429 1.0036 1.1464 0.7207 0.0637 0.9028 -1.3672 -1.1448 
-0.6700 -0.9700 0.0100 -0.3600 0.5700 0.8600 -0.6800 0.1100 0.1400 
0.1147 1.2053 0.9353 1.4957 1.8979 1.3376 0.0340 -1.3572 -1.4605 
0.6800 -0.1600 -1.6200 -1.7600 -0.8600 -1.1900 0.7100 0.4000 0.1500 
-1.4195 -0.4833 0.1073 0.3019 -0.4812 -0.8141 1.2959 -1.2527 -0.5803 
0.1909 0.3905 0.7472 1.1016 0.9556 0.6963 0.7957 -1.2820 -1.2599 
-2.1600 -1.0200 -0.1900 -0.0300 -0.8400 -0.9900 -1.7200 1.4300 1.7300 
0.5200 -0.4600 -0.1800 -0.1300 -0.5600 -0.1000 0.5900 -0.2700 -0.2700 
0.2200 -1.2400 -0.4600 -1.0500 0.1900 -0.4200 0.5700 -0.1400 -0.1200 
2.0800 2.0600 1.5500 0.6700 0.6100 0.4200 0.2300 0.8300 -0.5200 
1.3367 1.1640 1.0427 -0.0536 1.0181 1.2003 -1.2284 0.9213 0.2860 
2.0800 2.0600 1.5500 0.6700 0.6100 0.4200 0.2300 0.8300 -0.5200 
-1.2100 -1.1900 -0.3300 -0.4600 -0.5400 0.2200 -0.9900 0.7400 1.0200 
1.3400 1.1600 1.0400 -0.0700 1.0200 1.2100 -1.2500 0.9400 0.3000 
0.1700 -0.6200 -1.6500 -1.0300 -1.7400 -1.7800 1.9600 -1.2100 -0.2700 
1.3076 1.1613 1.0419 -0.0213 1.0093 1.1685 -1.1703 0.8600 0.2476 
-0.6772 -0.9729 0.0055 -0.3613 0.5552 0.8515 -0.6841 0.1184 0.1517 
-0.5400 -0.7500 -1.7400 -1.0700 -1.1700 -1.7200 -0.0600 0.7400 1.3900 
1.3183 1.1708 1.0444 -0.0160 1.0281 1.1913 -1.1893 0.8728 0.2481 
0.0957 -0.6385 -1.4843 -1.0308 -1.4848 -1.5601 1.5509 -0.8673 -0.1188 
-0.4955 -0.8069 -1.5448 -1.0283 -1.1051 -1.5627 -0.1011 0.6848 1.2608 
0.2612 1.0653 1.0131 1.1403 0.6925 0.0261 0.9225 -1.3480 -1.1348 
-1.7055 -0.9944 -0.3396 -0.2111 -0.8891 -1.0124 -1.1895 1.0484 1.3876 
1.0900 1.4600 1.2400 1.1600 0.8800 0.4800 0.3700 -0.4600 -0.7500 
-0.5400 -0.7500 -1.7400 -1.0700 -1.1700 -1.7200 -0.0600 0.7400 1.3900 
-1.2253 -1.1420 -0.3007 -0.4080 -0.5380 0.1480 -0.8340 0.6047 0.9120 
1.3400 1.1600 1.0400 -0.0700 1.0200 1.2100 -1.2500 0.9400 0.3000 
0.4400 0.2000 0.7200 1.0000 0.4500 0.2400 1.3900 -1.2400 -1.2900 
-0.0417 0.8999 0.8412 1.3520 1.7667 1.3331 -0.0007 -1.3355 -1.3299 
-0.6936 0.8819 0.2048 -0.7121 -1.2507 0.8472 -1.6892 1.0127 1.9500 
-0.6705 -0.9451 0.0127 -0.3648 0.5456 0.8600 -0.6939 0.1223 0.1645 
0.1597 -1.2284 -0.4489 -1.0160 0.1612 -0.4088 0.5388 -0.1319 -0.0960 
-0.5317 -0.7553 -1.6955 -1.0513 -1.1536 -1.6613 -0.0268 0.6796 1.3241 
0.2500 1.0600 1.0100 1.1400 0.6900 0.0200 0.9300 -1.3600 -1.1400 
-0.6772 -0.2935 0.2047 0.2133 0.2793 0.2636 0.1461 -0.5941 -0.3072 
-0.6989 0.8456 0.2027 -0.6949 -1.2209 0.8129 -1.6649 0.9964 1.9161 
-2.1600 -1.0200 -0.1900 -0.0300 -0.8400 -0.9900 -1.7200 1.4300 1.7300 
0.1916 -1.2184 -0.4685 -1.0239 0.1405 -0.4415 0.5583 -0.1351 -0.0993 
1.0900 1.4600 1.2400 1.1600 0.8800 0.4800 0.3700 -0.4600 -0.7500 
1.1600 -0.5700 -1.5200 -1.0700 -0.2800 -0.1300 -0.1600 0.2800 -0.0300 
0.2500 1.0600 1.0100 1.1400 0.6900 0.0200 0.9300 -1.3600 -1.1400 
0.2525 1.0485 1.0061 1.1381 0.6868 0.0229 0.9361 -1.3584 -1.1420 
0.1321 -0.6269 -1.6548 -1.0321 -1.7096 -1.7768 1.8523 -1.1060 -0.1815 
-1.0191 -0.5936 0.1303 0.1379 0.1557 0.0861 0.3765 -0.7431 -0.3613 
-0.5400 -0.7500 -1.7400 -1.0700 -1.1700 -1.7200 -0.0600 0.7400 1.3900 
0.4724 -0.4225 -0.1380 -0.1068 -0.5077 -0.1064 0.4972 -0.2052 -0.2229 
1.1600 -0.5700 -1.5200 -1.0700 -0.2800 -0.1300 -0.1600 0.2800 -0.0300 
0.3855 0.2261 0.7272 1.0272 0.5459 0.3317 1.2852 -1.2676 -1.2900 
-0.3327 0.4327 0.7727 1.3819 1.8409 1.6548 -0.0880 -1.6256 -1.3223 
-0.1820 0.6719 0.8196 1.3877 1.8111 1.5016 -0.0307 -1.5116 -1.3411 
-0.7100 0.9000 0.2100 -0.7200 -1.2600 0.8600 -1.7200 1.0300 1.9800 
-0.2211 0.1180 0.5640 0.9032 1.0904 0.9484 0.2760 -1.1716 -1.0008 
0.0596 -0.6584 -1.5909 -1.0099 -1.6543 -1.7231 1.6588 -0.9548 -0.0744 
-1.2015 -1.1589 -0.3095 -0.4251 -0.5079 0.2248 -0.9468 0.6813 0.9672 
-0.7100 0.9000 0.2100 -0.7200 -1.2600 0.8600 -1.7200 1.0300 1.9800 
0.0961 1.1573 0.9204 1.4637 1.8628 1.3207 0.0337 -1.3436 -1.4319 
1.1600 -0.5700 -1.5200 -1.0700 -0.2800 -0.1300 -0.1600 0.2800 -0.0300 
-0.1175 0.6372 0.8153 1.3749 1.7095 1.4097 0.1059 -1.5048 -1.3599 
0.2551 1.0371 1.0023 1.1363 0.6836 0.0259 0.9423 -1.3568 -1.1440 
-0.2124 0.6295 0.8079 1.3904 1.8399 1.5557 -0.0619 -1.5276 -1.3413 
-1.0876 -1.1401 -0.2529 -0.4373 -0.2884 0.3651 -0.9197 0.5972 0.8205 
-1.4369 -0.4796 0.1041 0.3096 -0.5104 -0.8456 1.3188 -1.2629 -0.5784 
0.1037 -0.6321 -1.6584 -1.0337 -1.6868 -1.7744 1.7715 -1.0280 -0.1151 
-0.5400 -0.7500 -1.7400 -1.0700 -1.1700 -1.7200 -0.0600 0.7400 1.3900 
-0.3400 0.4200 0.7700 1.3800 1.8400 1.6600 -0.0900 -1.6300 -1.3200 
0.2489 1.0683 1.0089 1.1501 0.7225 0.0533 0.9068 -1.3584 -1.1493 
0.5200 -0.4600 -0.1800 -0.1300 -0.5600 -0.1000 0.5900 -0.2700 -0.2700 
-1.2161 -1.1708 -0.3183 -0.4392 -0.5392 0.1912 -0.9276 0.6859 0.9768 
2.0800 2.0600 1.5500 0.6700 0.6100 0.4200 0.2300 0.8300 -0.5200 
-1.4297 -0.4767 0.1087 0.3109 -0.4956 -0.8371 1.3229 -1.2713 -0.5901 
-0.3091 0.4583 0.7823 1.3723 1.7949 1.5892 -0.0472 -1.6148 -1.3151 
-0.7100 0.9000 0.2100 -0.7200 -1.2600 0.8600 -1.7200 1.0300 1.9800 
-1.3592 -0.6975 -0.0263 0.0717 -0.5048 -0.5059 0.6053 -0.6488 -0.0933 
0.2551 1.0371 1.0023 1.1363 0.6836 0.0259 0.9423 -1.3568 -1.1440 
-2.1600 -1.0200 -0.1900 -0.0300 -0.8400 -0.9900 -1.7200 1.4300 1.7300 
-0.1899 0.6015 0.8123 1.3795 1.7505 1.4700 0.0360 -1.5464 -1.3411 
0.6800 -0.1600 -1.6200 -1.7600 -0.8600 -1.1900 0.7100 0.4000 0.1500 
0.3987 0.2547 0.7375 1.0227 0.5184 0.2851 1.3063 -1.2620 -1.2832 
-0.5400 -0.7500 -1.7400 -1.0700 -1.1700 -1.7200 -0.0600 0.7400 1.3900 
-1.4400 -0.4700 0.1100 0.3200 -0.5100 -0.8600 1.3500 -1.2900 -0.6000 
-0.3253 0.4453 0.7753 1.3837 1.8419 1.6496 -0.0860 -1.6212 -1.3245 
-0.7100 0.9000 0.2100 -0.7200 -1.2600 0.8600 -1.7200 1.0300 1.9800 
-2.1600 -1.0200 -0.1900 -0.0300 -0.8400 -0.9900 -1.7200 1.4300 1.7300 
1.1600 -0.5700 -1.5200 -1.0700 -0.2800 -0.1300 -0.1600 0.2800 -0.0300 
0.2500 1.0600 1.0100 1.1400 0.6900 0.0200 0.9300 -1.3600 -1.1400 
-0.3400 -1.2500 -0.6000 -0.9600 -1.0000 -1.1900 -0.9700 1.1900 1.2700 
0.2200 -1.2400 -0.4600 -1.0500 0.1900 -0.4200 0.5700 -0.1400 -0.1200 
-0.7036 -0.8588 0.0579 -0.2179 0.5328 0.7461 -0.4664 -0.0896 0.0033 
-1.2417 -0.5672 0.0852 0.1664 -0.2972 -0.4967 0.8647 -0.9304 -0.3957 
1.0788 1.4547 1.2369 1.1597 0.8775 0.4739 0.3775 -0.4720 -0.7552 
0.1853 1.2613 0.9484 1.4605 1.8064 1.2111 0.0988 -1.2892 -1.4327 
-1.0543 -0.5328 0.1416 0.2003 0.0807 -0.0504 0.5179 -0.8408 -0.4173 
-1.1660 -1.1339 -0.2945 -0.4167 -0.5004 0.1649 -0.8315 0.5991 0.8845 
1.1259 -0.5641 -1.4485 -1.0199 -0.2949 -0.1284 -0.1200 0.2507 -0.0428 
-0.7161 0.8472 0.2001 -0.7117 -1.2260 0.8515 -1.6964 1.0139 1.9427 
-2.1600 -1.0200 -0.1900 -0.0300 -0.8400 -0.9900 -1.7200 1.4300 1.7300 
-0.2656 0.5384 0.7977 1.3885 1.8168 1.5747 -0.0468 -1.5876 -1.3333 
1.1400 1.4000 1.2000 0.9140 0.9080 0.6260 0.0460 -0.1800 -0.5400 
1.3167 1.1880 1.0587 0.0448 1.0069 1.1419 -1.0988 0.8093 0.2020 
-2.1600 -1.0200 -0.1900 -0.0300 -0.8400 -0.9900 -1.7200 1.4300 1.7300 
0.2200 -1.2400 -0.4600 -1.0500 0.1900 -0.4200 0.5700 -0.1400 -0.1200 
-0.7500 0.0600 0.6300 1.5000 0.6000 1.1400 -0.5300 1.1800 -0.1900 
-1.2100 -1.1900 -0.3300 -0.4600 -0.5400 0.2200 -0.9900 0.7400 1.0200 
0.1700 -0.6200 -1.6500 -1.0300 -1.7400 -1.7800 1.9600 -1.2100 -0.2700 
0.2100 1.3700 0.9700 1.5200 1.9100 1.2700 0.0600 -1.3000 -1.4900 
-0.7500 0.0600 0.6300 1.5000 0.6000 1.1400 -0.5300 1.1800 -0.1900 
-2.1600 -1.0200 -0.1900 -0.0300 -0.8400 -0.9900 -1.7200 1.4300 1.7300 
-1.4400 -0.4700 0.1100 0.3200 -0.5100 -0.8600 1.3500 -1.2900 -0.6000 
-0.3400 -1.2500 -0.6000 -0.9600 -1.0000 -1.1900 -0.9700 1.1900 1.2700 
0.5200 -0.4600 -0.1800 -0.1300 -0.5600 -0.1000 0.5900 -0.2700 -0.2700 
-1.2100 -1.1900 -0.3300 -0.4600 -0.5400 0.2200 -0.9900 0.7400 1.0200 
1.0900 1.4600 1.2400 1.1600 0.8800 0.4800 0.3700 -0.4600 -0.7500 
0.4400 0.2000 0.7200 1.0000 0.4500 0.2400 1.3900 -1.2400 -1.2900 
-0.7100 0.9000 0.2100 -0.7200 -1.2600 0.8600 -1.7200 1.0300 1.9800 
0.1953 1.3447 0.9647 1.5163 1.9081 1.2804 0.0560 -1.3088 -1.4855 
-0.4000 0.3444 0.7188 1.2899 1.6973 1.5293 -0.0523 -1.5616 -1.2405 
-0.3003 0.4677 0.7800 1.3824 1.8252 1.6203 -0.0623 -1.6072 -1.3287 
0.1700 -0.6200 -1.6500 -1.0300 -1.7400 -1.7800 1.9600 -1.2100 -0.2700 
-1.3936 -0.5320 0.0764 0.2523 -0.4671 -0.7027 1.0853 -1.0864 -0.4485 
-0.3517 0.4157 0.7503 1.3341 1.7632 1.5665 -0.0535 -1.5845 -1.2881 
-0.7100 0.9000 0.2100 -0.7200 -1.2600 0.8600 -1.7200 1.0300 1.9800 
0.2475 1.0409 1.0023 1.1499 0.7363 0.0895 0.8899 -1.3528 -1.1463 
0.1391 -0.5808 -1.3573 -0.9956 -1.2636 -1.3601 1.4199 -0.7765 -0.1516 
0.5537 -0.3619 -0.1553 -0.1425 -0.4685 -0.0808 0.5099 -0.2167 -0.2327 
1.0900 1.4600 1.2400 1.1600 0.8800 0.4800 0.3700 -0.4600 -0.7500 
0.1705 -0.5935 -1.6151 -0.9960 -1.6913 -1.7393 1.9347 -1.2112 -0.2863 
-0.3492 -1.0563 -0.7524 -0.9469 -0.8815 -0.9851 -0.6651 0.9381 1.0653 
2.0800 2.0600 1.5500 0.6700 0.6100 0.4200 0.2300 0.8300 -0.5200 
0.8735 1.3152 1.1587 1.1352 0.8279 0.3948 0.4795 -0.6440 -0.8235 
1.0788 1.4547 1.2369 1.1597 0.8775 0.4739 0.3775 -0.4720 -0.7552 
-0.5435 -0.7704 -1.6497 -1.0384 -1.1536 -1.6623 -0.0631 0.7049 1.3316 
0.2200 -1.2400 -0.4600 -1.0500 0.1900 -0.4200 0.5700 -0.1400 -0.1200 
1.0900 1.4600 1.2400 1.1600 0.8800 0.4800 0.3700 -0.4600 -0.7500 
-0.1295 -0.0464 0.4129 0.6435 0.1148 -0.0831 1.1337 -1.0576 -0.8741 
-1.1101 -1.0151 -0.2319 -0.3264 -0.3940 0.2508 -0.8615 0.5669 0.8287 
-0.6784 0.7367 0.1707 -0.7201 -1.1436 0.8003 -1.5909 0.9548 1.8341 
-0.5296 -0.5580 0.1748 0.0327 0.5740 0.7823 -0.4879 -0.1237 -0.0415 
0.8901 1.0313 0.9463 0.5463 0.7436 0.5883 -0.0877 -0.1496 -0.4067 
0.2973 0.8969 0.9537 1.1079 0.6672 0.1147 0.9483 -1.2603 -1.1356 
-2.0127 -0.9523 -0.1532 -0.0380 -0.7792 -0.9199 -1.6639 1.3947 1.6536 
0.1671 1.2857 0.9551 1.4987 1.8719 1.2679 0.0712 -1.3280 -1.4671 
-0.7167 0.8721 0.2028 -0.7165 -1.2504 0.8515 -1.7103 1.0261 1.9672 
0.2447 1.0177 0.9847 1.1101 0.6643 0.0068 0.9108 -1.3244 -1.1099 
0.2045 1.1600 0.9204 1.4259 1.6649 1.0980 0.2621 -1.3015 -1.4423 
-1.1679 -0.2363 0.2399 0.4580 -0.1513 -0.5004 0.8848 -1.0597 -0.5369 
0.1219 0.9761 0.9432 1.2141 1.0196 0.4348 0.6605 -1.3821 -1.2123 
-1.4400 -0.4700 0.1100 0.3200 -0.5100 -0.8600 1.3500 -1.2900 -0.6000 
0.2535 1.0208 0.9733 1.1909 0.8781 0.2624 0.8201 -1.3428 -1.2124 
-0.6967 -0.5189 0.1691 0.0877 0.3993 0.5083 -0.2064 -0.3139 -0.1289 
0.2243 1.0209 0.9813 1.1301 0.7447 0.1231 0.8256 -1.2999 -1.1072 
-0.7100 0.9000 0.2100 -0.7200 -1.2600 0.8600 -1.7200 1.0300 1.9800 
2.0179 2.0200 1.5305 0.6873 0.6109 0.4243 0.2292 0.8055 -0.5239 
-0.0749 0.7631 0.7716 1.1155 1.2673 0.8167 0.2716 -1.1904 -1.1375 
0.2993 1.0625 1.0140 1.1424 0.7100 0.0671 0.9008 -1.3080 -1.1279 
1.0432 1.2981 1.1180 0.6881 0.9945 0.7853 -0.2449 -0.0460 -0.4277 
-0.7156 0.8223 0.1975 -0.7069 -1.2016 0.8515 -1.6825 1.0016 1.9181 
-0.6695 -0.7617 -0.0561 -0.2849 0.2119 0.4763 -0.3963 0.0052 0.1516 
1.0821 -0.5924 -1.4561 -1.0431 -0.2787 -0.1488 -0.1513 0.2768 -0.0121 
1.9604 1.9693 1.5047 0.6787 0.6217 0.4549 0.1796 0.8131 -0.4976 
0.2063 0.8132 0.8376 0.9707 0.7392 0.1549 0.7865 -1.2243 -1.0611 
-0.4476 -1.1855 -0.6225 -0.8752 -0.9601 -1.0489 -0.8257 1.0125 1.1649 
-0.4223 -1.2429 -0.5765 -0.9143 -0.9672 -1.0933 -0.9813 1.1632 1.2595 
1.1600 -0.5700 -1.5200 -1.0700 -0.2800 -0.1300 -0.1600 0.2800 -0.0300 
0.2812 0.9888 0.9776 1.0831 0.7477 0.2171 0.7344 -1.1905 -1.0356 
0.1957 0.9861 0.9143 1.1393 0.9753 0.3868 0.6308 -1.2757 -1.1579 
-0.8047 -0.9579 -0.0291 -0.3199 0.3255 0.6021 -0.5684 0.0972 0.2109 
0.2624 1.0787 1.0108 1.1640 0.7755 0.1208 0.8551 -1.3364 -1.1507 
0.2159 -1.1992 -0.4557 -1.0051 0.1763 -0.4061 0.5800 -0.1759 -0.1400 
-1.6203 -1.0024 -0.2592 -0.2173 -0.7417 -0.7081 -1.1983 1.0105 1.3088 
2.0592 2.0264 1.5269 0.6593 0.5944 0.4131 0.2348 0.8153 -0.5167 
1.0564 1.4440 1.2308 1.1592 0.8724 0.4616 0.3924 -0.4960 -0.7656 
0.1568 1.1729 0.9205 1.4301 1.7464 1.1852 0.1420 -1.2939 -1.4176 
-0.6473 -1.1212 -0.5327 -0.7263 -0.8319 -0.9047 -0.9157 0.9961 1.1249 
0.7712 -0.6861 -1.2399 -0.9849 -0.2952 -0.2156 -0.2015 0.3244 0.1188 
0.8824 1.3013 1.1536 1.1109 0.8357 0.4384 0.4128 -0.5648 -0.7681 
-0.7401 -0.8795 0.0332 -0.2509 0.4744 0.6985 -0.4811 -0.0459 0.0532 
0.1660 -1.0935 -0.5796 -1.0227 -0.1344 -0.5339 0.2951 0.1200 0.1269 
0.2233 -1.2213 -0.4721 -1.0375 0.1543 -0.4339 0.5888 -0.1560 -0.1240 
0.2329 1.0701 0.9919 1.1656 0.8348 0.1812 0.8041 -1.3332 -1.1649 
0.5008 0.9893 1.0103 1.1171 0.6901 0.1805 0.8801 -1.1080 -1.0712 
0.1144 0.6081 0.7612 0.8127 0.5917 0.0519 0.7495 -1.0955 -0.9092 
-0.7039 0.8743 0.2135 -0.6917 -1.2244 0.8403 -1.6749 0.9943 1.9256 
0.1948 1.0003 0.9477 1.2115 1.0108 0.4300 0.6699 -1.3284 -1.2125 
-0.5013 -1.1875 -0.5495 -0.8689 -0.9252 -0.9769 -0.9859 1.1245 1.2412 
-0.1103 0.5415 0.5637 0.5163 0.4555 0.5177 0.0380 -0.6555 -0.3593 
-1.6049 -0.7255 -0.2315 -0.1877 -0.7967 -0.7711 -1.0635 0.8865 1.2453 
-2.1069 -0.9788 -0.1652 0.0028 -0.7911 -0.9495 -1.5755 1.2804 1.5961 
0.5160 -0.4704 -0.1837 -0.1423 -0.5500 -0.1043 0.5897 -0.2683 -0.2680 
0.6397 -0.1592 -1.5153 -1.6312 -0.7873 -1.0884 0.6664 0.3435 0.1168 
2.0800 2.0600 1.5500 0.6700 0.6100 0.4200 0.2300 0.8300 -0.5200 
-1.4400 -0.4700 0.1100 0.3200 -0.5100 -0.8600 1.3500 -1.2900 -0.6000 
-0.3369 0.2385 0.5756 0.6717 0.6292 0.4020 0.3757 -0.9872 -0.7156 
0.2549 1.0176 0.9684 1.1992 0.9075 0.2987 0.8031 -1.3396 -1.2237 
0.5300 1.1933 1.0867 1.1467 0.7533 0.1733 0.7433 -1.0600 -1.0100 
-0.7777 -0.6184 0.1469 0.0627 0.3483 0.3821 0.0735 -0.4940 -0.2721 
-1.2304 -1.0648 -0.2481 -0.3181 -0.5056 0.0824 -0.6365 0.4397 0.7545 
0.2371 1.0439 1.0029 1.1549 0.7548 0.1084 0.8701 -1.3580 -1.1467 
0.3928 0.3288 0.7589 1.0389 0.5516 0.2819 1.2660 -1.2648 -1.2801 
0.1335 0.9333 0.9065 1.2867 1.3167 0.8108 0.4540 -1.3564 -1.2985 
1.0685 1.4107 1.2091 1.0441 0.8829 0.5236 0.2487 -0.3773 -0.6728 
0.2479 1.0765 1.0079 1.1603 0.7551 0.0867 0.8836 -1.3568 -1.1587 
0.2535 1.2475 0.9595 1.4197 1.6279 1.0308 0.2520 -1.2559 -1.3973 
-0.8252 -0.9945 -0.0621 -0.3433 0.2544 0.6276 -0.6865 0.2235 0.3336 
0.2419 1.0412 0.9557 1.1868 0.9517 0.3413 0.7197 -1.3051 -1.2033 
-0.3400 -1.2500 -0.6000 -0.9600 -1.0000 -1.1900 -0.9700 1.1900 1.2700 
0.3240 0.5152 0.8153 1.0627 0.6424 0.2759 1.1028 -1.2784 -1.2321 
0.2525 1.0485 1.0061 1.1381 0.6868 0.0229 0.9361 -1.3584 -1.1420 
-2.1473 -1.0223 -0.1919 -0.0357 -0.8360 -0.9739 -1.7103 1.4208 1.7205 
0.2509 1.0609 1.0045 1.1533 0.7356 0.0729 0.9013 -1.3560 -1.1560 
0.2520 1.0527 1.0056 1.1432 0.7031 0.0396 0.9245 -1.3576 -1.1467 
-0.7100 0.9000 0.2100 -0.7200 -1.2600 0.8600 -1.7200 1.0300 1.9800 
1.3400 1.1600 1.0400 -0.0700 1.0200 1.2100 -1.2500 0.9400 0.3000 
-0.6465 -0.9076 0.0356 -0.3099 0.6057 0.8709 -0.6603 0.0724 0.0965 
1.1033 1.4440 1.2293 1.0944 0.8875 0.5189 0.2836 -0.3853 -0.6940 
-0.6656 -0.9515 0.0201 -0.3368 0.5869 0.8707 -0.6721 0.0868 0.1205 
-0.7100 0.9000 0.2100 -0.7200 -1.2600 0.8600 -1.7200 1.0300 1.9800 
-0.6700 -0.9700 0.0100 -0.3600 0.5700 0.8600 -0.6800 0.1100 0.1400 
-0.6813 -0.9496 0.0196 -0.3261 0.5560 0.8408 -0.6509 0.1056 0.1257 
0.2204 -1.2093 -0.4404 -1.0208 0.1967 -0.4141 0.5748 -0.1563 -0.1336 
0.2500 1.0600 1.0100 1.1400 0.6900 0.0200 0.9300 -1.3600 -1.1400 
-1.2100 -1.1900 -0.3300 -0.4600 -0.5400 0.2200 -0.9900 0.7400 1.0200 
0.2905 0.9360 0.9656 1.1280 0.6867 0.0947 0.9729 -1.3272 -1.1681 
-0.3864 -1.2468 -0.5856 -0.9333 -0.9755 -1.1148 -0.9711 1.1660 1.2567 
0.3893 0.4293 0.7973 1.0373 0.5140 0.1813 1.2673 -1.2720 -1.2500 
-2.0129 -0.9196 -0.1359 0.0296 -0.7744 -0.9496 -1.1372 0.9131 1.2856 
0.5183 1.1921 1.0831 1.1515 0.7671 0.1839 0.7392 -1.0712 -1.0199 
-1.4400 -0.4700 0.1100 0.3200 -0.5100 -0.8600 1.3500 -1.2900 -0.6000 
-0.3228 0.4203 0.7479 1.2973 1.7309 1.5299 -0.0592 -1.5311 -1.2563 
-0.7089 0.8501 0.2047 -0.7104 -1.2112 0.8600 -1.6923 1.0055 1.9309 
0.2744 1.0633 1.0117 1.1437 0.7081 0.0519 0.9096 -1.3336 -1.1363 
2.0800 2.0600 1.5500 0.6700 0.6100 0.4200 0.2300 0.8300 -0.5200 
0.2551 1.0371 1.0023 1.1363 0.6836 0.0259 0.9423 -1.3568 -1.1440 
-1.4267 -0.4863 0.1028 0.3005 -0.4960 -0.8227 1.2917 -1.2443 -0.5685 
-0.6803 -0.9633 0.0113 -0.3509 0.5556 0.8371 -0.6529 0.0913 0.1301 
-0.3180 0.4580 0.7780 1.3856 1.8428 1.6444 -0.0840 -1.6168 -1.3268 
0.1775 1.2355 0.9516 1.3960 1.5987 0.9747 0.2509 -1.2983 -1.3795 
0.1752 1.2201 0.9239 1.4139 1.7677 1.1813 0.0987 -1.2488 -1.4032 
-2.1600 -1.0200 -0.1900 -0.0300 -0.8400 -0.9900 -1.7200 1.4300 1.7300 
0.4037 0.3452 0.7619 1.0104 0.4892 0.2167 1.2739 -1.2117 -1.2315 
1.1412 -0.5167 -1.4325 -1.0263 -0.2567 -0.1387 -0.1189 0.2615 -0.0501 
-0.3032 -1.1501 -0.5425 -0.9075 -0.8944 -1.0541 -0.9365 1.1277 1.1847 
0.1908 -1.2328 -0.4753 -1.0424 0.1621 -0.4288 0.5408 -0.1165 -0.0847 
-0.6972 0.9021 0.2207 -0.6952 -1.2340 0.8488 -1.6847 0.9981 1.9384 
-0.6548 -0.9659 -0.0244 -0.3880 0.5152 0.7968 -0.6695 0.1367 0.1669 
-0.0719 -0.1499 0.1236 0.3247 -0.0388 0.0065 0.6737 -0.7673 -0.5841 
-1.3153 -0.5919 0.0551 0.1795 -0.3653 -0.4968 0.8060 -0.8893 -0.3224 
0.2861 1.0645 1.0153 1.1389 0.6944 0.0413 0.9137 -1.3224 -1.1264 
-2.0352 -0.9247 -0.1380 0.0307 -0.7828 -0.9675 -1.1879 0.9585 1.3261 
0.5059 -0.4639 -0.2008 -0.1425 -0.5681 -0.1216 0.5813 -0.2565 -0.2479 
0.2775 1.0477 1.0084 1.1368 0.6887 0.0381 0.9273 -1.3328 -1.1336 
0.2500 1.0600 1.0100 1.1400 0.6900 0.0200 0.9300 -1.3600 -1.1400 
-0.7100 0.9000 0.2100 -0.7200 -1.2600 0.8600 -1.7200 1.0300 1.9800 
0.1452 -0.5969 -1.5633 -0.9568 -1.6137 -1.6531 1.8701 -1.2036 -0.2925 
-2.1600 -1.0200 -0.1900 -0.0300 -0.8400 -0.9900 -1.7200 1.4300 1.7300 
-0.6700 -0.9700 0.0100 -0.3600 0.5700 0.8600 -0.6800 0.1100 0.1400 
-0.7100 0.9000 0.2100 -0.7200 -1.2600 0.8600 -1.7200 1.0300 1.9800 
-0.6727 -0.3740 0.2596 0.2477 0.7123 0.7488 -0.4217 -0.3483 -0.2069 
-0.4484 0.8437 0.4687 -0.0168 -0.5500 0.4424 -0.5911 0.0477 0.7336 
0.2500 1.0600 1.0100 1.1400 0.6900 0.0200 0.9300 -1.3600 -1.1400 
0.1953 1.3447 0.9647 1.5163 1.9081 1.2804 0.0560 -1.3088 -1.4855 
-0.7100 0.9000 0.2100 -0.7200 -1.2600 0.8600 -1.7200 1.0300 1.9800 
-0.2069 0.6667 0.8121 1.3827 1.7653 1.4451 0.0156 -1.5257 -1.3413 
0.2525 1.0485 1.0061 1.1381 0.6868 0.0229 0.9361 -1.3584 -1.1420 
0.2027 1.3573 0.9673 1.5181 1.9091 1.2752 0.0580 -1.3044 -1.4877 
0.1427 1.2219 0.9325 1.4731 1.8652 1.2924 0.0519 -1.3156 -1.4475 
0.2131 1.3544 0.9667 1.5131 1.8905 1.2563 0.0777 -1.2992 -1.4873 
0.1707 -0.6283 -1.6341 -1.0303 -1.7143 -1.7619 1.9415 -1.1957 -0.2680 
-0.6800 -0.9796 -0.0072 -0.3707 0.5195 0.8156 -0.6921 0.1412 0.1785 
0.2149 1.3544 0.9715 1.5083 1.8791 1.2480 0.0737 -1.2940 -1.4732 
-1.2100 -1.1900 -0.3300 -0.4600 -0.5400 0.2200 -0.9900 0.7400 1.0200 
0.2500 1.0600 1.0100 1.1400 0.6900 0.0200 0.9300 -1.3600 -1.1400 
0.9627 1.3657 1.1911 1.1563 0.8563 0.4319 0.4664 -0.5984 -0.8231 
0.2027 1.3573 0.9673 1.5181 1.9091 1.2752 0.0580 -1.3044 -1.4877 
1.1600 -0.5700 -1.5200 -1.0700 -0.2800 -0.1300 -0.1600 0.2800 -0.0300 
-0.7100 0.9000 0.2100 -0.7200 -1.2600 0.8600 -1.7200 1.0300 1.9800 
0.2519 1.0908 1.0049 1.1925 0.8721 0.2260 0.7835 -1.3360 -1.1764 
-1.4369 -0.4796 0.1041 0.3096 -0.5104 -0.8456 1.3188 -1.2629 -0.5784 
0.2500 1.0600 1.0100 1.1400 0.6900 0.0200 0.9300 -1.3600 -1.1400 
-2.1504 -1.0127 -0.1860 -0.0253 -0.8356 -0.9883 -1.6791 1.3937 1.6989 
-0.3321 0.4285 0.7732 1.3768 1.8247 1.6381 -0.0764 -1.6264 -1.3176 
1.1600 -0.5700 -1.5200 -1.0700 -0.2800 -0.1300 -0.1600 0.2800 -0.0300 
0.2495 1.0641 1.0095 1.1451 0.7063 0.0367 0.9184 -1.3592 -1.1447 
-0.6700 -0.9700 0.0100 -0.3600 0.5700 0.8600 -0.6800 0.1100 0.1400 
-1.4400 -0.4700 0.1100 0.3200 -0.5100 -0.8600 1.3500 -1.2900 -0.6000 
-0.3400 -1.2500 -0.6000 -0.9600 -1.0000 -1.1900 -0.9700 1.1900 1.2700 
0.2525 1.0485 1.0061 1.1381 0.6868 0.0229 0.9361 -1.3584 -1.1420 
-0.6700 -0.9700 0.0100 -0.3600 0.5700 0.8600 -0.6800 0.1100 0.1400 
-1.4400 -0.4700 0.1100 0.3200 -0.5100 -0.8600 1.3500 -1.2900 -0.6000 
-2.1600 -1.0200 -0.1900 -0.0300 -0.8400 -0.9900 -1.7200 1.4300 1.7300 
0.5200 -0.4600 -0.1800 -0.1300 -0.5600 -0.1000 0.5900 -0.2700 -0.2700 
0.2500 1.0600 1.0100 1.1400 0.6900 0.0200 0.9300 -1.3600 -1.1400 
0.2500 1.0600 1.0100 1.1400 0.6900 0.0200 0.9300 -1.3600 -1.1400 
0.2203 1.3149 0.9611 1.4891 1.8191 1.1955 0.1364 -1.2992 -1.4727 
0.1744 -1.1496 -0.4533 -0.9660 0.0995 -0.4449 0.5349 -0.1267 -0.0887 
0.2500 1.0600 1.0100 1.1400 0.6900 0.0200 0.9300 -1.3600 -1.1400 
0.1627 1.2672 0.9449 1.4755 1.8549 1.2572 0.0633 -1.3048 -1.4476 
-1.3725 -0.6812 -0.0191 0.0912 -0.5188 -0.5432 0.6636 -0.6945 -0.1248 
-0.6068 -0.8929 0.0175 -0.2933 0.4837 0.7572 -0.5400 0.0575 0.0917 
-1.5065 -0.5353 0.0767 0.2736 -0.5308 -0.8509 0.9955 -0.9812 -0.3416 
-1.0509 -0.4385 0.1920 0.3256 0.1237 -0.0287 0.5996 -0.9679 -0.5157 
0.8481 1.2443 1.1144 1.0267 0.8055 0.4516 0.2891 -0.4392 -0.6613 
-0.4236 0.2089 0.6235 1.1083 1.4920 1.3409 -0.0313 -1.4073 -1.0984 
0.2539 0.9761 0.9779 1.1181 0.6573 0.0320 0.9649 -1.3375 -1.1396 
0.1793 0.8773 0.9240 1.0720 0.6387 0.0556 0.9337 -1.3043 -1.1048 
-0.6835 0.5427 0.1635 -0.5768 -0.9941 0.6827 -1.3920 0.8339 1.5980 
0.2223 0.7167 0.8156 1.0195 0.7545 0.3127 0.7657 -1.1581 -1.0813 
0.3319 0.1392 0.6579 0.9024 0.3979 0.1723 1.3225 -1.1895 -1.1964 
-0.7079 0.8003 0.1993 -0.7008 -1.1624 0.8600 -1.6645 0.9809 1.8819 
-0.7967 -0.7188 0.0517 -0.1352 0.2628 0.4607 -0.2611 -0.1929 0.0236 
-0.2915 0.5047 0.7732 1.3339 1.7219 1.4749 -0.0027 -1.5517 -1.2923 
-1.4500 -0.5135 0.0844 0.2795 -0.5200 -0.8203 1.1745 -1.1363 -0.4731 
0.0573 0.8836 0.8131 1.1349 1.3323 0.8675 0.2020 -1.0855 -1.1271 
0.1721 0.9353 0.9321 1.0576 0.7175 0.1256 0.7680 -1.2420 -1.0499 
-0.6785 -0.9255 0.0277 -0.3019 0.5417 0.8080 -0.5945 0.0399 0.0935 
-1.0192 -0.5269 0.1165 0.1675 -0.1663 -0.1836 0.2471 -0.4191 -0.0637 
-0.3675 0.1771 0.5043 0.6719 0.9793 0.8001 -0.0016 -0.8219 -0.7163 
-0.0224 0.7897 0.8903 1.2104 1.1405 0.7088 0.4691 -1.4336 -1.1725 
0.2472 1.0285 0.9991 1.1395 0.6989 0.0477 0.9287 -1.3604 -1.1464 
0.6840 1.2081 1.1025 1.1196 0.8421 0.3983 0.4988 -0.7805 -0.8668 
0.2367 1.0032 0.9855 1.1191 0.6625 0.0215 0.9056 -1.3060 -1.1025 
0.2637 1.0539 1.0092 1.1384 0.6893 0.0291 0.9287 -1.3464 -1.1368 
-0.7276 -0.9935 -0.0263 -0.3707 0.4516 0.7917 -0.7131 0.1772 0.2339 
0.2367 1.0407 0.9932 1.1680 0.7956 0.1529 0.8571 -1.3600 -1.1721 
0.2500 1.0600 1.0100 1.1400 0.6900 0.0200 0.9300 -1.3600 -1.1400 
0.1700 -0.6200 -1.6500 -1.0300 -1.7400 -1.7800 1.9600 -1.2100 -0.2700 
-0.1565 0.6999 0.8207 1.3669 1.7816 1.4535 -0.0189 -1.4716 -1.3260 
-1.4400 -0.4700 0.1100 0.3200 -0.5100 -0.8600 1.3500 -1.2900 -0.6000 
-0.3400 0.4200 0.7700 1.3800 1.8400 1.6600 -0.0900 -1.6300 -1.3200 
-1.4400 -0.4700 0.1100 0.3200 -0.5100 -0.8600 1.3500 -1.2900 -0.6000 
0.3847 0.2773 0.7409 1.0397 0.5727 0.3344 1.2572 -1.2672 -1.2909 
0.2100 1.3700 0.9700 1.5200 1.9100 1.2700 0.0600 -1.3000 -1.4900 
0.2200 -1.2400 -0.4600 -1.0500 0.1900 -0.4200 0.5700 -0.1400 -0.1200 
-1.4400 -0.4700 0.1100 0.3200 -0.5100 -0.8600 1.3500 -1.2900 -0.6000 
1.3257 1.1424 1.0264 -0.0544 0.9971 1.1828 -1.2039 0.9052 0.2784 
-0.3400 0.4200 0.7700 1.3800 1.8400 1.6600 -0.0900 -1.6300 -1.3200 
1.0788 1.4547 1.2369 1.1597 0.8775 0.4739 0.3775 -0.4720 -0.7552 
-0.3033 0.4833 0.7833 1.3893 1.8447 1.6340 -0.0800 -1.6080 -1.3313 
0.2500 1.0600 1.0100 1.1400 0.6900 0.0200 0.9300 -1.3600 -1.1400 
0.2500 1.0600 1.0100 1.1400 0.6900 0.0200 0.9300 -1.3600 -1.1400 
0.2284 1.0271 0.9960 1.1528 0.7491 0.1052 0.8837 -1.3684 -1.1539 
-1.1740 -1.1753 -0.3073 -0.4533 -0.4660 0.2627 -0.9693 0.6980 0.9613 
0.2500 1.0600 1.0100 1.1400 0.6900 0.0200 0.9300 -1.3600 -1.1400 
1.3400 1.1600 1.0400 -0.0700 1.0200 1.2100 -1.2500 0.9400 0.3000 
0.2525 1.0485 1.0061 1.1381 0.6868 0.0229 0.9361 -1.3584 -1.1420 
0.2200 -1.2400 -0.4600 -1.0500 0.1900 -0.4200 0.5700 -0.1400 -0.1200 
0.1700 -0.6200 -1.6500 -1.0300 -1.7400 -1.7800 1.9600 -1.2100 -0.2700 
-0.3748 -1.2476 -0.5892 -0.9400 -0.9816 -1.1336 -0.9708 1.1720 1.2600 
0.4400 0.2000 0.7200 1.0000 0.4500 0.2400 1.3900 -1.2400 -1.2900 
-1.3579 -0.5233 0.0993 0.2475 -0.3948 -0.6765 1.1335 -1.1407 -0.5211 
0.5627 -0.4673 -0.2693 -0.1927 -0.5413 -0.1020 0.5400 -0.2333 -0.2540 
0.2200 -1.2400 -0.4600 -1.0500 0.1900 -0.4200 0.5700 -0.1400 -0.1200 
-1.3799 -0.4663 0.1236 0.3211 -0.4041 -0.7240 1.2304 -1.2431 -0.5896 
0.5200 -0.4600 -0.1800 -0.1300 -0.5600 -0.1000 0.5900 -0.2700 -0.2700 
-1.3816 -0.3604 0.1180 0.2368 -0.5700 -0.7224 1.1044 -1.1044 -0.3936 
1.2967 1.2120 1.0747 0.1432 0.9957 1.0835 -0.9692 0.6973 0.1180 
0.5200 -0.4600 -0.1800 -0.1300 -0.5600 -0.1000 0.5900 -0.2700 -0.2700 
0.4400 0.2000 0.7200 1.0000 0.4500 0.2400 1.3900 -1.2400 -1.2900 
-0.3400 0.4200 0.7700 1.3800 1.8400 1.6600 -0.0900 -1.6300 -1.3200 
-0.5400 -0.7500 -1.7400 -1.0700 -1.1700 -1.7200 -0.0600 0.7400 1.3900 
-0.7100 0.9000 0.2100 -0.7200 -1.2600 0.8600 -1.7200 1.0300 1.9800 
-1.2100 -1.1900 -0.3300 -0.4600 -0.5400 0.2200 -0.9900 0.7400 1.0200 
-0.7100 0.9000 0.2100 -0.7200 -1.2600 0.8600 -1.7200 1.0300 1.9800 
2.0800 2.0600 1.5500 0.6700 0.6100 0.4200 0.2300 0.8300 -0.5200 
-0.7100 0.9000 0.2100 -0.7200 -1.2600 0.8600 -1.7200 1.0300 1.9800 
0.2724 1.0707 1.0161 1.1405 0.6951 0.0323 0.9151 -1.3360 -1.1296 
-0.6583 -0.9388 0.0228 -0.3349 0.5879 0.8655 -0.6701 0.0912 0.1183 
-2.1600 -1.0200 -0.1900 -0.0300 -0.8400 -0.9900 -1.7200 1.4300 1.7300 
-1.4400 -0.4700 0.1100 0.3200 -0.5100 -0.8600 1.3500 -1.2900 -0.6000 
-0.1625 0.7072 0.8055 1.3485 1.7840 1.4488 -0.0384 -1.4327 -1.3155 
-1.4753 -0.5089 0.0881 0.2909 -0.5280 -0.8525 1.1551 -1.1179 -0.4541 
-1.4400 -0.4700 0.1100 0.3200 -0.5100 -0.8600 1.3500 -1.2900 -0.6000 
0.2500 1.0600 1.0100 1.1400 0.6900 0.0200 0.9300 -1.3600 -1.1400 
0.2637 1.0539 1.0092 1.1384 0.6893 0.0291 0.9287 -1.3464 -1.1368 
0.3003 0.4099 0.7749 1.0101 0.6124 0.2956 1.0879 -1.2396 -1.1971 
-0.6772 -0.9729 0.0055 -0.3613 0.5552 0.8515 -0.6841 0.1184 0.1517 
-1.2100 -1.1900 -0.3300 -0.4600 -0.5400 0.2200 -0.9900 0.7400 1.0200 
-2.1600 -1.0200 -0.1900 -0.0300 -0.8400 -0.9900 -1.7200 1.4300 1.7300 
0.1299 0.7779 0.8728 0.9381 0.6708 0.1349 0.7215 -1.1624 -0.9713 
-1.4400 -0.4700 0.1100 0.3200 -0.5100 -0.8600 1.3500 -1.2900 -0.6000 
0.0268 0.8823 0.8003 1.2801 1.6275 1.1881 0.1099 -1.2711 -1.3036 
2.0800 2.0600 1.5500 0.6700 0.6100 0.4200 0.2300 0.8300 -0.5200 
1.0640 1.4096 1.2192 1.1536 0.8628 0.4704 0.4108 -0.4912 -0.7716 
0.5200 -0.4600 -0.1800 -0.1300 -0.5600 -0.1000 0.5900 -0.2700 -0.2700 
1.0545 1.2905 1.1405 0.8352 0.8801 0.6363 -0.0143 -0.1421 -0.4839 
0.2765 -0.6696 -0.3688 -0.4779 -0.5767 -0.4127 0.1864 0.1387 0.1385 
-1.1840 -1.1849 -0.3245 -0.4640 -0.5165 0.2183 -0.9815 0.7292 0.9999 
-0.4267 -0.5427 0.2301 0.0052 0.5864 0.7020 -0.2700 -0.2260 -0.1768 
-0.4593 -0.2984 0.3031 0.2640 0.9645 1.0119 -0.4443 -0.3984 -0.3625 
0.2176 0.9973 0.9801 1.1032 0.7021 0.0643 0.8735 -1.3244 -1.1083 
0.3457 0.3913 0.7659 1.0203 0.5304 0.2223 1.2125 -1.2407 -1.2280 
-0.6725 -0.6099 0.1560 0.0120 0.4992 0.6221 -0.2645 -0.2839 -0.1372 
0.2408 0.9097 0.9468 1.1387 0.7524 0.1789 0.9084 -1.3371 -1.1755 
-2.1600 -1.0200 -0.1900 -0.0300 -0.8400 -0.9900 -1.7200 1.4300 1.7300 
0.0097 0.2947 0.6109 0.5839 0.5168 0.1955 0.4068 -0.7517 -0.6315 
-0.1461 0.6108 0.7003 1.0171 1.2449 0.9025 0.1688 -1.1044 -1.0459 
0.2500 1.0600 1.0100 1.1400 0.6900 0.0200 0.9300 -1.3600 -1.1400 
0.1693 0.7203 0.8615 0.9645 0.6605 0.1608 0.8060 -1.1908 -1.0259 
0.1549 0.9773 0.9223 1.0629 0.7948 0.2672 0.6397 -1.2051 -1.0259 
0.2525 1.0485 1.0061 1.1381 0.6868 0.0229 0.9361 -1.3584 -1.1420 
-0.6700 -0.9700 0.0100 -0.3600 0.5700 0.8600 -0.6800 0.1100 0.1400 
0.3677 0.1659 0.6865 0.9549 0.4632 0.2804 1.2615 -1.1752 -1.2124 
1.0931 1.1748 1.0340 0.2873 1.0792 1.0791 -0.8217 0.4144 -0.0801 
0.2200 -1.2400 -0.4600 -1.0500 0.1900 -0.4200 0.5700 -0.1400 -0.1200 
2.0800 2.0600 1.5500 0.6700 0.6100 0.4200 0.2300 0.8300 -0.5200 
2.0800 2.0600 1.5500 0.6700 0.6100 0.4200 0.2300 0.8300 -0.5200 
1.1600 -0.5700 -1.5200 -1.0700 -0.2800 -0.1300 -0.1600 0.2800 -0.0300 
-0.5400 -0.7500 -1.7400 -1.0700 -1.1700 -1.7200 -0.0600 0.7400 1.3900 
0.1660 1.2940 0.9540 1.5088 1.9044 1.3012 0.0480 -1.3264 -1.4764 
-0.0100 0.9900 0.8900 1.4640 1.8820 1.4260 0.0000 -1.4320 -1.4220 
1.1600 -0.5700 -1.5200 -1.0700 -0.2800 -0.1300 -0.1600 0.2800 -0.0300 
0.1700 -0.6200 -1.6500 -1.0300 -1.7400 -1.7800 1.9600 -1.2100 -0.2700 
-2.0744 -1.0263 -0.1972 -0.0597 -0.8116 -0.8915 -1.6207 1.3385 1.6421 
-0.6700 -0.9700 0.0100 -0.3600 0.5700 0.8600 -0.6800 0.1100 0.1400 
1.1000 1.4480 1.2320 1.1108 0.8856 0.5092 0.3052 -0.4040 -0.7080 
0.2237 -1.1595 -0.4051 -0.9643 0.2068 -0.3995 0.5905 -0.1872 -0.1628 
-2.1600 -1.0200 -0.1900 -0.0300 -0.8400 -0.9900 -1.7200 1.4300 1.7300 
0.5200 -0.4600 -0.1800 -0.1300 -0.5600 -0.1000 0.5900 -0.2700 -0.2700 
0.5200 -0.4600 -0.1800 -0.1300 -0.5600 -0.1000 0.5900 -0.2700 -0.2700 
-0.6700 -0.9700 0.0100 -0.3600 0.5700 0.8600 -0.6800 0.1100 0.1400 
-0.7039 0.8475 0.2128 -0.6784 -1.2028 0.8288 -1.6237 0.9565 1.8775 
-0.7100 0.9000 0.2100 -0.7200 -1.2600 0.8600 -1.7200 1.0300 1.9800 
-0.3400 0.4200 0.7700 1.3800 1.8400 1.6600 -0.0900 -1.6300 -1.3200 
0.2200 -1.2400 -0.4600 -1.0500 0.1900 -0.4200 0.5700 -0.1400 -0.1200 
0.6739 -0.1744 -1.6045 -1.7505 -0.8460 -1.1797 0.7081 0.3928 0.1464 
-2.1600 -1.0200 -0.1900 -0.0300 -0.8400 -0.9900 -1.7200 1.4300 1.7300 
0.2500 1.0600 1.0100 1.1400 0.6900 0.0200 0.9300 -1.3600 -1.1400 
1.1600 -0.5700 -1.5200 -1.0700 -0.2800 -0.1300 -0.1600 0.2800 -0.0300 
1.3333 1.1680 1.0453 -0.0372 1.0163 1.1905 -1.2068 0.9027 0.2720 
-2.1600 -1.0200 -0.1900 -0.0300 -0.8400 -0.9900 -1.7200 1.4300 1.7300 
0.4400 0.2000 0.7200 1.0000 0.4500 0.2400 1.3900 -1.2400 -1.2900 
0.0487 1.0913 0.9113 1.4789 1.8895 1.3844 0.0160 -1.3968 -1.4401 
0.2500 1.0600 1.0100 1.1400 0.6900 0.0200 0.9300 -1.3600 -1.1400 
1.0900 1.4600 1.2400 1.1600 0.8800 0.4800 0.3700 -0.4600 -0.7500 
0.2100 1.3700 0.9700 1.5200 1.9100 1.2700 0.0600 -1.3000 -1.4900 
-0.6700 -0.9700 0.0100 -0.3600 0.5700 0.8600 -0.6800 0.1100 0.1400 
-1.2100 -1.1900 -0.3300 -0.4600 -0.5400 0.2200 -0.9900 0.7400 1.0200 
0.1700 -0.6200 -1.6500 -1.0300 -1.7400 -1.7800 1.9600 -1.2100 -0.2700 
-0.3327 0.4327 0.7727 1.3819 1.8409 1.6548 -0.0880 -1.6256 -1.3223 
1.0452 1.4387 1.2277 1.1589 0.8699 0.4555 0.3999 -0.5080 -0.7708 
1.0900 1.4600 1.2400 1.1600 0.8800 0.4800 0.3700 -0.4600 -0.7500 
1.0900 1.4600 1.2400 1.1600 0.8800 0.4800 0.3700 -0.4600 -0.7500 
0.1195 0.9575 0.9415 1.1120 0.7057 0.0717 0.8844 -1.3593 -1.1275 
-2.1600 -1.0200 -0.1900 -0.0300 -0.8400 -0.9900 -1.7200 1.4300 1.7300 
1.0900 1.4600 1.2400 1.1600 0.8800 0.4800 0.3700 -0.4600 -0.7500 
1.0900 1.4600 1.2400 1.1600 0.8800 0.4800 0.3700 -0.4600 -0.7500 
2.0800 2.0600 1.5500 0.6700 0.6100 0.4200 0.2300 0.8300 -0.5200 
-1.4400 -0.4700 0.1100 0.3200 -0.5100 -0.8600 1.3500 -1.2900 -0.6000 
1.0900 1.4600 1.2400 1.1600 0.8800 0.4800 0.3700 -0.4600 -0.7500 
1.3267 1.1760 1.0507 -0.0044 1.0125 1.1711 -1.1636 0.8653 0.2440 
0.5200 -0.4600 -0.1800 -0.1300 -0.5600 -0.1000 0.5900 -0.2700 -0.2700 
-1.2652 -1.0172 -0.2244 -0.2728 -0.5328 -0.0392 -0.4284 0.2528 0.6312 
-1.2100 -1.1900 -0.3300 -0.4600 -0.5400 0.2200 -0.9900 0.7400 1.0200 
0.2495 1.0641 1.0095 1.1451 0.7063 0.0367 0.9184 -1.3592 -1.1447 
-1.4076 -0.4781 0.1035 0.3067 -0.4856 -0.8164 1.2687 -1.2344 -0.5631 
-0.7100 0.9000 0.2100 -0.7200 -1.2600 0.8600 -1.7200 1.0300 1.9800 
-0.7180 -0.9403 0.0105 -0.3136 0.4993 0.7763 -0.6033 0.0560 0.1261 
-0.6977 0.9063 0.2201 -0.6901 -1.2177 0.8655 -1.6963 0.9989 1.9337 
0.1416 -0.6252 -1.6536 -1.0316 -1.7172 -1.7776 1.8792 -1.1320 -0.2036 
0.2500 1.0600 1.0100 1.1400 0.6900 0.0200 0.9300 -1.3600 -1.1400 
-2.1600 -1.0200 -0.1900 -0.0300 -0.8400 -0.9900 -1.7200 1.4300 1.7300 
-2.0965 -0.9757 -0.1684 -0.0057 -0.7905 -0.9403 -1.6047 1.3119 1.6155 
-0.5901 0.1972 0.6703 1.4356 0.6727 1.0943 -0.4588 0.9392 -0.2717 
2.0800 2.0600 1.5500 0.6700 0.6100 0.4200 0.2300 0.8300 -0.5200 
-0.7100 0.9000 0.2100 -0.7200 -1.2600 0.8600 -1.7200 1.0300 1.9800 
-0.7100 0.9000 0.2100 -0.7200 -1.2600 0.8600 -1.7200 1.0300 1.9800 
-0.8045 -0.9055 0.0111 -0.2643 0.3672 0.5821 -0.3947 -0.0701 0.0667 
-2.1600 -1.0200 -0.1900 -0.0300 -0.8400 -0.9900 -1.7200 1.4300 1.7300 
0.1959 1.3405 0.9652 1.5112 1.8919 1.2637 0.0676 -1.3096 -1.4808 
-0.4796 -0.4175 0.2087 0.0745 0.7311 0.8097 -0.4739 -0.1797 -0.1652 
-0.7589 -0.1255 0.1047 -0.4501 -0.3116 0.6995 -0.9343 0.3719 0.8560 
0.2500 1.0600 1.0100 1.1400 0.6900 0.0200 0.9300 -1.3600 -1.1400 
-0.5160 -0.8100 -1.6032 -1.0568 -1.1496 -1.6564 -0.1692 0.7940 1.3756 
-0.7100 0.9000 0.2100 -0.7200 -1.2600 0.8600 -1.7200 1.0300 1.9800 
1.0900 1.4600 1.2400 1.1600 0.8800 0.4800 0.3700 -0.4600 -0.7500 
0.1700 -0.6200 -1.6500 -1.0300 -1.7400 -1.7800 1.9600 -1.2100 -0.2700 
-0.3400 0.4200 0.7700 1.3800 1.8400 1.6600 -0.0900 -1.6300 -1.3200 
-0.7100 0.9000 0.2100 -0.7200 -1.2600 0.8600 -1.7200 1.0300 1.9800 
0.2495 1.0641 1.0095 1.1451 0.7063 0.0367 0.9184 -1.3592 -1.1447 
0.2500 1.0600 1.0100 1.1400 0.6900 0.0200 0.9300 -1.3600 -1.1400 
-0.3400 -1.2500 -0.6000 -0.9600 -1.0000 -1.1900 -0.9700 1.1900 1.2700 
-0.6700 -0.9700 0.0100 -0.3600 0.5700 0.8600 -0.6800 0.1100 0.1400 
-1.4151 -0.4648 0.1175 0.3251 -0.4643 -0.8035 1.3037 -1.2759 -0.5997 
-0.3444 0.4015 0.7599 1.3568 1.8231 1.6493 -0.0979 -1.6068 -1.3005 
0.2500 1.0600 1.0100 1.1400 0.6900 0.0200 0.9300 -1.3600 -1.1400 
0.2500 1.0600 1.0100 1.1400 0.6900 0.0200 0.9300 -1.3600 -1.1400 
-1.4297 -0.4767 0.1087 0.3109 -0.4956 -0.8371 1.3229 -1.2713 -0.5901 
-1.2100 -1.1900 -0.3300 -0.4600 -0.5400 0.2200 -0.9900 0.7400 1.0200 
-2.1600 -1.0200 -0.1900 -0.0300 -0.8400 -0.9900 -1.7200 1.4300 1.7300 
-0.3223 0.4297 0.7720 1.3768 1.8224 1.6359 -0.0683 -1.6204 -1.3219 
-0.6772 -0.9729 0.0055 -0.3613 0.5552 0.8515 -0.6841 0.1184 0.1517 
-0.3400 0.4200 0.7700 1.3800 1.8400 1.6600 -0.0900 -1.6300 -1.3200 
-0.6700 -0.9700 0.0100 -0.3600 0.5700 0.8600 -0.6800 0.1100 0.1400 
2.0800 2.0600 1.5500 0.6700 0.6100 0.4200 0.2300 0.8300 -0.5200 
-1.4113 -0.4984 0.0980 0.2955 -0.4820 -0.7672 1.2043 -1.1572 -0.5199 
0.5200 -0.4600 -0.1800 -0.1300 -0.5600 -0.1000 0.5900 -0.2700 -0.2700 
0.5200 -0.4600 -0.1800 -0.1300 -0.5600 -0.1000 0.5900 -0.2700 -0.2700 
-1.2131 -1.1804 -0.3241 -0.4496 -0.5396 0.2056 -0.9588 0.7129 0.9984 
0.2175 1.3121 0.9775 1.4491 1.6823 1.0367 0.2224 -1.3112 -1.4247 
0.4252 0.1844 0.7105 0.9819 0.4516 0.2483 1.3624 -1.2220 -1.2709 
0.0740 -0.5943 -1.4985 -0.9201 -1.6112 -1.6717 1.8785 -1.1987 -0.2937 
-1.9291 -0.9827 -0.2747 -0.0947 -0.7983 -0.9309 -1.5751 1.3171 1.5816 
0.0932 -0.6595 -1.2829 -0.9787 -1.2316 -1.3753 1.3832 -0.7337 -0.1295 
1.1475 -0.5789 -1.5059 -1.0697 -0.2737 -0.1339 -0.1503 0.2744 -0.0312 
0.5560 -0.2083 -1.5112 -1.6240 -0.7913 -1.1071 0.6279 0.3623 0.1681 
0.2023 -1.1453 -0.5780 -1.0435 -0.0352 -0.5480 0.6877 -0.2385 -0.1080 
-1.2461 -0.5455 0.1076 0.2112 -0.2828 -0.5096 0.9721 -1.0273 -0.4803 
0.1231 1.1551 0.8964 1.3771 1.7844 1.2301 0.0259 -1.2252 -1.3629 
0.2760 -1.0944 -0.4077 -0.8783 0.0500 -0.3603 0.5737 -0.1643 -0.1480 
-1.2621 -1.0268 -0.2303 -0.2832 -0.5332 -0.0248 -0.4596 0.2799 0.6528 
0.2500 1.0600 1.0100 1.1400 0.6900 0.0200 0.9300 -1.3600 -1.1400 
-0.8635 -0.6943 0.0972 -0.0564 0.2627 0.3219 -0.2047 -0.2073 -0.0091 
0.2525 1.0485 1.0061 1.1381 0.6868 0.0229 0.9361 -1.3584 -1.1420 
-0.6700 -0.9700 0.0100 -0.3600 0.5700 0.8600 -0.6800 0.1100 0.1400 
0.1953 1.3447 0.9647 1.5163 1.9081 1.2804 0.0560 -1.3088 -1.4855 
0.2211 1.0892 0.9916 1.1899 0.8692 0.2083 0.7964 -1.3495 -1.1888 
0.2500 1.0600 1.0100 1.1400 0.6900 0.0200 0.9300 -1.3600 -1.1400 
-2.1600 -1.0200 -0.1900 -0.0300 -0.8400 -0.9900 -1.7200 1.4300 1.7300 
0.7524 1.2251 1.1117 1.0992 0.7663 0.3616 0.3287 -0.4833 -0.6771 
1.3367 1.1640 1.0427 -0.0536 1.0181 1.2003 -1.2284 0.9213 0.2860 
1.0900 1.4600 1.2400 1.1600 0.8800 0.4800 0.3700 -0.4600 -0.7500 
-0.6875 -0.9663 0.0068 -0.3523 0.5408 0.8285 -0.6571 0.0997 0.1419 
0.2808 0.8304 0.8857 0.9299 0.4871 0.1139 0.6597 -0.7237 -0.7360 
0.2500 1.0600 1.0100 1.1400 0.6900 0.0200 0.9300 -1.3600 -1.1400 
0.2200 -1.2400 -0.4600 -1.0500 0.1900 -0.4200 0.5700 -0.1400 -0.1200 
-1.6409 -0.6380 0.0207 0.2083 -0.5924 -0.8752 0.4224 -0.4735 0.0933 
0.3564 0.4119 0.7860 1.0315 0.5165 0.1885 1.2532 -1.2763 -1.2432 
0.1700 -0.6200 -1.6500 -1.0300 -1.7400 -1.7800 1.9600 -1.2100 -0.2700 
1.3400 1.1600 1.0400 -0.0700 1.0200 1.2100 -1.2500 0.9400 0.3000 
1.2897 1.0953 0.9731 -0.0685 0.9468 1.1263 -1.1635 0.8864 0.2853 
0.1511 -0.6235 -1.6524 -1.0311 -1.7248 -1.7784 1.9061 -1.1580 -0.2257 
-1.4400 -0.4700 0.1100 0.3200 -0.5100 -0.8600 1.3500 -1.2900 -0.6000 
-0.7100 0.9000 0.2100 -0.7200 -1.2600 0.8600 -1.7200 1.0300 1.9800 
1.0900 1.4600 1.2400 1.1600 0.8800 0.4800 0.3700 -0.4600 -0.7500 
-0.6772 -0.9729 0.0055 -0.3613 0.5552 0.8515 -0.6841 0.1184 0.1517 
0.2136 1.3503 0.9672 1.5080 1.8743 1.2396 0.0893 -1.3000 -1.4827 
-1.4400 -0.4700 0.1100 0.3200 -0.5100 -0.8600 1.3500 -1.2900 -0.6000 
-0.5400 -0.7500 -1.7400 -1.0700 -1.1700 -1.7200 -0.0600 0.7400 1.3900 
-2.1347 -1.0245 -0.1937 -0.0415 -0.8320 -0.9577 -1.7005 1.4116 1.7111 
-0.3400 0.4200 0.7700 1.3800 1.8400 1.6600 -0.0900 -1.6300 -1.3200 
1.3400 1.1600 1.0400 -0.0700 1.0200 1.2100 -1.2500 0.9400 0.3000 
-2.1600 -1.0200 -0.1900 -0.0300 -0.8400 -0.9900 -1.7200 1.4300 1.7300 
-1.2129 -1.0685 -0.2449 -0.3259 -0.4764 0.1139 -0.6595 0.4500 0.7527 
-0.6772 -0.9729 0.0055 -0.3613 0.5552 0.8515 -0.6841 0.1184 0.1517 
1.0900 1.4600 1.2400 1.1600 0.8800 0.4800 0.3700 -0.4600 -0.7500 
1.0900 1.4600 1.2400 1.1600 0.8800 0.4800 0.3700 -0.4600 -0.7500 
-0.3400 0.4200 0.7700 1.3800 1.8400 1.6600 -0.0900 -1.6300 -1.3200 
-1.4400 -0.4700 0.1100 0.3200 -0.5100 -0.8600 1.3500 -1.2900 -0.6000 
-0.6700 -0.9700 0.0100 -0.3600 0.5700 0.8600 -0.6800 0.1100 0.1400 
-2.1600 -1.0200 -0.1900 -0.0300 -0.8400 -0.9900 -1.7200 1.4300 1.7300 
1.0900 1.4600 1.2400 1.1600 0.8800 0.4800 0.3700 -0.4600 -0.7500 
0.5200 -0.4600 -0.1800 -0.1300 -0.5600 -0.1000 0.5900 -0.2700 -0.2700 
-2.1600 -1.0200 -0.1900 -0.0300 -0.8400 -0.9900 -1.7200 1.4300 1.7300 
0.2500 1.0600 1.0100 1.1400 0.6900 0.0200 0.9300 -1.3600 -1.1400 
0.5200 -0.4600 -0.1800 -0.1300 -0.5600 -0.1000 0.5900 -0.2700 -0.2700 
-0.3400 0.4200 0.7700 1.3800 1.8400 1.6600 -0.0900 -1.6300 -1.3200 
0.2111 1.3617 0.9711 1.5099 1.8775 1.2367 0.0832 -1.3016 -1.4807 
0.1953 1.3447 0.9647 1.5163 1.9081 1.2804 0.0560 -1.3088 -1.4855 
-2.1600 -1.0200 -0.1900 -0.0300 -0.8400 -0.9900 -1.7200 1.4300 1.7300 
-1.1452 -1.1636 -0.2892 -0.4480 -0.4068 0.2968 -0.9528 0.6644 0.9144 
-0.6524 -0.8541 0.0515 -0.2595 0.4864 0.7413 -0.5601 0.0369 0.1015 
1.0900 1.4600 1.2400 1.1600 0.8800 0.4800 0.3700 -0.4600 -0.7500 
0.2500 1.0600 1.0100 1.1400 0.6900 0.0200 0.9300 -1.3600 -1.1400 
-1.2972 -0.3956 0.1639 0.3673 -0.3644 -0.7011 1.2084 -1.2216 -0.6035 
-0.2616 0.5916 0.7911 1.3769 1.7879 1.5079 -0.0605 -1.5143 -1.3060 
-0.7500 0.0600 0.6300 1.5000 0.6000 1.1400 -0.5300 1.1800 -0.1900 
0.2724 1.0707 1.0161 1.1405 0.6951 0.0323 0.9151 -1.3360 -1.1296 
0.2807 1.0537 1.0017 1.1637 0.7847 0.1524 0.8544 -1.3188 -1.1561 
1.1600 -0.5700 -1.5200 -1.0700 -0.2800 -0.1300 -0.1600 0.2800 -0.0300 
0.2248 -1.1683 -0.4171 -0.9793 0.1933 -0.4040 0.5799 -0.1743 -0.1492 
0.0061 1.0255 0.8599 1.3707 1.7465 1.2412 0.0540 -1.3048 -1.3575 
0.4380 -0.4717 -0.3765 -0.6485 0.0285 -0.3787 0.5220 -0.1752 -0.2279 
1.2259 1.0192 0.9312 0.0548 0.8365 0.9924 -0.8809 0.6616 0.1272 
0.5160 -0.4704 -0.1837 -0.1423 -0.5500 -0.1043 0.5897 -0.2683 -0.2680 
1.0900 1.4600 1.2400 1.1600 0.8800 0.4800 0.3700 -0.4600 -0.7500 
-0.6700 -0.9700 0.0100 -0.3600 0.5700 0.8600 -0.6800 0.1100 0.1400 
-1.1992 -1.0776 -0.2908 -0.4392 -0.5676 0.2024 -0.9256 0.6704 0.9936 
-0.0381 -0.7677 -1.3413 -1.0193 -1.2853 -1.4409 1.0400 -0.4296 0.1941 
0.5200 -0.4600 -0.1800 -0.1300 -0.5600 -0.1000 0.5900 -0.2700 -0.2700 
0.5200 -0.4600 -0.1800 -0.1300 -0.5600 -0.1000 0.5900 -0.2700 -0.2700 
1.0900 1.4600 1.2400 1.1600 0.8800 0.4800 0.3700 -0.4600 -0.7500 
-2.1600 -1.0200 -0.1900 -0.0300 -0.8400 -0.9900 -1.7200 1.4300 1.7300 
1.0900 1.4600 1.2400 1.1600 0.8800 0.4800 0.3700 -0.4600 -0.7500 
0.1768 -0.6139 -1.6496 -1.0397 -1.7283 -1.7721 1.9433 -1.1885 -0.2644 
-1.4400 -0.4700 0.1100 0.3200 -0.5100 -0.8600 1.3500 -1.2900 -0.6000 
-1.4400 -0.4700 0.1100 0.3200 -0.5100 -0.8600 1.3500 -1.2900 -0.6000 
-1.4400 -0.4700 0.1100 0.3200 -0.5100 -0.8600 1.3500 -1.2900 -0.6000 
2.0800 2.0600 1.5500 0.6700 0.6100 0.4200 0.2300 0.8300 -0.5200 
1.3400 1.1600 1.0400 -0.0700 1.0200 1.2100 -1.2500 0.9400 0.3000 
2.0800 2.0600 1.5500 0.6700 0.6100 0.4200 0.2300 0.8300 -0.5200 
0.5200 -0.4600 -0.1800 -0.1300 -0.5600 -0.1000 0.5900 -0.2700 -0.2700 
1.0900 1.4600 1.2400 1.1600 0.8800 0.4800 0.3700 -0.4600 -0.7500 
-0.3400 0.4200 0.7700 1.3800 1.8400 1.6600 -0.0900 -1.6300 -1.3200 
-0.5400 -0.7500 -1.7400 -1.0700 -1.1700 -1.7200 -0.0600 0.7400 1.3900 
-0.3400 0.4200 0.7700 1.3800 1.8400 1.6600 -0.0900 -1.6300 -1.3200 
-0.3400 0.4200 0.7700 1.3800 1.8400 1.6600 -0.0900 -1.6300 -1.3200 
2.0800 2.0600 1.5500 0.6700 0.6100 0.4200 0.2300 0.8300 -0.5200 
0.2500 1.0600 1.0100 1.1400 0.6900 0.0200 0.9300 -1.3600 -1.1400 
1.0900 1.4600 1.2400 1.1600 0.8800 0.4800 0.3700 -0.4600 -0.7500 
0.2500 1.0600 1.0100 1.1400 0.6900 0.0200 0.9300 -1.3600 -1.1400 
1.3400 1.1600 1.0400 -0.0700 1.0200 1.2100 -1.2500 0.9400 0.3000 
-0.0315 0.9479 0.8825 1.4533 1.8629 1.4249 0.0056 -1.4460 -1.4105 
-1.2100 -1.1900 -0.3300 -0.4600 -0.5400 0.2200 -0.9900 0.7400 1.0200 
0.2100 1.3700 0.9700 1.5200 1.9100 1.2700 0.0600 -1.3000 -1.4900 
1.3400 1.1600 1.0400 -0.0700 1.0200 1.2100 -1.2500 0.9400 0.3000 
2.0800 2.0600 1.5500 0.6700 0.6100 0.4200 0.2300 0.8300 -0.5200 
2.0800 2.0600 1.5500 0.6700 0.6100 0.4200 0.2300 0.8300 -0.5200 
-2.1600 -1.0200 -0.1900 -0.0300 -0.8400 -0.9900 -1.7200 1.4300 1.7300 
-1.2100 -1.1900 -0.3300 -0.4600 -0.5400 0.2200 -0.9900 0.7400 1.0200 
0.4296 0.2029 0.7207 1.0051 0.4685 0.2589 1.3703 -1.2452 -1.2904 
-0.4076 -1.2299 -0.5884 -0.9240 -0.9552 -1.0584 -0.9495 1.1375 1.2317 
0.1687 0.9344 0.9188 0.9997 0.6007 0.1427 0.7431 -1.1941 -0.9523 
0.0308 0.9375 0.8607 1.3200 1.5900 1.1168 0.1693 -1.3101 -1.3120 
0.2488 1.0775 1.0024 1.1736 0.8007 0.1396 0.8549 -1.3528 -1.1747 
-1.1767 -1.1229 -0.2881 -0.4085 -0.4896 0.2701 -0.9792 0.7388 0.9771 
-0.4517 0.0659 0.4756 0.6627 0.5501 0.4787 0.1203 -0.5068 -0.5015 
-0.0351 0.8897 0.8709 1.3757 1.6871 1.2535 0.1023 -1.4127 -1.3389 
0.2500 1.0600 1.0100 1.1400 0.6900 0.0200 0.9300 -1.3600 -1.1400 
-1.0472 -0.2312 0.2597 0.4875 0.0119 -0.2793 0.9188 -1.1017 -0.6736 
0.0052 0.5127 0.7065 0.8621 1.0623 0.7617 0.1728 -0.8999 -0.8783 
-0.2436 0.5764 0.8057 1.3941 1.8196 1.5591 -0.0408 -1.5744 -1.3401 
-1.2499 -1.0652 -0.2537 -0.3248 -0.5348 0.0328 -0.5844 0.3881 0.7392 
1.0900 1.4600 1.2400 1.1600 0.8800 0.4800 0.3700 -0.4600 -0.7500 
2.0800 2.0600 1.5500 0.6700 0.6100 0.4200 0.2300 0.8300 -0.5200 
0.2180 1.0435 0.9932 1.1475 0.7381 0.0801 0.8872 -1.3603 -1.1492 
-0.7197 0.8817 0.2087 -0.7061 -1.2500 0.8371 -1.6791 0.9991 1.9456 
0.2089 -1.0889 -0.3584 -0.8772 0.1976 -0.3864 0.6169 -0.2352 -0.2004 
0.3296 0.4381 0.7411 0.9859 0.6100 0.2864 1.0717 -1.1869 -1.1885 
-0.6252 -1.0652 -0.3040 -0.5688 -0.3741 -0.2439 -0.7781 0.6367 0.7600 
-0.7184 0.8379 0.2031 -0.6851 -1.1995 0.8536 -1.6788 0.9868 1.9104 
-0.5624 -0.7661 -1.6575 -1.0357 -1.1169 -1.6344 -0.1108 0.7384 1.3596 
-0.2497 -0.2181 0.2220 -0.0572 0.0007 0.2341 -0.1901 0.0475 0.1239 
0.1700 -0.6200 -1.6500 -1.0300 -1.7400 -1.7800 1.9600 -1.2100 -0.2700 
0.6800 -0.1600 -1.6200 -1.7600 -0.8600 -1.1900 0.7100 0.4000 0.1500 
0.2275 1.0396 0.9980 1.1291 0.6740 0.0083 0.9356 -1.3591 -1.1328 
-1.2100 -1.1900 -0.3300 -0.4600 -0.5400 0.2200 -0.9900 0.7400 1.0200 
-0.7100 0.9000 0.2100 -0.7200 -1.2600 0.8600 -1.7200 1.0300 1.9800 
1.3367 1.1640 1.0427 -0.0536 1.0181 1.2003 -1.2284 0.9213 0.2860 
0.1700 -0.6200 -1.6500 -1.0300 -1.7400 -1.7800 1.9600 -1.2100 -0.2700 
-0.7500 0.0600 0.6300 1.5000 0.6000 1.1400 -0.5300 1.1800 -0.1900 
-2.1600 -1.0200 -0.1900 -0.0300 -0.8400 -0.9900 -1.7200 1.4300 1.7300 
1.0900 1.4600 1.2400 1.1600 0.8800 0.4800 0.3700 -0.4600 -0.7500 
-0.5373 -0.7567 -1.7248 -1.0685 -1.1677 -1.7129 -0.0721 0.7460 1.3884 
-0.7100 0.9000 0.2100 -0.7200 -1.2600 0.8600 -1.7200 1.0300 1.9800 
0.2341 1.0147 0.9893 1.1209 0.6657 0.0185 0.8995 -1.3076 -1.1005 
-2.1183 -0.9849 -0.1700 -0.0097 -0.8152 -0.9748 -1.6437 1.3565 1.6607 
-1.1668 -1.1724 -0.3028 -0.4520 -0.4512 0.2712 -0.9652 0.6896 0.9496 
-1.4297 -0.4767 0.1087 0.3109 -0.4956 -0.8371 1.3229 -1.2713 -0.5901 
1.1600 -0.5700 -1.5200 -1.0700 -0.2800 -0.1300 -0.1600 0.2800 -0.0300 
0.2500 1.0600 1.0100 1.1400 0.6900 0.0200 0.9300 -1.3600 -1.1400 
-0.7100 0.9000 0.2100 -0.7200 -1.2600 0.8600 -1.7200 1.0300 1.9800 
1.0900 1.4600 1.2400 1.1600 0.8800 0.4800 0.3700 -0.4600 -0.7500 
-1.2100 -1.1900 -0.3300 -0.4600 -0.5400 0.2200 -0.9900 0.7400 1.0200 
0.2716 0.9743 0.9676 1.1568 0.7719 0.1660 0.9101 -1.3384 -1.1927 
1.1600 -0.5700 -1.5200 -1.0700 -0.2800 -0.1300 -0.1600 0.2800 -0.0300 
1.0900 1.4600 1.2400 1.1600 0.8800 0.4800 0.3700 -0.4600 -0.7500 
1.0900 1.4600 1.2400 1.1600 0.8800 0.4800 0.3700 -0.4600 -0.7500 
0.2500 1.0600 1.0100 1.1400 0.6900 0.0200 0.9300 -1.3600 -1.1400 
-0.2153 0.6353 0.8153 1.4117 1.8559 1.5716 -0.0560 -1.5552 -1.3585 
-1.4400 -0.4700 0.1100 0.3200 -0.5100 -0.8600 1.3500 -1.2900 -0.6000 
0.2027 1.3573 0.9673 1.5181 1.9091 1.2752 0.0580 -1.3044 -1.4877 
0.2500 1.0600 1.0100 1.1400 0.6900 0.0200 0.9300 -1.3600 -1.1400 
1.0900 1.4600 1.2400 1.1600 0.8800 0.4800 0.3700 -0.4600 -0.7500 
0.2361 1.0661 0.9983 1.1253 0.6965 0.0645 0.8715 -1.3265 -1.1077 
0.2500 1.0600 1.0100 1.1400 0.6900 0.0200 0.9300 -1.3600 -1.1400 
1.0900 1.4600 1.2400 1.1600 0.8800 0.4800 0.3700 -0.4600 -0.7500 
-0.5400 -0.7500 -1.7400 -1.0700 -1.1700 -1.7200 -0.0600 0.7400 1.3900 
0.2500 1.0600 1.0100 1.1400 0.6900 0.0200 0.9300 -1.3600 -1.1400 
0.1700 -0.6200 -1.6500 -1.0300 -1.7400 -1.7800 1.9600 -1.2100 -0.2700 
0.2100 1.3700 0.9700 1.5200 1.9100 1.2700 0.0600 -1.3000 -1.4900 
-1.4400 -0.4700 0.1100 0.3200 -0.5100 -0.8600 1.3500 -1.2900 -0.6000 
0.2500 1.0600 1.0100 1.1400 0.6900 0.0200 0.9300 -1.3600 -1.1400 
0.2500 1.0600 1.0100 1.1400 0.6900 0.0200 0.9300 -1.3600 -1.1400 
0.2500 1.0600 1.0100 1.1400 0.6900 0.0200 0.9300 -1.3600 -1.1400 
-0.7197 0.8817 0.2087 -0.7061 -1.2500 0.8371 -1.6791 0.9991 1.9456 
0.2495 1.0641 1.0095 1.1451 0.7063 0.0367 0.9184 -1.3592 -1.1447 
-0.7100 0.9000 0.2100 -0.7200 -1.2600 0.8600 -1.7200 1.0300 1.9800 
2.0800 2.0600 1.5500 0.6700 0.6100 0.4200 0.2300 0.8300 -0.5200 
-2.0233 -0.9992 -0.1831 -0.0468 -0.7900 -0.8684 -1.4472 1.1843 1.5084 
-0.5173 -0.7711 -1.4467 -0.9525 -1.0043 -1.4561 -0.2073 0.7228 1.2556 
0.2400 -1.1880 -0.4413 -0.9887 0.1400 -0.3987 0.5713 -0.1487 -0.1300 
0.2709 0.9888 0.9780 1.1036 0.6731 0.0320 0.9423 -1.3253 -1.1292 
-0.7256 -0.2663 -0.0099 -0.1597 -0.2424 0.0825 -0.2517 -0.0505 0.3672 
-0.8084 -0.9453 -0.2686 -0.4063 -0.3500 0.0112 -0.6362 0.4827 0.6710 
-0.7132 0.8005 0.2081 -0.6637 -1.1355 0.8477 -1.6157 0.9268 1.8280 
-0.2288 0.0499 0.4211 0.4111 0.5276 0.3301 0.1849 -0.6427 -0.4957 
0.0305 0.1700 0.3313 0.3328 0.3124 0.0733 0.3256 -0.5776 -0.4493 
-0.6771 -0.8936 0.0444 -0.2643 0.5261 0.7624 -0.5087 -0.0239 0.0429 
0.6968 1.2584 1.1292 1.1608 0.8424 0.3432 0.5756 -0.8668 -0.9288 
0.0124 0.4700 0.6873 0.7556 0.6969 0.4448 0.3011 -0.7173 -0.6849 
2.0556 2.0467 1.5428 0.6763 0.6111 0.4147 0.2393 0.8008 -0.5283 
-1.3412 -0.5432 0.0860 0.2291 -0.3795 -0.6083 1.0165 -1.0556 -0.4541 
-0.6111 -0.5487 0.1701 0.0392 0.3668 0.5133 -0.2193 -0.2136 -0.0796 
-0.8845 -0.3595 0.2260 0.3117 0.1375 0.0364 0.4295 -0.7515 -0.4064 
-0.1347 0.7747 0.8447 1.4323 1.8661 1.5144 -0.0340 -1.5068 -1.3835 
0.2473 1.0807 1.0073 1.1653 0.7713 0.1033 0.8720 -1.3560 -1.1633 
-0.2231 0.4235 0.6225 0.8540 0.9555 0.6736 0.1817 -0.8841 -0.8352 
0.2601 1.0736 1.0120 1.1504 0.7251 0.0595 0.8993 -1.3464 -1.1441 
0.2500 1.0600 1.0100 1.1400 0.6900 0.0200 0.9300 -1.3600 -1.1400 
-0.6451 -0.8697 0.0497 -0.2757 0.6092 0.8535 -0.6233 0.0349 0.0649 
0.2096 1.0391 0.9895 1.1557 0.7697 0.1187 0.8620 -1.3631 -1.1563 
-2.1600 -1.0200 -0.1900 -0.0300 -0.8400 -0.9900 -1.7200 1.4300 1.7300 
0.2612 1.0653 1.0131 1.1403 0.6925 0.0261 0.9225 -1.3480 -1.1348 
-0.0613 1.0091 0.8436 1.3677 1.6397 1.1104 0.1716 -1.3561 -1.3656 
1.3400 1.1600 1.0400 -0.0700 1.0200 1.2100 -1.2500 0.9400 0.3000 
0.1700 -0.6200 -1.6500 -1.0300 -1.7400 -1.7800 1.9600 -1.2100 -0.2700 
2.0800 2.0600 1.5500 0.6700 0.6100 0.4200 0.2300 0.8300 -0.5200 
-0.2489 0.0779 0.4852 0.4995 0.8045 0.6291 0.0641 -0.6825 -0.6041 
0.2200 -1.2400 -0.4600 -1.0500 0.1900 -0.4200 0.5700 -0.1400 -0.1200 
-2.1600 -1.0200 -0.1900 -0.0300 -0.8400 -0.9900 -1.7200 1.4300 1.7300 
-2.1600 -1.0200 -0.1900 -0.0300 -0.8400 -0.9900 -1.7200 1.4300 1.7300 
0.2500 1.0600 1.0100 1.1400 0.6900 0.0200 0.9300 -1.3600 -1.1400 
0.1700 -0.6200 -1.6500 -1.0300 -1.7400 -1.7800 1.9600 -1.2100 -0.2700 
2.0800 2.0600 1.5500 0.6700 0.6100 0.4200 0.2300 0.8300 -0.5200 
-1.4400 -0.4700 0.1100 0.3200 -0.5100 -0.8600 1.3500 -1.2900 -0.6000 
0.1700 -0.6200 -1.6500 -1.0300 -1.7400 -1.7800 1.9600 -1.2100 -0.2700 
0.4400 0.2000 0.7200 1.0000 0.4500 0.2400 1.3900 -1.2400 -1.2900 
-0.7115 -0.9795 -0.0063 -0.3596 0.5068 0.8097 -0.7063 0.1528 0.1964 
-0.6675 0.8177 0.1872 -0.6929 -1.2224 0.8131 -1.6179 0.9741 1.8772 
-0.4139 0.0356 0.5055 0.7475 1.2335 1.1387 -0.1409 -0.9655 -0.8027 
0.4915 -0.4092 -0.1148 -0.1225 -0.4304 -0.0845 0.5697 -0.2864 -0.2880 
1.0589 1.4325 1.2269 1.1573 0.8692 0.4645 0.3985 -0.4944 -0.7676 
-1.1448 -0.9356 -0.1252 -0.2176 -0.2652 0.0712 -0.2604 0.0204 0.3552 
0.9669 1.3929 1.1937 1.1611 0.9360 0.5245 0.3557 -0.5488 -0.8008 
-1.0684 -1.1283 -0.2516 -0.4272 -0.3109 0.3295 -0.8960 0.5936 0.8165 
-1.1011 -1.0035 -0.1900 -0.3099 -0.3400 0.1965 -0.6535 0.3825 0.6651 
-1.2459 -0.4233 0.1628 0.3535 -0.3784 -0.6932 1.2255 -1.1947 -0.6017 
1.0900 1.4600 1.2400 1.1600 0.8800 0.4800 0.3700 -0.4600 -0.7500 
0.1192 0.6748 0.7773 1.0787 1.1793 0.8029 0.3928 -1.1041 -1.1396 
0.2500 1.0600 1.0100 1.1400 0.6900 0.0200 0.9300 -1.3600 -1.1400 
-2.0901 -1.0144 -0.1895 -0.0436 -0.8152 -0.9220 -1.5992 1.3207 1.6300 
0.2779 1.0399 1.0005 1.1179 0.6805 0.0501 0.8807 -1.2824 -1.0924 
-0.1120 -0.1185 0.4752 0.6277 0.4208 0.3541 0.6967 -0.8792 -0.7868 
-2.1600 -1.0200 -0.1900 -0.0300 -0.8400 -0.9900 -1.7200 1.4300 1.7300 
0.2421 1.0515 1.0068 1.1432 0.7053 0.0419 0.9164 -1.3636 -1.1424 
-1.2757 -0.5767 0.0887 0.1749 -0.2796 -0.4931 0.9169 -0.9913 -0.4421 
1.0788 1.4547 1.2369 1.1597 0.8775 0.4739 0.3775 -0.4720 -0.7552 
0.4845 -0.4695 -0.1755 -0.1837 -0.5472 -0.1377 0.4369 -0.1404 -0.1521 
1.1600 -0.5700 -1.5200 -1.0700 -0.2800 -0.1300 -0.1600 0.2800 -0.0300 
-0.5335 -0.8073 0.0116 -0.3252 0.5609 0.7939 -0.5883 0.0711 0.0799 
0.5309 -0.4384 -0.1637 -0.1292 -0.5389 -0.0825 0.5655 -0.2539 -0.2624 
0.2724 1.0707 1.0161 1.1405 0.6951 0.0323 0.9151 -1.3360 -1.1296 
0.2500 1.0600 1.0100 1.1400 0.6900 0.0200 0.9300 -1.3600 -1.1400 
-1.2100 -1.1900 -0.3300 -0.4600 -0.5400 0.2200 -0.9900 0.7400 1.0200 
-1.4400 -0.4700 0.1100 0.3200 -0.5100 -0.8600 1.3500 -1.2900 -0.6000 
0.2500 1.0600 1.0100 1.1400 0.6900 0.0200 0.9300 -1.3600 -1.1400 
0.2495 1.0641 1.0095 1.1451 0.7063 0.0367 0.9184 -1.3592 -1.1447 
-0.7500 0.0600 0.6300 1.5000 0.6000 1.1400 -0.5300 1.1800 -0.1900 
0.2500 1.0600 1.0100 1.1400 0.6900 0.0200 0.9300 -1.3600 -1.1400 
0.1700 -0.6200 -1.6500 -1.0300 -1.7400 -1.7800 1.9600 -1.2100 -0.2700 
-2.0489 -0.9812 -0.1675 -0.0148 -0.7932 -0.9183 -1.4856 1.2217 1.5371 
0.4369 0.2156 0.7233 1.0069 0.4695 0.2537 1.3723 -1.2408 -1.2927 
0.4400 0.2000 0.7200 1.0000 0.4500 0.2400 1.3900 -1.2400 -1.2900 
0.2500 1.0600 1.0100 1.1400 0.6900 0.0200 0.9300 -1.3600 -1.1400 
-1.2151 -1.1487 -0.3020 -0.4171 -0.5236 0.1709 -0.8611 0.6233 0.9219 
0.2495 1.0641 1.0095 1.1451 0.7063 0.0367 0.9184 -1.3592 -1.1447 
1.1167 1.4280 1.2187 1.0288 0.8949 0.5579 0.1972 -0.3107 -0.6380 
0.1377 1.1656 0.9141 1.3917 1.7036 1.1407 0.1152 -1.2620 -1.3664 
-1.4353 -0.5239 0.0749 0.2624 -0.5265 -0.8247 1.1436 -1.1032 -0.4481 
0.2703 0.9977 0.9873 1.1131 0.6807 0.0552 0.9181 -1.3100 -1.1205 
-1.2457 -1.0527 -0.2433 -0.3131 -0.5196 0.0269 -0.5491 0.3527 0.7059 
0.2349 0.9728 0.9584 1.1589 0.8431 0.2455 0.8199 -1.3292 -1.1837 
2.0423 2.0333 1.5377 0.6811 0.6099 0.4296 0.2199 0.8347 -0.5156 
-1.1333 -0.6968 0.0317 0.0592 -0.1521 -0.0816 0.2756 -0.4635 -0.0943 
0.2413 0.9408 0.9529 1.0604 0.6808 0.0955 0.8379 -1.2429 -1.0653 
0.2248 -1.2113 -0.4928 -1.0677 0.1461 -0.4508 0.5532 -0.1079 -0.0943 
0.2401 0.7828 0.8637 0.9347 0.5847 0.0740 0.7252 -1.0451 -0.9097 
-0.5448 -0.7807 -1.3317 -0.8483 -1.2693 -1.4889 0.4040 0.0864 0.7505 
-1.0957 -0.8003 -0.0517 -0.0635 -0.1805 0.1051 -0.1720 -0.1332 0.2217 
-0.5595 -0.6245 0.1508 0.0043 0.4971 0.6411 -0.2599 -0.2209 -0.1431 
-1.2712 -0.8775 -0.1713 -0.1544 -0.4996 -0.5100 -0.9189 0.6991 0.9372 
1.0564 1.2268 1.0793 0.6216 0.8677 0.7713 -0.3057 0.1215 -0.2913 
-1.1924 -1.0523 -0.2353 -0.3293 -0.4604 0.1075 -0.6359 0.4077 0.7283 
-1.0345 -0.6147 0.0692 0.0303 0.0157 0.1655 0.0279 -0.4199 -0.0369 
-1.1987 -0.6977 -0.0015 0.0213 -0.2616 -0.1587 0.2715 -0.4803 -0.0224 
-0.7100 0.9000 0.2100 -0.7200 -1.2600 0.8600 -1.7200 1.0300 1.9800 
0.3735 0.4215 0.7844 1.0672 0.6228 0.3113 1.1883 -1.2736 -1.2801 
0.2693 1.0331 0.9923 1.1717 0.7965 0.1869 0.8295 -1.2825 -1.1501 
0.2820 1.0289 1.0001 1.1381 0.6985 0.0607 0.9280 -1.3288 -1.1423 
0.2495 1.0641 1.0095 1.1451 0.7063 0.0367 0.9184 -1.3592 -1.1447 
-1.4120 -0.4744 0.1116 0.3147 -0.4647 -0.7891 1.2725 -1.2488 -0.5781 
1.0452 1.4387 1.2277 1.1589 0.8699 0.4555 0.3999 -0.5080 -0.7708 
-1.2100 -1.1900 -0.3300 -0.4600 -0.5400 0.2200 -0.9900 0.7400 1.0200 
-1.4400 -0.4700 0.1100 0.3200 -0.5100 -0.8600 1.3500 -1.2900 -0.6000 
-0.7500 0.0600 0.6300 1.5000 0.6000 1.1400 -0.5300 1.1800 -0.1900 
0.1700 -0.6200 -1.6500 -1.0300 -1.7400 -1.7800 1.9600 -1.2100 -0.2700 
-1.4400 -0.4700 0.1100 0.3200 -0.5100 -0.8600 1.3500 -1.2900 -0.6000 
-1.3747 -1.1605 -0.3057 -0.3855 -0.5920 0.0103 -1.1165 0.8596 1.1431 
-1.2461 -0.4168 0.1599 0.3232 -0.2667 -0.5543 1.0569 -1.1443 -0.5620 
-2.1600 -1.0200 -0.1900 -0.0300 -0.8400 -0.9900 -1.7200 1.4300 1.7300 
0.2372 1.0579 0.9993 1.1152 0.6640 0.0312 0.8947 -1.3281 -1.0984 
-1.4661 -0.5377 0.0705 0.2597 -0.5292 -0.8093 1.0615 -1.0367 -0.3893 
0.2489 1.0683 1.0089 1.1501 0.7225 0.0533 0.9068 -1.3584 -1.1493 
0.2500 1.0600 1.0100 1.1400 0.6900 0.0200 0.9300 -1.3600 -1.1400 
-0.3400 0.4200 0.7700 1.3800 1.8400 1.6600 -0.0900 -1.6300 -1.3200 
-1.4400 -0.4700 0.1100 0.3200 -0.5100 -0.8600 1.3500 -1.2900 -0.6000 
-0.7419 -0.9233 0.0193 -0.2965 0.4692 0.6995 -0.4905 -0.0207 0.0709 
-1.3320 -0.5720 0.0684 0.1979 -0.3807 -0.5651 0.9229 -0.9744 -0.3893 
1.1600 -0.5700 -1.5200 -1.0700 -0.2800 -0.1300 -0.1600 0.2800 -0.0300 
-0.7080 -0.9529 0.0095 -0.3341 0.5120 0.7827 -0.6029 0.0624 0.1221 
0.5309 -0.4384 -0.1637 -0.1292 -0.5389 -0.0825 0.5655 -0.2539 -0.2624 
-2.1600 -1.0200 -0.1900 -0.0300 -0.8400 -0.9900 -1.7200 1.4300 1.7300 
-0.7667 -0.9985 -0.0431 -0.3669 0.3780 0.7347 -0.7025 0.1921 0.2709 
-0.5569 -0.7491 -1.6456 -1.0116 -1.0899 -1.5888 -0.0935 0.7000 1.3273 
0.8768 -0.5089 -0.9000 -0.6553 -0.3759 -0.1032 0.1552 0.0485 -0.1292 
0.2601 1.0141 0.9945 1.1325 0.6772 0.0317 0.9545 -1.3536 -1.1480 
0.2685 -1.0953 -0.5661 -1.0849 0.0556 -0.4993 0.5756 -0.0811 -0.0903 
-0.8401 -1.1744 -0.4308 -0.6472 -0.6917 -0.3557 -0.8889 0.8385 1.0384 
0.2612 1.0653 1.0131 1.1403 0.6925 0.0261 0.9225 -1.3480 -1.1348 
-0.3864 -1.2468 -0.5856 -0.9333 -0.9755 -1.1148 -0.9711 1.1660 1.2567 
0.2416 1.0556 1.0063 1.1483 0.7216 0.0585 0.9048 -1.3628 -1.1471 
0.0649 1.1043 0.9183 1.4675 1.8425 1.3240 0.0548 -1.3904 -1.4307 
0.2637 1.0539 1.0092 1.1384 0.6893 0.0291 0.9287 -1.3464 -1.1368 
0.1852 1.1768 0.9443 1.4112 1.6744 1.1137 0.1748 -1.2876 -1.3779 
-0.7111 0.8445 0.2083 -0.6797 -1.2176 0.8203 -1.6279 0.9649 1.8892 
-0.7015 -0.9564 -0.0044 -0.3429 0.4991 0.8143 -0.6949 0.1416 0.1887 
0.2121 1.1257 0.9749 1.2571 1.1297 0.5059 0.5681 -1.3064 -1.2321 
0.4333 0.2759 0.7443 1.0029 0.4640 0.2261 1.3303 -1.2143 -1.2532 
0.2576 1.0256 0.9984 1.1344 0.6804 0.0288 0.9484 -1.3552 -1.1460 
0.5372 1.1796 1.0539 1.2239 1.1868 0.7377 0.3176 -0.9353 -1.0328 
-0.6555 0.9053 0.2525 -0.6173 -1.1381 0.8432 -1.5997 0.9109 1.8164 
-0.5633 -0.7477 0.1252 -0.1280 0.5555 0.7437 -0.3843 -0.1321 -0.0725 
-0.4607 0.2000 0.4668 0.6488 0.9220 0.6967 0.0724 -0.8436 -0.7332 
2.0179 2.0200 1.5305 0.6873 0.6109 0.4243 0.2292 0.8055 -0.5239 
0.2535 0.8408 0.9181 1.0117 0.6885 0.1664 0.7857 -1.1628 -1.0228 
-0.7655 -0.5155 0.1833 0.1861 0.4665 0.5876 -0.2011 -0.4125 -0.1928 
-0.6067 0.2087 -0.1121 -0.7337 -0.9784 0.4069 -1.1933 0.8221 1.4487 
-0.4379 -0.0876 -0.2856 -0.5511 -0.6743 -0.2152 -0.0128 0.0612 0.4552 
0.5952 -0.2365 -1.5435 -1.6841 -0.8493 -1.1383 0.5859 0.4391 0.2156 
1.9479 1.8659 1.3816 0.5549 0.5451 0.3424 0.2660 0.7488 -0.4964 
0.2236 1.0029 0.9895 1.1491 0.7449 0.1133 0.8879 -1.3712 -1.1536 
2.0800 2.0600 1.5500 0.6700 0.6100 0.4200 0.2300 0.8300 -0.5200 
-0.7556 -0.1572 0.0908 -0.4048 -0.2911 0.6912 -0.9699 0.4095 0.8571 
-0.5959 -0.6148 0.1537 -0.0232 0.5563 0.7240 -0.4036 -0.1643 -0.0781 
-0.8295 -0.9096 -0.0335 -0.2603 0.2549 0.6047 -0.6115 0.1269 0.2692 
-0.0889 0.3709 0.6616 0.6675 0.6971 0.3652 0.3604 -0.8835 -0.7323 
-0.9013 -0.3063 0.2444 0.3179 -0.0189 -0.2103 0.3792 -0.6081 -0.2613 
0.4331 -0.7145 -0.2136 -0.6016 -0.0384 -0.1544 0.3873 -0.0717 -0.1203 
-1.2531 -1.1419 -0.2964 -0.3999 -0.5356 0.1225 -0.8903 0.6509 0.9503 
0.3873 1.0281 1.0103 1.1120 0.6996 0.1224 0.8557 -1.1868 -1.0725 
0.0725 0.8385 0.8589 1.2200 1.2193 0.7635 0.4283 -1.2256 -1.2076 
0.2027 1.3573 0.9673 1.5181 1.9091 1.2752 0.0580 -1.3044 -1.4877 
-1.4144 -0.5247 0.0793 0.2589 -0.4976 -0.7651 1.1669 -1.1360 -0.4821 
0.0111 0.6031 0.7684 0.8491 0.6173 0.2329 0.5128 -0.9479 -0.7915 
-0.3396 0.4919 0.6537 0.9193 0.6981 0.2648 0.5931 -1.1576 -0.9355 
-1.2131 -1.1804 -0.3241 -0.4496 -0.5396 0.2056 -0.9588 0.7129 0.9984 
0.3416 1.0953 1.0301 1.1453 0.7233 0.0887 0.8648 -1.2616 -1.1051 
-0.5432 -0.6505 0.0265 -0.1463 0.1715 0.5024 -0.4439 0.0963 0.1899 
1.8848 1.9533 1.4924 0.7201 0.6185 0.3773 0.3047 0.5964 -0.5861 
0.3752 1.1113 1.0393 1.1461 0.7309 0.1071 0.8424 -1.2256 -1.0895 
-0.5616 -0.7536 -1.7193 -1.0561 -1.1656 -1.7103 -0.0821 0.7492 1.3945 
-0.6736 0.6488 0.2019 -0.5509 -1.0289 0.6853 -1.2880 0.7184 1.5373 
0.2479 1.0765 1.0079 1.1603 0.7551 0.0867 0.8836 -1.3568 -1.1587 
-1.1599 -1.1247 -0.2912 -0.4171 -0.5047 0.2208 -0.9463 0.6960 0.9676 
-0.7425 -0.9297 0.0009 -0.3067 0.4415 0.7225 -0.5867 0.0669 0.1492 
-0.7100 0.9000 0.2100 -0.7200 -1.2600 0.8600 -1.7200 1.0300 1.9800 
0.2500 1.0600 1.0100 1.1400 0.6900 0.0200 0.9300 -1.3600 -1.1400 
0.2509 1.0609 1.0045 1.1533 0.7356 0.0729 0.9013 -1.3560 -1.1560 
-0.2293 0.6229 0.7977 1.3735 1.8051 1.5152 -0.0816 -1.4824 -1.3029 
0.2500 1.0600 1.0100 1.1400 0.6900 0.0200 0.9300 -1.3600 -1.1400 
-0.7456 -0.9973 -0.0707 -0.3960 0.3585 0.7217 -0.7152 0.2231 0.2927 
-0.7489 0.0463 0.6217 1.4752 0.5996 1.1363 -0.5320 1.1657 -0.1856 
2.0800 2.0600 1.5500 0.6700 0.6100 0.4200 0.2300 0.8300 -0.5200 
0.2500 1.0600 1.0100 1.1400 0.6900 0.0200 0.9300 -1.3600 -1.1400 
0.2377 1.0329 0.9967 1.1200 0.6884 0.0312 0.9085 -1.3404 -1.1229 
-0.7100 0.9000 0.2100 -0.7200 -1.2600 0.8600 -1.7200 1.0300 1.9800 
0.2525 1.0485 1.0061 1.1381 0.6868 0.0229 0.9361 -1.3584 -1.1420 
0.3853 0.1599 0.6929 0.9547 0.4404 0.2419 1.3343 -1.2047 -1.2427 
0.1608 1.2648 0.9535 1.4867 1.8384 1.2397 0.0924 -1.3340 -1.4555 
0.2579 1.0399 0.9859 1.1763 0.8204 0.1847 0.8563 -1.3448 -1.1920 
-1.4400 -0.4700 0.1100 0.3200 -0.5100 -0.8600 1.3500 -1.2900 -0.6000 
-1.2100 -1.1900 -0.3300 -0.4600 -0.5400 0.2200 -0.9900 0.7400 1.0200 
0.2325 -1.2311 -0.4741 -1.0503 0.1837 -0.4161 0.5603 -0.1344 -0.1188 
-0.3079 -1.1735 -0.6589 -0.9943 -0.9824 -1.1685 -0.8683 1.1345 1.1981 
0.5200 -0.4600 -0.1800 -0.1300 -0.5600 -0.1000 0.5900 -0.2700 -0.2700 
0.0825 0.5333 0.7183 0.9773 1.1204 0.7896 0.3729 -1.0456 -1.0813 
-0.7204 -0.7421 -0.1991 -0.2953 -0.3149 -0.0783 -0.2229 0.1633 0.3572 
-0.5581 0.0140 0.0523 -0.4084 -0.6021 0.3768 -0.7676 0.4069 0.9092 
0.1511 -0.6235 -1.6524 -1.0311 -1.7248 -1.7784 1.9061 -1.1580 -0.2257 
-0.7100 0.9000 0.2100 -0.7200 -1.2600 0.8600 -1.7200 1.0300 1.9800 
-0.0061 0.5891 0.5276 0.8369 0.8512 0.4288 0.5079 -1.1015 -0.9843 
-0.6645 -1.0191 -0.3632 -0.5808 -0.6740 -0.6537 -0.8024 0.7777 0.9547 
1.1157 -0.5760 -1.5023 -1.0561 -0.2875 -0.1415 -0.1808 0.2953 -0.0065 
0.2193 -1.2317 -0.4759 -1.0497 0.1643 -0.4381 0.5885 -0.1543 -0.1220 
1.1600 -0.5700 -1.5200 -1.0700 -0.2800 -0.1300 -0.1600 0.2800 -0.0300 
-0.3533 -0.3988 0.2831 0.2339 0.5001 0.5705 0.0105 -0.4109 -0.3467 
1.3067 1.2000 1.0667 0.0940 1.0013 1.1127 -1.0340 0.7533 0.1600 
0.2111 1.3004 0.9693 1.4605 1.7269 1.0948 0.1917 -1.3116 -1.4384 
-0.7841 -0.8580 -0.0239 -0.2101 0.1448 0.5305 -0.5844 0.1705 0.3135 
0.2343 1.0429 1.0036 1.1464 0.7207 0.0637 0.9028 -1.3672 -1.1448 
0.2495 1.0641 1.0095 1.1451 0.7063 0.0367 0.9184 -1.3592 -1.1447 
-0.6332 -0.2980 0.3212 0.4083 0.8621 0.8437 -0.1271 -0.7288 -0.5253 
-1.0037 -0.9332 -0.1615 -0.2789 -0.3144 0.2755 -0.7931 0.4944 0.7389 
0.2500 1.0600 1.0100 1.1400 0.6900 0.0200 0.9300 -1.3600 -1.1400 
0.2081 -1.2364 -0.4537 -1.0408 0.1951 -0.4029 0.5533 -0.1367 -0.1165 
-0.0189 0.4944 0.7076 0.9048 0.9857 0.6983 0.2864 -0.9625 -0.9044 
0.8951 1.2980 1.1476 1.0979 0.8017 0.4355 0.3559 -0.4741 -0.7081 
0.2525 1.0485 1.0061 1.1381 0.6868 0.0229 0.9361 -1.3584 -1.1420 
0.1909 1.3261 0.9545 1.4931 1.8912 1.2697 0.0481 -1.2856 -1.4660 
0.3007 0.6641 0.8711 1.0725 0.5869 0.1240 1.1183 -1.3115 -1.1992 
-1.4400 -0.4700 0.1100 0.3200 -0.5100 -0.8600 1.3500 -1.2900 -0.6000 
1.0900 1.4600 1.2400 1.1600 0.8800 0.4800 0.3700 -0.4600 -0.7500 
-1.9025 -1.0528 -0.2169 -0.1329 -0.7448 -0.6732 -1.4900 1.2105 1.5073 
-1.4308 -0.4988 0.0924 0.2888 -0.5112 -0.8168 1.2564 -1.2088 -0.5352 
-0.6700 -0.9700 0.0100 -0.3600 0.5700 0.8600 -0.6800 0.1100 0.1400 
0.1768 -0.6139 -1.6496 -1.0397 -1.7283 -1.7721 1.9433 -1.1885 -0.2644 
0.1456 1.0763 0.9065 1.3507 1.5617 1.0212 0.2523 -1.2859 -1.3489 
0.2227 1.1908 0.9296 1.3597 1.6649 1.1065 0.1211 -1.1748 -1.3275 
0.3944 0.4064 0.7896 1.0336 0.5076 0.1872 1.2796 -1.2688 -1.2540 
1.0900 1.4600 1.2400 1.1600 0.8800 0.4800 0.3700 -0.4600 -0.7500 
1.3367 1.1640 1.0427 -0.0536 1.0181 1.2003 -1.2284 0.9213 0.2860 
-0.0535 0.9099 0.8745 1.4477 1.8601 1.4405 -0.0004 -1.4592 -1.4037 
0.4400 0.2000 0.7200 1.0000 0.4500 0.2400 1.3900 -1.2400 -1.2900 
1.0900 1.4600 1.2400 1.1600 0.8800 0.4800 0.3700 -0.4600 -0.7500 
0.1700 -0.6200 -1.6500 -1.0300 -1.7400 -1.7800 1.9600 -1.2100 -0.2700 
-1.4061 -0.4996 0.1001 0.2824 -0.4672 -0.7768 1.2376 -1.2069 -0.5488 
-0.6700 -0.9700 0.0100 -0.3600 0.5700 0.8600 -0.6800 0.1100 0.1400 
0.2495 1.0641 1.0095 1.1451 0.7063 0.0367 0.9184 -1.3592 -1.1447 
0.1535 1.2521 0.9508 1.4848 1.8375 1.2449 0.0904 -1.3384 -1.4532 
-0.7100 0.9000 0.2100 -0.7200 -1.2600 0.8600 -1.7200 1.0300 1.9800 
-0.6700 -0.9700 0.0100 -0.3600 0.5700 0.8600 -0.6800 0.1100 0.1400 
0.2500 1.0600 1.0100 1.1400 0.6900 0.0200 0.9300 -1.3600 -1.1400 
0.3009 1.2581 0.9809 1.3875 1.5585 0.9864 0.2335 -1.1765 -1.3147 
0.1865 1.2739 0.9652 1.4568 1.7273 1.1075 0.1796 -1.3264 -1.4296 
0.2100 1.3700 0.9700 1.5200 1.9100 1.2700 0.0600 -1.3000 -1.4900 
-0.6700 -0.9700 0.0100 -0.3600 0.5700 0.8600 -0.6800 0.1100 0.1400 
1.1600 -0.5700 -1.5200 -1.0700 -0.2800 -0.1300 -0.1600 0.2800 -0.0300 
2.0800 2.0600 1.5500 0.6700 0.6100 0.4200 0.2300 0.8300 -0.5200 
-2.1600 -1.0200 -0.1900 -0.0300 -0.8400 -0.9900 -1.7200 1.4300 1.7300 
-0.3516 -1.2492 -0.5964 -0.9533 -0.9939 -1.1712 -0.9703 1.1840 1.2667 
0.2240 -1.2296 -0.4563 -1.0377 0.1800 -0.4157 0.5703 -0.1417 -0.1220 
-0.7724 -0.7352 0.0107 -0.1531 0.2040 0.2633 0.0544 -0.3424 -0.1431 
0.1639 -0.6144 -1.6019 -0.9981 -1.6665 -1.7160 1.9141 -1.2013 -0.2820 
1.1600 -0.5700 -1.5200 -1.0700 -0.2800 -0.1300 -0.1600 0.2800 -0.0300 
0.2500 1.0600 1.0100 1.1400 0.6900 0.0200 0.9300 -1.3600 -1.1400 
-0.3875 -1.2453 -0.5873 -0.9343 -0.9856 -1.1497 -0.9805 1.1812 1.2695 
-1.4400 -0.4700 0.1100 0.3200 -0.5100 -0.8600 1.3500 -1.2900 -0.6000 
-2.1600 -1.0200 -0.1900 -0.0300 -0.8400 -0.9900 -1.7200 1.4300 1.7300 
-0.6319 -0.8276 0.0836 -0.1957 0.6895 0.9295 -0.6229 -0.0480 0.0015 
1.3400 1.1600 1.0400 -0.0700 1.0200 1.2100 -1.2500 0.9400 0.3000 
1.0900 1.4600 1.2400 1.1600 0.8800 0.4800 0.3700 -0.4600 -0.7500 
0.2500 1.0600 1.0100 1.1400 0.6900 0.0200 0.9300 -1.3600 -1.1400 
1.0900 1.4600 1.2400 1.1600 0.8800 0.4800 0.3700 -0.4600 -0.7500 
1.3400 1.1600 1.0400 -0.0700 1.0200 1.2100 -1.2500 0.9400 0.3000 
-0.6700 -0.9700 0.0100 -0.3600 0.5700 0.8600 -0.6800 0.1100 0.1400 
0.2500 1.0600 1.0100 1.1400 0.6900 0.0200 0.9300 -1.3600 -1.1400 
-1.3181 -0.4209 0.1520 0.3603 -0.3277 -0.6473 1.1945 -1.2471 -0.6203 
-2.1473 -1.0223 -0.1919 -0.0357 -0.8360 -0.9739 -1.7103 1.4208 1.7205 
-1.2100 -1.1900 -0.3300 -0.4600 -0.5400 0.2200 -0.9900 0.7400 1.0200 
0.2525 1.0485 1.0061 1.1381 0.6868 0.0229 0.9361 -1.3584 -1.1420 
-0.7100 0.9000 0.2100 -0.7200 -1.2600 0.8600 -1.7200 1.0300 1.9800 
0.2500 1.0600 1.0100 1.1400 0.6900 0.0200 0.9300 -1.3600 -1.1400 
0.2500 1.0600 1.0100 1.1400 0.6900 0.0200 0.9300 -1.3600 -1.1400 
-0.3107 0.4707 0.7807 1.3875 1.8437 1.6392 -0.0820 -1.6124 -1.3291 
-1.4236 -0.4959 0.0969 0.2901 -0.4964 -0.8083 1.2605 -1.2172 -0.5469 
0.2495 1.0641 1.0095 1.1451 0.7063 0.0367 0.9184 -1.3592 -1.1447 
0.2331 1.0185 0.9883 1.1168 0.6704 0.0256 0.9105 -1.3304 -1.1132 
0.1329 0.7831 0.8457 1.0088 0.7815 0.2981 0.6736 -1.1477 -1.0352 
0.2632 1.0580 1.0087 1.1435 0.7056 0.0457 0.9171 -1.3456 -1.1415 
0.3027 -1.0592 -0.3525 -0.9601 0.2253 -0.3028 0.4492 -0.0715 -0.0960 
-0.1271 -0.9623 -0.8204 -1.1087 -0.8475 -1.0737 -0.4277 0.8495 0.8696 
-0.5572 -0.9055 -1.0929 -0.8588 -0.9485 -0.9625 -0.1148 0.4309 0.8949 
-0.6180 -0.5635 0.1692 0.0163 0.4355 0.5016 -0.1904 -0.2956 -0.1483 
-2.1091 -1.0140 -0.2068 -0.0477 -0.8332 -0.9759 -1.6571 1.3772 1.6821 
-0.8483 -1.0352 -0.0924 -0.3849 0.2256 0.6476 -0.7848 0.3124 0.4193 
0.2500 1.0600 1.0100 1.1400 0.6900 0.0200 0.9300 -1.3600 -1.1400 
-1.2100 -1.1900 -0.3300 -0.4600 -0.5400 0.2200 -0.9900 0.7400 1.0200 
0.3903 0.6068 0.8600 1.0728 0.6005 0.2033 1.1264 -1.2492 -1.2083 
0.3087 1.0968 1.0181 1.1733 0.8149 0.1816 0.8081 -1.2852 -1.1412 
-0.4264 -0.2540 0.3075 0.2491 0.9031 0.9167 -0.3837 -0.3675 -0.3592 
0.2181 1.0259 0.9551 1.1869 0.9821 0.3760 0.6892 -1.3036 -1.2003 
0.0756 -0.9355 -0.3356 -0.8556 -0.0473 -0.2912 0.2603 0.0068 0.1176 
1.2107 1.0928 0.9935 0.1371 0.8981 0.9920 -0.8351 0.5864 0.0648 
-0.9156 -0.8356 -0.1197 -0.4143 -0.1859 0.5059 -0.8743 0.4672 0.7263 
1.4783 1.5095 1.2297 0.4407 0.6775 0.6013 -0.1872 0.5893 -0.2575 
-1.6691 -0.7853 -0.0511 0.0740 -0.5471 -0.6743 -0.4300 0.2296 0.6495 
-0.5664 -0.8457 -1.1489 -0.8133 -0.9812 -1.2629 -0.3520 0.7533 1.1840 
0.4863 -0.2296 -1.3736 -1.5009 -0.7197 -0.9780 0.5411 0.3599 0.1601 
0.3031 1.1395 0.9847 1.2685 1.1475 0.5492 0.5776 -1.2439 -1.2417 
2.0068 2.0200 1.5284 0.6888 0.6132 0.4040 0.2580 0.7424 -0.5448 
2.0800 2.0600 1.5500 0.6700 0.6100 0.4200 0.2300 0.8300 -0.5200 
-1.3099 -0.4203 0.1551 0.3480 -0.3264 -0.6440 1.1729 -1.2308 -0.6037 
-1.7980 -0.7819 -0.0591 0.1081 -0.6680 -0.8759 -0.3359 0.1972 0.6647 
-0.7561 0.0433 0.6172 1.4739 0.5848 1.1277 -0.5361 1.1741 -0.1739 
0.2573 0.9827 0.9836 1.1320 0.6861 0.0595 0.9532 -1.3540 -1.1544 
0.1699 0.9959 0.9289 1.2437 1.1519 0.5849 0.5793 -1.3315 -1.2588 
-1.4400 -0.4700 0.1100 0.3200 -0.5100 -0.8600 1.3500 -1.2900 -0.6000 
1.0900 1.4600 1.2400 1.1600 0.8800 0.4800 0.3700 -0.4600 -0.7500 
0.2500 1.0600 1.0100 1.1400 0.6900 0.0200 0.9300 -1.3600 -1.1400 
-0.3327 0.4327 0.7727 1.3819 1.8409 1.6548 -0.0880 -1.6256 -1.3223 
0.6739 -0.1744 -1.6045 -1.7505 -0.8460 -1.1797 0.7081 0.3928 0.1464 
0.4375 0.2115 0.7239 1.0019 0.4532 0.2371 1.3839 -1.2416 -1.2880 
-0.7100 0.9000 0.2100 -0.7200 -1.2600 0.8600 -1.7200 1.0300 1.9800 
0.2421 1.0515 1.0068 1.1432 0.7053 0.0419 0.9164 -1.3636 -1.1424 
1.3400 1.1600 1.0400 -0.0700 1.0200 1.2100 -1.2500 0.9400 0.3000 
-2.1600 -1.0200 -0.1900 -0.0300 -0.8400 -0.9900 -1.7200 1.4300 1.7300 
-0.3813 0.3275 0.6763 1.1659 1.4048 1.1779 0.1835 -1.4636 -1.1844 
0.5200 -0.4600 -0.1800 -0.1300 -0.5600 -0.1000 0.5900 -0.2700 -0.2700 
0.2500 1.0600 1.0100 1.1400 0.6900 0.0200 0.9300 -1.3600 -1.1400 
2.0800 2.0600 1.5500 0.6700 0.6100 0.4200 0.2300 0.8300 -0.5200 
0.2500 1.0600 1.0100 1.1400 0.6900 0.0200 0.9300 -1.3600 -1.1400 
-0.7100 0.9000 0.2100 -0.7200 -1.2600 0.8600 -1.7200 1.0300 1.9800 
0.6800 -0.1600 -1.6200 -1.7600 -0.8600 -1.1900 0.7100 0.4000 0.1500 
-1.4400 -0.4700 0.1100 0.3200 -0.5100 -0.8600 1.3500 -1.2900 -0.6000 
0.5200 -0.4600 -0.1800 -0.1300 -0.5600 -0.1000 0.5900 -0.2700 -0.2700 
-0.3400 0.4200 0.7700 1.3800 1.8400 1.6600 -0.0900 -1.6300 -1.3200 
0.1700 -0.6200 -1.6500 -1.0300 -1.7400 -1.7800 1.9600 -1.2100 -0.2700 
-1.4400 -0.4700 0.1100 0.3200 -0.5100 -0.8600 1.3500 -1.2900 -0.6000 
-0.7100 0.9000 0.2100 -0.7200 -1.2600 0.8600 -1.7200 1.0300 1.9800 
0.0193 1.0407 0.9007 1.4715 1.8857 1.4052 0.0080 -1.4144 -1.4311 
-1.4400 -0.4700 0.1100 0.3200 -0.5100 -0.8600 1.3500 -1.2900 -0.6000 
-2.1600 -1.0200 -0.1900 -0.0300 -0.8400 -0.9900 -1.7200 1.4300 1.7300 
-1.2100 -1.1900 -0.3300 -0.4600 -0.5400 0.2200 -0.9900 0.7400 1.0200 
0.4400 0.2000 0.7200 1.0000 0.4500 0.2400 1.3900 -1.2400 -1.2900 
-0.1273 0.7873 0.8473 1.4341 1.8671 1.5092 -0.0320 -1.5024 -1.3857 
0.2621 1.0383 0.9763 1.1105 0.6771 0.0180 0.9155 -1.3381 -1.1252 
-1.4400 -0.4700 0.1100 0.3200 -0.5100 -0.8600 1.3500 -1.2900 -0.6000 
-1.4297 -0.4767 0.1087 0.3109 -0.4956 -0.8371 1.3229 -1.2713 -0.5901 
-0.3253 0.4453 0.7753 1.3837 1.8419 1.6496 -0.0860 -1.6212 -1.3245 
0.2500 1.0600 1.0100 1.1400 0.6900 0.0200 0.9300 -1.3600 -1.1400 
0.2500 1.0600 1.0100 1.1400 0.6900 0.0200 0.9300 -1.3600 -1.1400 
0.6800 -0.1600 -1.6200 -1.7600 -0.8600 -1.1900 0.7100 0.4000 0.1500 
0.2500 1.0600 1.0100 1.1400 0.6900 0.0200 0.9300 -1.3600 -1.1400 
-2.1600 -1.0200 -0.1900 -0.0300 -0.8400 -0.9900 -1.7200 1.4300 1.7300 
-2.1600 -1.0200 -0.1900 -0.0300 -0.8400 -0.9900 -1.7200 1.4300 1.7300 
1.3400 1.1600 1.0400 -0.0700 1.0200 1.2100 -1.2500 0.9400 0.3000 
-2.1600 -1.0200 -0.1900 -0.0300 -0.8400 -0.9900 -1.7200 1.4300 1.7300 
0.4400 0.2000 0.7200 1.0000 0.4500 0.2400 1.3900 -1.2400 -1.2900 
0.3652 0.5305 0.7907 1.1507 0.8773 0.5473 0.9979 -1.2620 -1.3464 
1.1600 -0.5700 -1.5200 -1.0700 -0.2800 -0.1300 -0.1600 0.2800 -0.0300 
0.3369 0.4716 0.7811 1.1331 0.8411 0.5348 1.0131 -1.2812 -1.3280 
0.1985 0.2125 0.6687 0.9000 0.7100 0.5040 0.8585 -1.1040 -1.1077 
-0.1849 0.5600 0.6984 1.0107 1.2609 1.0275 0.0373 -1.1248 -0.9723 
0.1935 0.5780 0.7931 1.1435 1.0263 0.6824 0.7055 -1.2652 -1.2535 
0.2612 1.0653 1.0131 1.1403 0.6925 0.0261 0.9225 -1.3480 -1.1348 
-0.3399 -0.7520 -1.4951 -0.9732 -1.2589 -1.5364 0.5388 0.0449 0.7263 
-0.7167 0.8721 0.2028 -0.7165 -1.2504 0.8515 -1.7103 1.0261 1.9672 
0.0969 0.7840 0.8599 0.9664 0.6008 0.0109 0.8827 -1.2644 -1.0320 
1.3188 1.1667 1.0449 -0.0211 1.0119 1.1747 -1.1777 0.8720 0.2528 
-0.7100 0.9000 0.2100 -0.7200 -1.2600 0.8600 -1.7200 1.0300 1.9800 
1.0592 1.4449 1.2301 1.1677 0.9065 0.5063 0.3597 -0.4868 -0.7675 
0.2131 1.3544 0.9667 1.5131 1.8905 1.2563 0.0777 -1.2992 -1.4873 
-0.0773 0.9421 0.8257 1.3408 1.6500 1.1685 0.1053 -1.3280 -1.3251 
0.4292 1.1453 1.0591 1.1443 0.7305 0.1181 0.8105 -1.1680 -1.0568 
-1.4400 -0.4700 0.1100 0.3200 -0.5100 -0.8600 1.3500 -1.2900 -0.6000 
0.2495 1.0641 1.0095 1.1451 0.7063 0.0367 0.9184 -1.3592 -1.1447 
2.0800 2.0600 1.5500 0.6700 0.6100 0.4200 0.2300 0.8300 -0.5200 
-2.1600 -1.0200 -0.1900 -0.0300 -0.8400 -0.9900 -1.7200 1.4300 1.7300 
-0.0755 0.8988 0.8596 1.4213 1.7984 1.3681 0.0400 -1.4457 -1.3868 
0.1309 1.2183 0.9423 1.4843 1.8509 1.2772 0.0728 -1.3508 -1.4511 
0.4265 0.2185 0.7240 1.0120 0.4880 0.2727 1.3525 -1.2460 -1.2931 
-0.6655 -0.9477 0.0208 -0.3328 0.5540 0.8288 -0.6253 0.0733 0.1111 
-2.1028 -1.0121 -0.1876 -0.0379 -0.8192 -0.9381 -1.6089 1.3299 1.6395 
-1.1628 -1.1049 -0.2735 -0.3939 -0.4768 0.2029 -0.8681 0.6131 0.8957 
0.1161 1.2020 0.9033 1.4091 1.7900 1.2072 0.0608 -1.2521 -1.3965 
-0.7500 0.0600 0.6300 1.5000 0.6000 1.1400 -0.5300 1.1800 -0.1900 
0.2601 1.0141 0.9945 1.1325 0.6772 0.0317 0.9545 -1.3536 -1.1480 
1.1600 -0.5700 -1.5200 -1.0700 -0.2800 -0.1300 -0.1600 0.2800 -0.0300 
0.2200 -1.2400 -0.4600 -1.0500 0.1900 -0.4200 0.5700 -0.1400 -0.1200 
-0.6916 -0.9788 -0.0036 -0.3640 0.5256 0.8344 -0.6924 0.1352 0.1752 
-0.5400 -0.7500 -1.7400 -1.0700 -1.1700 -1.7200 -0.0600 0.7400 1.3900 
0.2576 1.0256 0.9984 1.1344 0.6804 0.0288 0.9484 -1.3552 -1.1460 
0.6800 -0.1600 -1.6200 -1.7600 -0.8600 -1.1900 0.7100 0.4000 0.1500 
-1.2253 -1.1420 -0.3007 -0.4080 -0.5380 0.1480 -0.8340 0.6047 0.9120 
0.2576 1.0256 0.9984 1.1344 0.6804 0.0288 0.9484 -1.3552 -1.1460 
0.2100 1.3700 0.9700 1.5200 1.9100 1.2700 0.0600 -1.3000 -1.4900 
-1.4400 -0.4700 0.1100 0.3200 -0.5100 -0.8600 1.3500 -1.2900 -0.6000 
1.3400 1.1600 1.0400 -0.0700 1.0200 1.2100 -1.2500 0.9400 0.3000 
-1.2100 -1.1900 -0.3300 -0.4600 -0.5400 0.2200 -0.9900 0.7400 1.0200 
-1.2100 -1.1900 -0.3300 -0.4600 -0.5400 0.2200 -0.9900 0.7400 1.0200 
-0.3400 0.4200 0.7700 1.3800 1.8400 1.6600 -0.0900 -1.6300 -1.3200 
-1.3240 -1.1696 -0.3132 -0.4084 -0.5760 0.0748 -1.0776 0.8228 1.1052 
0.5200 -0.4600 -0.1800 -0.1300 -0.5600 -0.1000 0.5900 -0.2700 -0.2700 
0.4400 0.2000 0.7200 1.0000 0.4500 0.2400 1.3900 -1.2400 -1.2900 
-2.1504 -1.0127 -0.1860 -0.0253 -0.8356 -0.9883 -1.6791 1.3937 1.6989 
0.2500 1.0600 1.0100 1.1400 0.6900 0.0200 0.9300 -1.3600 -1.1400 
-0.3400 0.4200 0.7700 1.3800 1.8400 1.6600 -0.0900 -1.6300 -1.3200 
-1.1701 -0.2681 0.2535 0.5317 0.0220 -0.2869 0.9927 -1.3164 -0.7384 
-1.8824 -0.8796 -0.1172 0.0336 -0.7236 -0.8568 -0.8020 0.6132 1.0208 
-2.1216 -0.9907 -0.1740 -0.0113 -0.8224 -0.9831 -1.5563 1.2849 1.6057 
0.2027 1.3573 0.9673 1.5181 1.9091 1.2752 0.0580 -1.3044 -1.4877 
0.2688 1.0309 1.0015 1.1347 0.6829 0.0349 0.9409 -1.3432 -1.1408 
0.1440 1.2013 0.9033 1.3928 1.8197 1.2479 0.0087 -1.2104 -1.3791 
0.2200 -1.2400 -0.4600 -1.0500 0.1900 -0.4200 0.5700 -0.1400 -0.1200 
-0.6844 -0.9759 0.0009 -0.3627 0.5404 0.8429 -0.6883 0.1268 0.1635 
-0.6985 0.8324 0.2099 -0.6892 -1.1856 0.8332 -1.6492 0.9817 1.8859 
2.0800 2.0600 1.5500 0.6700 0.6100 0.4200 0.2300 0.8300 -0.5200 
-2.0958 -1.0315 -0.1995 -0.0591 -0.8197 -0.9082 -1.6707 1.3834 1.6820 
0.9243 1.3851 1.1928 1.1696 0.8924 0.4493 0.4377 -0.6300 -0.8345 
-0.7244 -0.9421 -0.0040 -0.3383 0.4292 0.7361 -0.6353 0.1239 0.1947 
-2.1600 -1.0200 -0.1900 -0.0300 -0.8400 -0.9900 -1.7200 1.4300 1.7300 
-1.4339 -0.4892 0.0983 0.2992 -0.5108 -0.8312 1.2876 -1.2359 -0.5568 
0.1977 1.0981 0.9521 1.2648 1.2316 0.6253 0.5009 -1.2992 -1.2640 
0.1109 1.1183 0.8872 1.3715 1.7793 1.2435 0.0280 -1.2324 -1.3604 
0.2500 1.0600 1.0100 1.1400 0.6900 0.0200 0.9300 -1.3600 -1.1400 
0.4400 0.2000 0.7200 1.0000 0.4500 0.2400 1.3900 -1.2400 -1.2900 
0.2027 1.3573 0.9673 1.5181 1.9091 1.2752 0.0580 -1.3044 -1.4877 
-1.4369 -0.4796 0.1041 0.3096 -0.5104 -0.8456 1.3188 -1.2629 -0.5784 
0.5200 -0.4600 -0.1800 -0.1300 -0.5600 -0.1000 0.5900 -0.2700 -0.2700 
-2.1504 -1.0127 -0.1860 -0.0253 -0.8356 -0.9883 -1.6791 1.3937 1.6989 
0.2724 1.0707 1.0161 1.1405 0.6951 0.0323 0.9151 -1.3360 -1.1296 
-0.9575 -0.4839 0.1972 0.2731 0.3175 0.2296 0.3504 -0.8495 -0.4680 
-1.2100 -1.1900 -0.3300 -0.4600 -0.5400 0.2200 -0.9900 0.7400 1.0200 
-1.2100 -1.1900 -0.3300 -0.4600 -0.5400 0.2200 -0.9900 0.7400 1.0200 
-1.4400 -0.4700 0.1100 0.3200 -0.5100 -0.8600 1.3500 -1.2900 -0.6000 
0.2500 1.0600 1.0100 1.1400 0.6900 0.0200 0.9300 -1.3600 -1.1400 
1.0900 1.4600 1.2400 1.1600 0.8800 0.4800 0.3700 -0.4600 -0.7500 
-0.7500 0.0600 0.6300 1.5000 0.6000 1.1400 -0.5300 1.1800 -0.1900 
0.2525 1.0485 1.0061 1.1381 0.6868 0.0229 0.9361 -1.3584 -1.1420 
-1.4400 -0.4700 0.1100 0.3200 -0.5100 -0.8600 1.3500 -1.2900 -0.6000 
-0.3400 -1.2500 -0.6000 -0.9600 -1.0000 -1.1900 -0.9700 1.1900 1.2700 
-0.6700 -0.9700 0.0100 -0.3600 0.5700 0.8600 -0.6800 0.1100 0.1400 
-0.5173 -1.0955 -0.4212 -0.7004 -0.7048 -0.7541 -0.7787 0.8201 0.9580 
1.3400 1.1600 1.0400 -0.0700 1.0200 1.2100 -1.2500 0.9400 0.3000 
0.1700 -0.6200 -1.6500 -1.0300 -1.7400 -1.7800 1.9600 -1.2100 -0.2700 
1.1600 -0.5700 -1.5200 -1.0700 -0.2800 -0.1300 -0.1600 0.2800 -0.0300 
-0.5777 -0.7693 0.1091 -0.1936 0.6112 0.8119 -0.5273 -0.0480 -0.0056 
0.4741 -0.5021 -0.2024 -0.1743 -0.5835 -0.1581 0.5068 -0.1921 -0.1879 
-1.1740 -1.1753 -0.3073 -0.4533 -0.4660 0.2627 -0.9693 0.6980 0.9613 
1.1600 -0.5700 -1.5200 -1.0700 -0.2800 -0.1300 -0.1600 0.2800 -0.0300 
-0.6656 -0.9515 0.0201 -0.3368 0.5869 0.8707 -0.6721 0.0868 0.1205 
0.3969 0.3949 0.7857 1.0317 0.5044 0.1901 1.2857 -1.2672 -1.2560 
0.0964 0.9660 0.9381 1.2648 1.1975 0.6528 0.5113 -1.3955 -1.2431 
0.2484 1.0724 1.0084 1.1552 0.7388 0.0700 0.8952 -1.3576 -1.1540 
-1.3261 -0.4683 0.1271 0.3041 -0.3845 -0.6893 1.1576 -1.1592 -0.5499 
1.1600 -0.5700 -1.5200 -1.0700 -0.2800 -0.1300 -0.1600 0.2800 -0.0300 
-2.1600 -1.0200 -0.1900 -0.0300 -0.8400 -0.9900 -1.7200 1.4300 1.7300 
0.2740 0.7507 0.8937 1.0576 0.6016 0.0984 1.0179 -1.2772 -1.1381 
0.2200 -1.2400 -0.4600 -1.0500 0.1900 -0.4200 0.5700 -0.1400 -0.1200 
-0.0781 0.0156 0.5189 0.6920 0.6099 0.4632 0.6447 -0.9275 -0.8868 
-0.2549 0.6751 0.7500 1.1989 1.2725 0.8396 0.3675 -1.3981 -1.2196 
0.3389 1.0436 1.0081 1.1155 0.6868 0.0867 0.8556 -1.2192 -1.0704 
-0.7100 0.9000 0.2100 -0.7200 -1.2600 0.8600 -1.7200 1.0300 1.9800 
0.2372 1.0371 0.9961 1.1251 0.7047 0.0479 0.8969 -1.3396 -1.1276 
0.2485 0.0803 0.6296 0.8293 0.4647 0.2929 1.1105 -1.0833 -1.0987 
-1.0800 -0.7173 0.0580 -0.0111 0.0040 -0.0361 0.3347 -0.5817 -0.2137 
-0.8093 -0.7807 0.0597 -0.0931 0.3805 0.5888 -0.3409 -0.1917 -0.0065 
2.0800 2.0600 1.5500 0.6700 0.6100 0.4200 0.2300 0.8300 -0.5200 
2.0800 2.0600 1.5500 0.6700 0.6100 0.4200 0.2300 0.8300 -0.5200 
1.0340 1.4333 1.2247 1.1587 0.8673 0.4493 0.4073 -0.5200 -0.7760 
0.1473 1.1044 0.9056 1.3235 1.6275 1.0923 0.1155 -1.2060 -1.2961 
-1.2179 -0.5391 0.0948 0.2341 -0.3796 -0.5363 0.9329 -0.9407 -0.3997 
-0.9152 -1.1633 -0.3804 -0.5560 -0.6416 -0.2125 -0.9360 0.8603 1.0344 
0.2612 1.0653 1.0131 1.1403 0.6925 0.0261 0.9225 -1.3480 -1.1348 
-1.4149 -0.4611 0.1181 0.3291 -0.4972 -0.8453 1.3505 -1.2893 -0.6092 
-0.3176 -1.2179 -0.5781 -0.9481 -0.9731 -1.1580 -0.9737 1.1867 1.2571 
0.2576 1.0256 0.9984 1.1344 0.6804 0.0288 0.9484 -1.3552 -1.1460 
-1.4496 -0.4773 0.1060 0.3153 -0.5144 -0.8617 1.3091 -1.2537 -0.5689 
0.2421 1.0515 1.0068 1.1432 0.7053 0.0419 0.9164 -1.3636 -1.1424 
-0.7100 0.9000 0.2100 -0.7200 -1.2600 0.8600 -1.7200 1.0300 1.9800 
-0.7100 0.9000 0.2100 -0.7200 -1.2600 0.8600 -1.7200 1.0300 1.9800 
0.2719 1.0748 1.0156 1.1456 0.7113 0.0489 0.9035 -1.3352 -1.1343 
-0.7100 0.9000 0.2100 -0.7200 -1.2600 0.8600 -1.7200 1.0300 1.9800 
-0.3516 -1.2492 -0.5964 -0.9533 -0.9939 -1.1712 -0.9703 1.1840 1.2667 
0.2305 1.0300 0.9921 1.1187 0.6736 0.0227 0.9044 -1.3320 -1.1112 
0.4079 0.1803 0.7049 0.9656 0.4564 0.2536 1.3287 -1.2056 -1.2499 
-2.1504 -1.0127 -0.1860 -0.0253 -0.8356 -0.9883 -1.6791 1.3937 1.6989 
0.1700 -0.6200 -1.6500 -1.0300 -1.7400 -1.7800 1.9600 -1.2100 -0.2700 
0.2544 1.0504 0.9952 1.1648 0.7780 0.1288 0.8788 -1.3504 -1.1740 
0.2088 0.2931 0.7087 1.0120 0.6613 0.4011 1.0636 -1.2543 -1.2259 
0.2100 1.3700 0.9700 1.5200 1.9100 1.2700 0.0600 -1.3000 -1.4900 
0.2232 1.2472 0.9495 1.4563 1.7272 1.1261 0.2108 -1.3028 -1.4531 
-0.7879 -0.9100 -0.0231 -0.2693 0.3444 0.6928 -0.6648 0.1399 0.2491 
-1.1852 -1.1148 -0.2676 -0.3896 -0.4488 0.1848 -0.7780 0.5272 0.8200 
0.2779 0.7673 0.9059 1.0893 0.6157 0.0976 1.0631 -1.3259 -1.1812 
1.0743 1.4413 1.2285 1.1267 0.8787 0.4872 0.3417 -0.4467 -0.7324 
-0.4227 -1.1613 -0.5159 -0.8575 -0.9029 -1.0631 -0.9665 1.1333 1.2185 
2.0556 2.0467 1.5428 0.6763 0.6111 0.4147 0.2393 0.8008 -0.5283 
-1.1941 -1.1463 -0.3068 -0.4232 -0.5069 0.2196 -0.9448 0.6857 0.9649 
0.6113 0.9147 0.6293 -0.1061 -0.1093 0.4648 -0.5957 0.7235 0.4960 
1.8217 1.8940 1.4600 0.7320 0.6252 0.3963 0.2735 0.5624 -0.5623 
-0.7304 -1.0001 -0.0389 -0.3800 0.4159 0.7559 -0.7211 0.2000 0.2607 
0.2340 1.1840 0.9940 1.2920 1.1780 0.5200 0.5820 -1.3360 -1.2800 
-0.2316 0.7292 0.7484 1.1099 1.0261 0.5119 0.5449 -1.3337 -1.1575 
0.2447 1.0468 0.9956 1.1456 0.7573 0.1251 0.8277 -1.2793 -1.1185 
-0.6700 -0.9700 0.0100 -0.3600 0.5700 0.8600 -0.6800 0.1100 0.1400 
-2.1600 -1.0200 -0.1900 -0.0300 -0.8400 -0.9900 -1.7200 1.4300 1.7300 
-0.5903 0.0408 0.4501 0.5536 0.2880 -0.0167 0.5244 -0.8835 -0.5763 
-2.1408 -1.0053 -0.1820 -0.0207 -0.8312 -0.9865 -1.6381 1.3575 1.6679 
-0.6933 -0.8655 0.0565 -0.2269 0.5472 0.7691 -0.4935 -0.0709 0.0132 
0.2627 1.0621 1.0081 1.1485 0.7219 0.0624 0.9055 -1.3448 -1.1461 
0.2105 1.3659 0.9705 1.5149 1.8937 1.2533 0.0716 -1.3008 -1.4853 
-0.6803 -0.9633 0.0113 -0.3509 0.5556 0.8371 -0.6529 0.0913 0.1301 
-1.3813 -0.4091 0.1417 0.3661 -0.4141 -0.7696 1.2964 -1.2948 -0.6333 
-1.5876 -0.9193 -0.1505 -0.0955 -0.5589 -0.4768 -0.9015 0.6520 0.9755 
1.3400 1.1600 1.0400 -0.0700 1.0200 1.2100 -1.2500 0.9400 0.3000 
-1.1884 -1.1812 -0.3164 -0.4560 -0.4956 0.2456 -0.9776 0.7148 0.9848 
0.2551 1.0371 1.0023 1.1363 0.6836 0.0259 0.9423 -1.3568 -1.1440 
1.2744 1.0304 0.9424 -0.0748 0.8936 1.1052 -1.1028 0.8432 0.2544 
0.3711 0.4237 0.7948 1.0456 0.5479 0.2221 1.2340 -1.2808 -1.2528 
1.1055 1.4227 1.2156 1.0285 0.8924 0.5517 0.2047 -0.3227 -0.6432 
0.2476 1.0336 0.9931 1.1579 0.7608 0.1173 0.8884 -1.3556 -1.1671 
0.2052 -0.0057 0.5847 0.7704 0.4635 0.3597 0.9793 -0.9912 -1.0077 
-0.7708 -1.0111 -0.0535 -0.3787 0.3628 0.7405 -0.7379 0.2276 0.3043 
0.2200 -1.2400 -0.4600 -1.0500 0.1900 -0.4200 0.5700 -0.1400 -0.1200 
1.1720 -0.5088 -1.4240 -1.0233 -0.2500 -0.1192 -0.1399 0.2891 -0.0443 
-2.1600 -1.0200 -0.1900 -0.0300 -0.8400 -0.9900 -1.7200 1.4300 1.7300 
0.2231 0.9789 0.9640 1.1557 0.8323 0.2281 0.8172 -1.3376 -1.1728 
-0.2611 -0.6509 -1.2872 -0.9339 -1.2657 -1.2989 0.6663 -0.1808 0.5260 
-0.6972 0.9021 0.2207 -0.6952 -1.2340 0.8488 -1.6847 0.9981 1.9384 
-0.8625 -0.8467 -0.1020 -0.3483 -0.1703 0.4480 -0.8751 0.5333 0.7219 
0.5413 -0.4057 -0.1368 -0.1387 -0.5027 -0.0621 0.4956 -0.2021 -0.2267 
-0.8068 -1.0257 -0.0761 -0.3853 0.2888 0.6979 -0.7585 0.2696 0.3629 
1.1600 -0.5700 -1.5200 -1.0700 -0.2800 -0.1300 -0.1600 0.2800 -0.0300 
0.1700 -0.6200 -1.6500 -1.0300 -1.7400 -1.7800 1.9600 -1.2100 -0.2700 
0.5200 -0.4600 -0.1800 -0.1300 -0.5600 -0.1000 0.5900 -0.2700 -0.2700 
0.2259 1.0520 0.9964 1.1443 0.7228 0.0583 0.9008 -1.3567 -1.1468 
0.2416 1.0556 1.0063 1.1483 0.7216 0.0585 0.9048 -1.3628 -1.1471 
0.3232 0.7785 0.8592 1.2216 1.0497 0.6060 0.8083 -1.2808 -1.3453 
-0.9657 -0.4639 0.1647 0.2056 0.0808 0.0012 0.3975 -0.7068 -0.3340 
0.2713 1.0195 0.9976 1.1328 0.6797 0.0379 0.9471 -1.3416 -1.1428 
0.5200 -0.4600 -0.1800 -0.1300 -0.5600 -0.1000 0.5900 -0.2700 -0.2700 
0.2317 1.0263 0.9825 1.1499 0.7949 0.1589 0.8376 -1.3360 -1.1573 
0.1401 1.0957 0.9105 1.2824 1.3227 0.7468 0.3805 -1.2432 -1.2575 
-0.7100 0.9000 0.2100 -0.7200 -1.2600 0.8600 -1.7200 1.0300 1.9800 
0.1417 1.0037 0.9560 1.2608 1.1464 0.5739 0.5737 -1.3924 -1.2479 
0.0589 0.9551 0.8861 1.2065 1.0849 0.5165 0.5505 -1.2848 -1.1921 
0.2688 0.9459 0.9584 1.1060 0.6903 0.0709 0.9511 -1.3293 -1.1517 
0.2463 1.0889 1.0063 1.1755 0.8039 0.1367 0.8488 -1.3544 -1.1727 
0.1040 0.8356 0.8395 1.3059 1.5332 1.1141 0.2760 -1.3028 -1.3439 
0.0841 0.7009 0.8308 0.9189 0.6872 0.2011 0.6777 -1.1260 -0.9523 
0.6249 -0.1961 -1.5908 -1.7228 -0.8617 -1.1783 0.6547 0.4196 0.1931 
-0.7100 0.9000 0.2100 -0.7200 -1.2600 0.8600 -1.7200 1.0300 1.9800 
0.0515 -0.6259 -1.4749 -0.9224 -1.5636 -1.6412 1.7732 -1.0988 -0.2289 
0.2412 1.0121 0.9552 1.0819 0.6967 0.1120 0.8103 -1.2643 -1.0716 
0.2200 0.8180 0.8539 1.3091 1.3588 0.9345 0.5304 -1.3232 -1.3907 
1.8801 1.8733 1.4425 0.6160 0.5497 0.4040 0.1743 0.7960 -0.4461 
-2.1600 -1.0200 -0.1900 -0.0300 -0.8400 -0.9900 -1.7200 1.4300 1.7300 
0.2963 1.0481 1.0081 1.1195 0.6979 0.0648 0.8773 -1.2788 -1.0989 
0.0940 0.8552 0.8685 1.0893 0.8591 0.3432 0.6395 -1.2135 -1.0751 
0.0785 0.7527 0.8109 1.0613 1.1293 0.7008 0.3576 -1.1151 -1.0756 
-0.0331 0.7539 0.7428 1.1120 1.5799 1.1988 -0.0747 -1.0476 -1.1265 
0.8043 1.3035 1.1465 1.1677 0.8696 0.3960 0.5361 -0.7640 -0.9099 
-0.4883 0.0927 0.4745 0.6032 0.5365 0.2661 0.4829 -0.9532 -0.7181 
0.1867 1.0199 0.9672 1.1981 0.9724 0.3653 0.6939 -1.3508 -1.1953 
0.2500 1.0600 1.0100 1.1400 0.6900 0.0200 0.9300 -1.3600 -1.1400 
-0.2892 0.3824 0.5995 0.8288 0.8180 0.4860 0.3912 -1.0367 -0.8829 
0.8735 0.9639 0.9345 0.3395 0.8259 0.8123 -0.5211 0.2428 -0.1308 
-0.7197 0.8817 0.2087 -0.7061 -1.2500 0.8371 -1.6791 0.9991 1.9456 
0.1203 0.9751 0.9451 1.2397 1.0979 0.5288 0.6025 -1.3931 -1.2313 
0.6131 -0.1659 -1.4589 -1.6111 -0.7281 -1.0212 0.6188 0.3632 0.1209 
-0.6080 -0.9531 -0.0305 -0.3659 0.4015 0.6269 -0.6520 0.1744 0.2147 
-1.3873 -0.5475 0.0653 0.2355 -0.5008 -0.7157 1.0697 -1.0457 -0.4148 
-0.2813 0.5213 0.7913 1.3949 1.8475 1.6184 -0.0740 -1.5948 -1.3381 
0.4131 -0.4129 -1.1761 -1.3608 -0.6013 -0.8633 0.5841 0.2348 0.0976 
-0.1719 -0.0201 0.4965 0.5385 0.4517 0.3109 0.5284 -0.7943 -0.6780 
-1.4185 -0.5372 0.0689 0.2472 -0.5128 -0.7592 1.1316 -1.1005 -0.4488 
1.0900 1.4600 1.2400 1.1600 0.8800 0.4800 0.3700 -0.4600 -0.7500 
0.8331 1.2816 1.1395 1.0753 0.8348 0.4097 0.4461 -0.6428 -0.8144 
-0.2771 0.4959 0.7155 1.1827 1.5399 1.2808 -0.0072 -1.3307 -1.1503 
-1.1984 -1.1908 -0.3336 -0.4667 -0.5461 0.2012 -0.9897 0.7460 1.0233 
0.2377 1.0329 0.9967 1.1200 0.6884 0.0312 0.9085 -1.3404 -1.1229 
0.0211 0.9668 0.8663 1.1376 0.9884 0.4821 0.5239 -1.2335 -1.1021 
-0.7149 0.7411 0.1692 -0.7045 -1.1825 0.7773 -1.5888 0.9563 1.8512 
0.1967 0.9471 0.9487 1.0723 0.6344 0.0339 0.8655 -1.2728 -1.0576 
0.3496 0.8220 0.8889 0.9723 0.6687 0.4392 0.2955 -0.4139 -0.6236 
0.1961 0.9592 0.9197 1.2208 1.1251 0.5781 0.5959 -1.3052 -1.2479 
0.9949 1.3063 1.1521 1.0128 0.8367 0.5391 0.2081 -0.3015 -0.6247 
0.3475 1.0799 1.0236 1.1271 0.7220 0.1013 0.8493 -1.2413 -1.0931 
-0.3632 -0.9464 -0.8703 -0.8925 -0.9035 -1.1449 -0.5981 0.9172 1.1684 
0.0716 -0.7589 -0.8716 -0.8139 -0.6668 -0.8844 1.0369 -0.6197 -0.1659 
-1.9804 -1.0009 -0.2640 -0.1267 -0.8589 -1.0139 -1.5761 1.3577 1.6428 
-0.5983 -0.2675 0.3251 0.3795 0.3773 0.2860 0.3495 -0.7651 -0.5085 
0.1631 -0.6636 -1.4883 -0.9883 -1.4888 -1.5840 1.7577 -1.0772 -0.2479 
-0.7319 -0.6413 0.1308 0.0353 0.5036 0.6528 -0.3557 -0.2576 -0.0941 
0.0673 1.0399 0.8727 1.3560 1.7335 1.2571 -0.0055 -1.1957 -1.3007 
-0.3435 0.1423 0.5068 0.7107 1.1512 1.0629 -0.2213 -0.8128 -0.6956 
-0.6879 -0.8776 0.0229 -0.2683 0.4892 0.7769 -0.6288 0.0841 0.1397 
-0.4995 -0.9953 -0.3905 -0.6364 -0.6185 -0.5339 -0.7080 0.7352 0.8592 
1.9007 1.9027 1.4609 0.6293 0.6015 0.4364 0.1588 0.7564 -0.4657 
-0.2287 -0.8397 -0.2097 -0.4575 -0.0931 -0.0197 -0.1825 0.1465 0.2167 
2.0800 2.0600 1.5500 0.6700 0.6100 0.4200 0.2300 0.8300 -0.5200 
0.3984 0.3115 0.7365 0.9720 0.5861 0.3588 1.1221 -1.1365 -1.1976 
-0.3192 -1.0823 -0.5360 -0.8173 -0.8521 -0.9951 -0.7543 0.9335 1.0313 
-0.4084 -0.3824 0.2229 0.0912 0.8313 0.8735 -0.4540 -0.2301 -0.2473 
-0.2487 -0.2969 0.1745 0.0971 0.0045 -0.1035 0.2869 -0.3819 -0.2000 
-0.7600 -0.8256 0.0167 -0.2392 0.2679 0.6009 -0.5472 0.1193 0.2219 
0.9753 1.3673 1.1883 1.1229 0.8728 0.4700 0.3752 -0.5160 -0.7621 
-0.4865 -0.8153 -1.5452 -1.0467 -1.1492 -1.5929 -0.1151 0.7175 1.2812 
0.0756 1.1331 0.9053 1.4099 1.7307 1.1791 0.0332 -1.2444 -1.3312 
-0.3729 -1.1209 -0.4948 -0.8280 -0.8143 -0.8888 -0.9095 1.0387 1.1245 
0.1467 0.9177 0.8816 1.2056 1.2245 0.7139 0.4617 -1.2535 -1.2297 
-1.1995 -1.1893 -0.3353 -0.4676 -0.5563 0.1663 -0.9992 0.7612 1.0361 
0.8573 1.3365 1.1717 1.1525 0.8236 0.3541 0.5329 -0.7104 -0.8612 
0.6568 -0.2001 -1.5245 -1.6984 -0.7948 -1.1272 0.6559 0.3961 0.1561 
1.0485 1.4347 1.2251 1.1425 0.8717 0.4652 0.3783 -0.4893 -0.7568 
-0.5400 -0.7500 -1.7400 -1.0700 -1.1700 -1.7200 -0.0600 0.7400 1.3900 
0.5315 -0.0809 0.1803 0.0073 0.0169 0.0844 0.3155 -0.1477 -0.2509 
1.3043 1.1653 1.0445 -0.0049 1.0075 1.1588 -1.1487 0.8413 0.2336 
-1.2120 -1.1583 -0.3079 -0.4275 -0.5240 0.1853 -0.8923 0.6504 0.9435 
0.0495 0.9571 0.8437 1.2824 1.5904 1.1111 0.1167 -1.2251 -1.2773 
0.1172 1.0773 0.8847 1.3720 1.7369 1.2181 0.0871 -1.2576 -1.3696 
1.0900 1.4600 1.2400 1.1600 0.8800 0.4800 0.3700 -0.4600 -0.7500 
-0.3487 -0.1065 0.4024 0.4395 1.0615 1.0200 -0.2943 -0.5684 -0.5449 
-0.7284 0.7416 0.1804 -0.6952 -1.1580 0.8344 -1.6492 0.9816 1.8680 
0.0780 1.1420 0.9220 1.4864 1.8932 1.3636 0.0240 -1.3792 -1.4492 
-1.4400 -0.4700 0.1100 0.3200 -0.5100 -0.8600 1.3500 -1.2900 -0.6000 
0.2612 1.0653 1.0131 1.1403 0.6925 0.0261 0.9225 -1.3480 -1.1348 
1.3267 1.1760 1.0507 -0.0044 1.0125 1.1711 -1.1636 0.8653 0.2440 
-0.3327 0.4327 0.7727 1.3819 1.8409 1.6548 -0.0880 -1.6256 -1.3223 
-0.6844 -0.9759 0.0009 -0.3627 0.5404 0.8429 -0.6883 0.1268 0.1635 
2.0800 2.0600 1.5500 0.6700 0.6100 0.4200 0.2300 0.8300 -0.5200 
-1.2315 -1.1228 -0.2889 -0.3872 -0.5372 0.1192 -0.7716 0.5505 0.8688 
0.2100 1.3700 0.9700 1.5200 1.9100 1.2700 0.0600 -1.3000 -1.4900 
0.2525 1.0485 1.0061 1.1381 0.6868 0.0229 0.9361 -1.3584 -1.1420 
0.1700 -0.6200 -1.6500 -1.0300 -1.7400 -1.7800 1.9600 -1.2100 -0.2700 
1.0900 1.4600 1.2400 1.1600 0.8800 0.4800 0.3700 -0.4600 -0.7500 
-1.4400 -0.4700 0.1100 0.3200 -0.5100 -0.8600 1.3500 -1.2900 -0.6000 
-0.8523 -0.6841 -0.0156 -0.0868 -0.1601 0.2285 -0.4795 0.1697 0.4125 
2.0504 2.0240 1.5296 0.6404 0.6264 0.4516 0.1708 0.8344 -0.4872 
1.3400 1.1600 1.0400 -0.0700 1.0200 1.2100 -1.2500 0.9400 0.3000 
0.4400 0.2000 0.7200 1.0000 0.4500 0.2400 1.3900 -1.2400 -1.2900 
0.4304 -0.5069 -0.2124 -0.1901 -0.5487 -0.1392 0.5383 -0.2248 -0.2099 
-1.2009 -0.7936 -0.1112 -0.0909 -0.4139 -0.3176 0.2580 -0.3595 0.0979 
-0.5149 -0.7245 -1.7029 -1.0567 -1.1408 -1.6809 -0.0759 0.7427 1.3755 
-0.6732 0.9188 0.2404 -0.6304 -1.1332 0.8764 -1.6488 0.9368 1.8412 
0.1511 -0.5359 -0.1797 -0.5567 -0.3652 -0.5464 -0.4996 0.6125 0.5871 
0.3760 0.4087 0.6756 0.9968 0.7095 0.4152 1.0669 -1.2020 -1.2663 
-0.4423 -1.1760 -0.7057 -0.9199 -0.9844 -1.1653 -0.8508 1.0840 1.2495 
1.0409 -0.5944 -1.3913 -1.0663 -0.2464 -0.1975 -0.0425 0.2237 -0.0460 
1.0900 1.4600 1.2400 1.1600 0.8800 0.4800 0.3700 -0.4600 -0.7500 
1.0933 1.4560 1.2373 1.1436 0.8819 0.4897 0.3484 -0.4413 -0.7360 
0.6484 -0.1641 -1.5404 -1.6691 -0.8208 -1.1331 0.7055 0.3608 0.1232 
1.2857 1.0967 0.9936 -0.0343 0.9453 1.1139 -1.1324 0.8551 0.2557 
0.2500 1.0600 1.0100 1.1400 0.6900 0.0200 0.9300 -1.3600 -1.1400 
0.2500 1.0600 1.0100 1.1400 0.6900 0.0200 0.9300 -1.3600 -1.1400 
0.0215 0.5996 0.7371 0.9517 1.0892 0.7068 0.3244 -1.0451 -1.0211 
1.0900 1.4600 1.2400 1.1600 0.8800 0.4800 0.3700 -0.4600 -0.7500 
0.2500 1.0600 1.0100 1.1400 0.6900 0.0200 0.9300 -1.3600 -1.1400 
-0.0301 0.9060 0.8659 1.4253 1.7904 1.3616 0.0684 -1.4339 -1.3999 
-1.3877 -0.4917 0.1017 0.2816 -0.4664 -0.7592 1.1967 -1.1724 -0.5227 
0.4400 0.2000 0.7200 1.0000 0.4500 0.2400 1.3900 -1.2400 -1.2900 
0.1428 1.1508 0.9349 1.4381 1.7112 1.1527 0.1840 -1.3524 -1.4197 
-0.0491 0.7613 0.7405 1.0891 1.5409 1.1404 -0.0519 -1.0381 -1.1099 
0.2612 1.0653 1.0131 1.1403 0.6925 0.0261 0.9225 -1.3480 -1.1348 
-0.3327 0.4327 0.7727 1.3819 1.8409 1.6548 -0.0880 -1.6256 -1.3223 
-0.7945 -0.9987 -0.0628 -0.3653 0.2904 0.6867 -0.7371 0.2500 0.3459 
-1.4192 -0.4773 0.1071 0.3133 -0.4795 -0.7976 1.2684 -1.2404 -0.5664 
-0.3427 -1.2433 -0.6152 -0.9615 -1.0023 -1.1971 -0.9579 1.1840 1.2716 
-0.3427 -1.2433 -0.6152 -0.9615 -1.0023 -1.1971 -0.9579 1.1840 1.2716 
0.4071 0.3491 0.7703 1.0243 0.4916 0.2019 1.3103 -1.2608 -1.2640 
1.0855 1.4467 1.2316 1.1269 0.8812 0.4933 0.3343 -0.4347 -0.7272 
0.2200 -1.2400 -0.4600 -1.0500 0.1900 -0.4200 0.5700 -0.1400 -0.1200 
0.3151 1.1085 1.0263 1.1619 0.7703 0.1235 0.8388 -1.2848 -1.1275 
1.0900 1.4600 1.2400 1.1600 0.8800 0.4800 0.3700 -0.4600 -0.7500 
0.1880 1.3320 0.9620 1.5144 1.9072 1.2856 0.0540 -1.3132 -1.4832 
-2.1600 -1.0200 -0.1900 -0.0300 -0.8400 -0.9900 -1.7200 1.4300 1.7300 
2.0800 2.0600 1.5500 0.6700 0.6100 0.4200 0.2300 0.8300 -0.5200 
0.1700 -0.6200 -1.6500 -1.0300 -1.7400 -1.7800 1.9600 -1.2100 -0.2700 
-2.1600 -1.0200 -0.1900 -0.0300 -0.8400 -0.9900 -1.7200 1.4300 1.7300 
-0.3327 0.4327 0.7727 1.3819 1.8409 1.6548 -0.0880 -1.6256 -1.3223 
-2.1347 -1.0245 -0.1937 -0.0415 -0.8320 -0.9577 -1.7005 1.4116 1.7111 
0.2100 1.3700 0.9700 1.5200 1.9100 1.2700 0.0600 -1.3000 -1.4900 
0.4400 0.2000 0.7200 1.0000 0.4500 0.2400 1.3900 -1.2400 -1.2900 
-1.2100 -1.1900 -0.3300 -0.4600 -0.5400 0.2200 -0.9900 0.7400 1.0200 
1.0900 1.4600 1.2400 1.1600 0.8800 0.4800 0.3700 -0.4600 -0.7500 
0.2500 1.0600 1.0100 1.1400 0.6900 0.0200 0.9300 -1.3600 -1.1400 
0.2500 1.0600 1.0100 1.1400 0.6900 0.0200 0.9300 -1.3600 -1.1400 
0.2100 1.3700 0.9700 1.5200 1.9100 1.2700 0.0600 -1.3000 -1.4900 
-2.1220 -1.0268 -0.1956 -0.0472 -0.8280 -0.9416 -1.6908 1.4024 1.7016 
2.0800 2.0600 1.5500 0.6700 0.6100 0.4200 0.2300 0.8300 -0.5200 
2.0800 2.0600 1.5500 0.6700 0.6100 0.4200 0.2300 0.8300 -0.5200 
0.9451 0.6676 0.6988 -0.0337 0.5561 0.8013 -0.7871 0.6513 0.1999 
-2.0963 -0.9952 -0.1777 -0.0228 -0.8144 -0.9508 -1.5368 1.2665 1.5868 
1.1600 -0.5700 -1.5200 -1.0700 -0.2800 -0.1300 -0.1600 0.2800 -0.0300 
-1.3415 -0.5492 0.0863 0.2176 -0.3812 -0.6248 1.0440 -1.0679 -0.4680 
-0.5425 -0.7445 -1.7141 -1.0509 -1.1688 -1.7093 -0.0143 0.6869 1.3413 
-1.4400 -0.4700 0.1100 0.3200 -0.5100 -0.8600 1.3500 -1.2900 -0.6000 
-0.3400 -1.2500 -0.6000 -0.9600 -1.0000 -1.1900 -0.9700 1.1900 1.2700 
-0.6359 -0.9165 0.0397 -0.2965 0.5508 0.8123 -0.5701 0.0373 0.0729 
-1.4369 -0.4796 0.1041 0.3096 -0.5104 -0.8456 1.3188 -1.2629 -0.5784 
-1.4369 -0.4796 0.1041 0.3096 -0.5104 -0.8456 1.3188 -1.2629 -0.5784 
0.2627 1.0027 0.9907 1.1307 0.6740 0.0347 0.9607 -1.3520 -1.1500 
0.2200 -1.2400 -0.4600 -1.0500 0.1900 -0.4200 0.5700 -0.1400 -0.1200 
-1.4400 -0.4700 0.1100 0.3200 -0.5100 -0.8600 1.3500 -1.2900 -0.6000 
-0.3004 0.4545 0.7831 1.3724 1.8245 1.6383 -0.0837 -1.5928 -1.3116 
0.1541 1.1161 0.9544 1.3576 1.4420 0.8583 0.3709 -1.3648 -1.3387 
1.3400 1.1600 1.0400 -0.0700 1.0200 1.2100 -1.2500 0.9400 0.3000 
-0.3400 -1.2500 -0.6000 -0.9600 -1.0000 -1.1900 -0.9700 1.1900 1.2700 
1.1600 -0.5700 -1.5200 -1.0700 -0.2800 -0.1300 -0.1600 0.2800 -0.0300 
-0.2704 0.5143 0.7912 1.3848 1.8127 1.5828 -0.0427 -1.5904 -1.3331 
-2.1600 -1.0200 -0.1900 -0.0300 -0.8400 -0.9900 -1.7200 1.4300 1.7300 
-0.5400 -0.7500 -1.7400 -1.0700 -1.1700 -1.7200 -0.0600 0.7400 1.3900 
0.1587 1.2813 0.9513 1.5069 1.9035 1.3064 0.0460 -1.3308 -1.4741 
-2.1600 -1.0200 -0.1900 -0.0300 -0.8400 -0.9900 -1.7200 1.4300 1.7300 
0.2744 1.0633 1.0117 1.1437 0.7081 0.0519 0.9096 -1.3336 -1.1363 
0.1988 1.2728 0.9536 1.4784 1.8000 1.1944 0.1420 -1.3132 -1.4612 
0.4153 1.0417 1.0184 1.1336 0.7136 0.1399 0.8704 -1.1904 -1.0931 
-1.2612 -0.8429 -0.0935 -0.0909 -0.3855 -0.1712 0.0028 -0.1795 0.2443 
0.4293 0.2500 0.7349 1.0125 0.4791 0.2449 1.3539 -1.2456 -1.2867 
-1.4083 -0.4980 0.1004 0.2905 -0.4551 -0.7535 1.1733 -1.1668 -0.5156 
2.0800 2.0600 1.5500 0.6700 0.6100 0.4200 0.2300 0.8300 -0.5200 
0.4952 0.8983 0.9635 1.1176 0.7791 0.3341 0.8184 -1.0760 -1.0985 
-1.3180 -0.3761 0.1717 0.3901 -0.3865 -0.7429 1.2953 -1.3012 -0.6500 
-0.1647 -0.2929 0.3224 0.3011 0.5332 0.5129 0.3095 -0.5739 -0.5680 
-0.2917 -1.1413 -0.5645 -0.9211 -0.8360 -0.9795 -0.8625 1.0492 1.1013 
0.2227 0.8968 0.9365 1.0752 0.7208 0.1549 0.8352 -1.2603 -1.0921 
-0.3887 -1.2325 -0.5799 -0.9175 -0.9837 -1.1513 -0.9695 1.1709 1.2584 
-1.1349 -1.1344 -0.2660 -0.4101 -0.3764 0.3032 -0.9113 0.6348 0.8649 
2.0800 2.0600 1.5500 0.6700 0.6100 0.4200 0.2300 0.8300 -0.5200 
0.0760 -0.6456 -1.6461 -1.0356 -1.6383 -1.7539 1.6721 -0.9357 -0.0467 
0.3455 0.8479 0.8780 1.2136 1.1108 0.6632 0.7027 -1.2084 -1.3157 
0.1683 -1.1713 -0.5317 -1.0357 0.0240 -0.4945 0.5639 -0.1403 -0.0461 
0.2240 -1.2296 -0.4563 -1.0377 0.1800 -0.4157 0.5703 -0.1417 -0.1220 
0.2676 0.6340 0.8120 1.1635 1.0192 0.6436 0.7792 -1.2612 -1.2992 
1.0467 1.4355 1.2228 1.1672 0.8992 0.4917 0.3828 -0.5048 -0.7821 
0.3070 1.0697 0.9965 1.1032 0.7846 0.2269 0.7078 -1.1811 -1.0453 
-0.7100 0.9000 0.2100 -0.7200 -1.2600 0.8600 -1.7200 1.0300 1.9800 
0.1595 0.9477 0.9424 1.0671 0.6193 -0.0328 0.9476 -1.3400 -1.0976 
0.2612 0.6447 0.8475 1.0637 0.6376 0.1872 1.0499 -1.2893 -1.1916 
-2.1504 -1.0127 -0.1860 -0.0253 -0.8356 -0.9883 -1.6791 1.3937 1.6989 
0.2528 1.0609 1.0093 1.1485 0.7241 0.0647 0.8973 -1.3508 -1.1419 
0.1383 1.2579 0.9380 1.4653 1.7929 1.1840 0.1212 -1.3197 -1.4432 
0.2043 1.0669 0.9876 1.2168 0.9619 0.3293 0.7228 -1.3684 -1.2080 
-1.4400 -0.4700 0.1100 0.3200 -0.5100 -0.8600 1.3500 -1.2900 -0.6000 
-1.4400 -0.4700 0.1100 0.3200 -0.5100 -0.8600 1.3500 -1.2900 -0.6000 
-0.6815 -0.9121 0.0343 -0.2875 0.5092 0.7517 -0.5165 -0.0007 0.0624 
-2.1600 -1.0200 -0.1900 -0.0300 -0.8400 -0.9900 -1.7200 1.4300 1.7300 
0.6800 -0.1600 -1.6200 -1.7600 -0.8600 -1.1900 0.7100 0.4000 0.1500 
-1.2100 -1.1900 -0.3300 -0.4600 -0.5400 0.2200 -0.9900 0.7400 1.0200 
-1.4400 -0.4700 0.1100 0.3200 -0.5100 -0.8600 1.3500 -1.2900 -0.6000 
0.2200 -1.2400 -0.4600 -1.0500 0.1900 -0.4200 0.5700 -0.1400 -0.1200 
1.0900 1.4600 1.2400 1.1600 0.8800 0.4800 0.3700 -0.4600 -0.7500 
-2.1401 -1.0193 -0.1873 -0.0344 -0.8212 -0.9653 -1.7061 1.4124 1.7088 
0.2500 1.0600 1.0100 1.1400 0.6900 0.0200 0.9300 -1.3600 -1.1400 
0.5200 -0.4600 -0.1800 -0.1300 -0.5600 -0.1000 0.5900 -0.2700 -0.2700 
-0.7100 0.9000 0.2100 -0.7200 -1.2600 0.8600 -1.7200 1.0300 1.9800 
2.0800 2.0600 1.5500 0.6700 0.6100 0.4200 0.2300 0.8300 -0.5200 
0.2500 1.0600 1.0100 1.1400 0.6900 0.0200 0.9300 -1.3600 -1.1400 
-0.7089 0.8501 0.2047 -0.7104 -1.2112 0.8600 -1.6923 1.0055 1.9309 
-1.2475 -1.0149 -0.2215 -0.2691 -0.5019 0.0088 -0.4788 0.2753 0.6432 
-1.4400 -0.4700 0.1100 0.3200 -0.5100 -0.8600 1.3500 -1.2900 -0.6000 
0.4400 0.2000 0.7200 1.0000 0.4500 0.2400 1.3900 -1.2400 -1.2900 
0.1700 -0.6200 -1.6500 -1.0300 -1.7400 -1.7800 1.9600 -1.2100 -0.2700 
-2.1600 -1.0200 -0.1900 -0.0300 -0.8400 -0.9900 -1.7200 1.4300 1.7300 
-0.7100 0.9000 0.2100 -0.7200 -1.2600 0.8600 -1.7200 1.0300 1.9800 
-0.6700 -0.9700 0.0100 -0.3600 0.5700 0.8600 -0.6800 0.1100 0.1400 
-0.7100 0.9000 0.2100 -0.7200 -1.2600 0.8600 -1.7200 1.0300 1.9800 
-0.3400 0.4200 0.7700 1.3800 1.8400 1.6600 -0.0900 -1.6300 -1.3200 
-1.2100 -1.1900 -0.3300 -0.4600 -0.5400 0.2200 -0.9900 0.7400 1.0200 
-1.4400 -0.4700 0.1100 0.3200 -0.5100 -0.8600 1.3500 -1.2900 -0.6000 
0.2500 1.0600 1.0100 1.1400 0.6900 0.0200 0.9300 -1.3600 -1.1400 
0.2500 1.0600 1.0100 1.1400 0.6900 0.0200 0.9300 -1.3600 -1.1400 
0.5200 -0.4600 -0.1800 -0.1300 -0.5600 -0.1000 0.5900 -0.2700 -0.2700 
-1.2100 -1.1900 -0.3300 -0.4600 -0.5400 0.2200 -0.9900 0.7400 1.0200 
-1.2100 -1.1900 -0.3300 -0.4600 -0.5400 0.2200 -0.9900 0.7400 1.0200 
-0.6700 -0.9700 0.0100 -0.3600 0.5700 0.8600 -0.6800 0.1100 0.1400 
0.4400 0.2000 0.7200 1.0000 0.4500 0.2400 1.3900 -1.2400 -1.2900 
-0.3400 0.4200 0.7700 1.3800 1.8400 1.6600 -0.0900 -1.6300 -1.3200 
-0.3400 0.4200 0.7700 1.3800 1.8400 1.6600 -0.0900 -1.6300 -1.3200 
-1.4400 -0.4700 0.1100 0.3200 -0.5100 -0.8600 1.3500 -1.2900 -0.6000 
-2.1600 -1.0200 -0.1900 -0.0300 -0.8400 -0.9900 -1.7200 1.4300 1.7300 
0.2100 1.3700 0.9700 1.5200 1.9100 1.2700 0.0600 -1.3000 -1.4900 
1.0900 1.4600 1.2400 1.1600 0.8800 0.4800 0.3700 -0.4600 -0.7500 
0.2500 1.0600 1.0100 1.1400 0.6900 0.0200 0.9300 -1.3600 -1.1400 
0.2500 1.0600 1.0100 1.1400 0.6900 0.0200 0.9300 -1.3600 -1.1400 
0.1293 1.2307 0.9407 1.4995 1.8997 1.3272 0.0380 -1.3484 -1.4651 
1.1600 -0.5700 -1.5200 -1.0700 -0.2800 -0.1300 -0.1600 0.2800 -0.0300 
0.2875 0.9205 0.9564 1.1011 0.7339 0.1765 0.8545 -1.2520 -1.1120 
-0.5817 -0.9088 -0.2679 -0.3271 -0.5525 0.0572 -0.3585 0.3283 0.5157 
-0.7197 0.8817 0.2087 -0.7061 -1.2500 0.8371 -1.6791 0.9991 1.9456 
0.2847 1.0111 0.9616 1.1271 0.7497 0.1305 0.8651 -1.3081 -1.1439 
0.3775 0.4668 0.7955 1.0536 0.6221 0.2899 1.1504 -1.2404 -1.2497 
0.0884 -0.6789 -1.4560 -0.9699 -1.5076 -1.6051 1.6992 -1.0208 -0.1975 
-0.3508 -1.0576 -0.5356 -0.7445 -0.7517 -0.8631 -0.6513 0.8239 0.9399 
-0.3659 -1.2417 -0.6080 -0.9481 -0.9900 -1.1595 -0.9584 1.1720 1.2649 
0.0665 -0.9205 -0.4172 -1.0021 -0.1113 -0.3096 0.2253 0.0512 0.2187 
-0.4169 -0.3776 0.2640 0.1397 0.6371 0.6417 -0.1803 -0.3905 -0.2959 
-1.2909 -0.3188 0.1897 0.4248 -0.2665 -0.5839 1.1615 -1.2821 -0.6492 
0.1977 0.9960 0.9656 1.0811 0.6284 0.0251 0.8808 -1.2976 -1.0644 
-0.7348 -0.9964 -0.0308 -0.3720 0.4368 0.7832 -0.7172 0.1856 0.2456 
-0.5328 -0.4140 0.2468 0.1325 0.7539 0.7948 -0.3229 -0.3529 -0.2828 
-0.7776 0.0388 0.6092 1.4528 0.5556 1.0600 -0.4548 1.0812 -0.2064 
0.2500 1.0600 1.0100 1.1400 0.6900 0.0200 0.9300 -1.3600 -1.1400 
-0.7372 0.0775 0.6345 1.5003 0.6175 1.1417 -0.5221 1.1469 -0.2073 
0.2421 1.0515 1.0068 1.1432 0.7053 0.0419 0.9164 -1.3636 -1.1424 
-2.1600 -1.0200 -0.1900 -0.0300 -0.8400 -0.9900 -1.7200 1.4300 1.7300 
-1.4400 -0.4700 0.1100 0.3200 -0.5100 -0.8600 1.3500 -1.2900 -0.6000 
0.2028 0.9647 0.9556 1.0827 0.7173 0.1009 0.8351 -1.2843 -1.0924 
-0.6844 -0.9759 0.0009 -0.3627 0.5404 0.8429 -0.6883 0.1268 0.1635 
-0.6988 -0.9817 -0.0081 -0.3653 0.5108 0.8259 -0.6965 0.1436 0.1869 
0.2777 0.9996 0.9908 1.1253 0.7375 0.1363 0.8488 -1.2864 -1.1101 
1.0900 1.4600 1.2400 1.1600 0.8800 0.4800 0.3700 -0.4600 -0.7500 
-0.7111 -0.9433 0.0153 -0.3237 0.5124 0.7683 -0.5717 0.0353 0.1005 
-1.4297 -0.4767 0.1087 0.3109 -0.4956 -0.8371 1.3229 -1.2713 -0.5901 
-0.7448 -0.7273 0.0913 -0.1168 0.4721 0.5892 -0.2788 -0.2267 -0.0969 
-0.7500 0.0600 0.6300 1.5000 0.6000 1.1400 -0.5300 1.1800 -0.1900 
-1.4400 -0.4700 0.1100 0.3200 -0.5100 -0.8600 1.3500 -1.2900 -0.6000 
0.2500 1.0600 1.0100 1.1400 0.6900 0.0200 0.9300 -1.3600 -1.1400 
-0.6700 -0.9700 0.0100 -0.3600 0.5700 0.8600 -0.6800 0.1100 0.1400 
0.2200 -1.2400 -0.4600 -1.0500 0.1900 -0.4200 0.5700 -0.1400 -0.1200 
-0.3400 -1.2500 -0.6000 -0.9600 -1.0000 -1.1900 -0.9700 1.1900 1.2700 
-0.5400 -0.7500 -1.7400 -1.0700 -1.1700 -1.7200 -0.0600 0.7400 1.3900 
0.2116 1.3576 0.9716 1.5048 1.8612 1.2200 0.0948 -1.3024 -1.4760 
0.6800 -0.1600 -1.6200 -1.7600 -0.8600 -1.1900 0.7100 0.4000 0.1500 
0.6800 -0.1600 -1.6200 -1.7600 -0.8600 -1.1900 0.7100 0.4000 0.1500 
0.2100 1.3700 0.9700 1.5200 1.9100 1.2700 0.0600 -1.3000 -1.4900 
-0.2813 0.5213 0.7913 1.3949 1.8475 1.6184 -0.0740 -1.5948 -1.3381 
-1.4496 -0.4773 0.1060 0.3153 -0.5144 -0.8617 1.3091 -1.2537 -0.5689 
1.0900 1.4600 1.2400 1.1600 0.8800 0.4800 0.3700 -0.4600 -0.7500 
-1.2100 -1.1900 -0.3300 -0.4600 -0.5400 0.2200 -0.9900 0.7400 1.0200 
-0.6700 -0.9700 0.0100 -0.3600 0.5700 0.8600 -0.6800 0.1100 0.1400 
-1.2100 -1.1900 -0.3300 -0.4600 -0.5400 0.2200 -0.9900 0.7400 1.0200 
-1.2100 -1.1900 -0.3300 -0.4600 -0.5400 0.2200 -0.9900 0.7400 1.0200 
0.2325 -1.2311 -0.4741 -1.0503 0.1837 -0.4161 0.5603 -0.1344 -0.1188 
0.2500 1.0600 1.0100 1.1400 0.6900 0.0200 0.9300 -1.3600 -1.1400 
-2.1600 -1.0200 -0.1900 -0.0300 -0.8400 -0.9900 -1.7200 1.4300 1.7300 
0.2500 1.0600 1.0100 1.1400 0.6900 0.0200 0.9300 -1.3600 -1.1400 
0.4400 0.2000 0.7200 1.0000 0.4500 0.2400 1.3900 -1.2400 -1.2900 
0.4400 0.2000 0.7200 1.0000 0.4500 0.2400 1.3900 -1.2400 -1.2900 
-0.3400 0.4200 0.7700 1.3800 1.8400 1.6600 -0.0900 -1.6300 -1.3200 
-0.7829 -0.8967 0.0247 -0.2603 0.4116 0.6077 -0.3823 -0.0953 0.0315 
0.2048 1.3408 0.9695 1.4979 1.8440 1.2085 0.1044 -1.3076 -1.4691 
-2.1600 -1.0200 -0.1900 -0.0300 -0.8400 -0.9900 -1.7200 1.4300 1.7300 
0.2500 1.0600 1.0100 1.1400 0.6900 0.0200 0.9300 -1.3600 -1.1400 
-0.3912 -1.2372 -0.6043 -0.9367 -0.9980 -1.1917 -0.9779 1.1904 1.2839 
0.2248 -1.1683 -0.4171 -0.9793 0.1933 -0.4040 0.5799 -0.1743 -0.1492 
-0.7100 0.9000 0.2100 -0.7200 -1.2600 0.8600 -1.7200 1.0300 1.9800 
0.2495 -1.1209 -0.4671 -0.9613 0.0480 -0.4373 0.5824 -0.1611 -0.1139 
0.2500 1.0600 1.0100 1.1400 0.6900 0.0200 0.9300 -1.3600 -1.1400 
-1.4297 -0.4767 0.1087 0.3109 -0.4956 -0.8371 1.3229 -1.2713 -0.5901 
1.0900 1.4600 1.2400 1.1600 0.8800 0.4800 0.3700 -0.4600 -0.7500 
0.2971 1.0269 1.0036 1.1368 0.7027 0.0781 0.9111 -1.3092 -1.1296 
0.5200 -0.4600 -0.1800 -0.1300 -0.5600 -0.1000 0.5900 -0.2700 -0.2700 
0.2100 1.3700 0.9700 1.5200 1.9100 1.2700 0.0600 -1.3000 -1.4900 
-0.7561 0.0433 0.6172 1.4739 0.5848 1.1277 -0.5361 1.1741 -0.1739 
-0.6700 -0.9700 0.0100 -0.3600 0.5700 0.8600 -0.6800 0.1100 0.1400 
0.5200 -0.4600 -0.1800 -0.1300 -0.5600 -0.1000 0.5900 -0.2700 -0.2700 
-1.4400 -0.4700 0.1100 0.3200 -0.5100 -0.8600 1.3500 -1.2900 -0.6000 
1.0900 1.4600 1.2400 1.1600 0.8800 0.4800 0.3700 -0.4600 -0.7500 
1.0900 1.4600 1.2400 1.1600 0.8800 0.4800 0.3700 -0.4600 -0.7500 
0.6800 -0.1600 -1.6200 -1.7600 -0.8600 -1.1900 0.7100 0.4000 0.1500 
-1.4400 -0.4700 0.1100 0.3200 -0.5100 -0.8600 1.3500 -1.2900 -0.6000 
0.4400 0.2000 0.7200 1.0000 0.4500 0.2400 1.3900 -1.2400 -1.2900 
0.2500 1.0600 1.0100 1.1400 0.6900 0.0200 0.9300 -1.3600 -1.1400 
1.0900 1.4600 1.2400 1.1600 0.8800 0.4800 0.3700 -0.4600 -0.7500 
0.2500 1.0600 1.0100 1.1400 0.6900 0.0200 0.9300 -1.3600 -1.1400 
-0.7500 0.0600 0.6300 1.5000 0.6000 1.1400 -0.5300 1.1800 -0.1900 
-1.2100 -1.1900 -0.3300 -0.4600 -0.5400 0.2200 -0.9900 0.7400 1.0200 
-2.1600 -1.0200 -0.1900 -0.0300 -0.8400 -0.9900 -1.7200 1.4300 1.7300 
-1.2004 -1.1368 -0.2932 -0.4029 -0.4923 0.2045 -0.8803 0.6188 0.9123 
0.1755 1.2901 0.9588 1.4904 1.8403 1.2293 0.0964 -1.3252 -1.4600 
0.2100 1.3700 0.9700 1.5200 1.9100 1.2700 0.0600 -1.3000 -1.4900 
0.5200 -0.4600 -0.1800 -0.1300 -0.5600 -0.1000 0.5900 -0.2700 -0.2700 
-1.1959 -1.1311 -0.3419 -0.4309 -0.5609 0.0775 -0.8089 0.6107 0.9252 
0.2724 1.0707 1.0161 1.1405 0.6951 0.0323 0.9151 -1.3360 -1.1296 
-0.3155 -1.2143 -0.6424 -0.9828 -0.9985 -1.1971 -0.9131 1.1629 1.2417 
-0.5133 -0.8167 -1.5880 -1.0553 -1.1473 -1.6493 -0.1813 0.8000 1.3740 
0.1700 -0.6200 -1.6500 -1.0300 -1.7400 -1.7800 1.9600 -1.2100 -0.2700 
0.2200 -1.2400 -0.4600 -1.0500 0.1900 -0.4200 0.5700 -0.1400 -0.1200 
-0.5400 -0.7500 -1.7400 -1.0700 -1.1700 -1.7200 -0.0600 0.7400 1.3900 
0.2100 1.3700 0.9700 1.5200 1.9100 1.2700 0.0600 -1.3000 -1.4900 
1.1600 -0.5700 -1.5200 -1.0700 -0.2800 -0.1300 -0.1600 0.2800 -0.0300 
0.6800 -0.1600 -1.6200 -1.7600 -0.8600 -1.1900 0.7100 0.4000 0.1500 
0.4349 0.2229 0.7277 1.0037 0.4564 0.2341 1.3777 -1.2432 -1.2860 
-2.1600 -1.0200 -0.1900 -0.0300 -0.8400 -0.9900 -1.7200 1.4300 1.7300 
-2.0873 -1.0179 -0.1972 -0.0495 -0.8344 -0.9647 -1.6695 1.3949 1.6877 
0.2915 0.6699 0.8620 1.0675 0.6712 0.2189 1.0111 -1.2732 -1.1869 
0.5079 -0.3713 -0.0696 -0.1556 -0.3295 -0.0555 0.4337 -0.1760 -0.2117 
0.1812 -0.6465 -0.4485 -0.5852 -0.5149 -0.3948 -0.0084 0.2640 0.2489 
0.1967 0.8953 0.9257 1.0528 0.7343 0.1544 0.8008 -1.2524 -1.0813 
-0.5881 -0.1909 0.3579 0.3728 0.2752 0.0775 0.5455 -0.8392 -0.5616 
-0.7100 0.9000 0.2100 -0.7200 -1.2600 0.8600 -1.7200 1.0300 1.9800 
0.5587 1.0081 1.0000 1.0051 0.8228 0.4312 0.4331 -0.7349 -0.8135 
-0.6700 -0.9700 0.0100 -0.3600 0.5700 0.8600 -0.6800 0.1100 0.1400 
-1.1812 -1.1783 -0.3119 -0.4547 -0.4808 0.2541 -0.9735 0.7064 0.9731 
-1.1068 -1.1209 -0.2525 -0.4168 -0.3377 0.2775 -0.8383 0.5472 0.7943 
-0.6848 0.0540 0.6080 1.3588 0.5712 1.1060 -0.5772 1.1528 -0.1220 
0.2925 0.9581 0.9695 1.1192 0.7160 0.1260 0.9065 -1.2876 -1.1393 
-0.5995 -0.7925 0.0909 -0.1952 0.6737 0.8949 -0.5972 -0.0296 -0.0049 
0.1708 1.2568 0.9588 1.4632 1.7580 1.1512 0.1524 -1.3336 -1.4344 
-2.1600 -1.0200 -0.1900 -0.0300 -0.8400 -0.9900 -1.7200 1.4300 1.7300 
-1.1848 -1.1763 -0.3472 -0.4773 -0.5443 0.2012 -0.9673 0.7355 1.0084 
0.2637 1.0539 1.0092 1.1384 0.6893 0.0291 0.9287 -1.3464 -1.1368 
-1.4400 -0.4700 0.1100 0.3200 -0.5100 -0.8600 1.3500 -1.2900 -0.6000 
0.2500 1.0600 1.0100 1.1400 0.6900 0.0200 0.9300 -1.3600 -1.1400 
-0.6224 -0.8535 0.0715 -0.2189 0.5357 0.7605 -0.4529 -0.0592 -0.0044 
-2.1600 -1.0200 -0.1900 -0.0300 -0.8400 -0.9900 -1.7200 1.4300 1.7300 
-0.5279 -0.7888 0.1161 -0.1464 0.5565 0.7651 -0.3691 -0.1119 -0.0800 
-0.7100 0.9000 0.2100 -0.7200 -1.2600 0.8600 -1.7200 1.0300 1.9800 
1.0900 1.4600 1.2400 1.1600 0.8800 0.4800 0.3700 -0.4600 -0.7500 
0.2500 1.0600 1.0100 1.1400 0.6900 0.0200 0.9300 -1.3600 -1.1400 
-1.4113 -0.5343 0.0735 0.2485 -0.4980 -0.7507 1.1357 -1.1089 -0.4605 
-2.1600 -1.0200 -0.1900 -0.0300 -0.8400 -0.9900 -1.7200 1.4300 1.7300 
1.0900 1.4600 1.2400 1.1600 0.8800 0.4800 0.3700 -0.4600 -0.7500 
1.0967 1.4520 1.2347 1.1272 0.8837 0.4995 0.3268 -0.4227 -0.7220 
-1.2100 -1.1900 -0.3300 -0.4600 -0.5400 0.2200 -0.9900 0.7400 1.0200 
0.6800 -0.1600 -1.6200 -1.7600 -0.8600 -1.1900 0.7100 0.4000 0.1500 
-0.5400 -0.7500 -1.7400 -1.0700 -1.1700 -1.7200 -0.0600 0.7400 1.3900 
-1.4297 -0.4767 0.1087 0.3109 -0.4956 -0.8371 1.3229 -1.2713 -0.5901 
0.2100 1.3700 0.9700 1.5200 1.9100 1.2700 0.0600 -1.3000 -1.4900 
0.2111 1.3617 0.9711 1.5099 1.8775 1.2367 0.0832 -1.3016 -1.4807 
0.1700 -0.6200 -1.6500 -1.0300 -1.7400 -1.7800 1.9600 -1.2100 -0.2700 
-1.4400 -0.4700 0.1100 0.3200 -0.5100 -0.8600 1.3500 -1.2900 -0.6000 
0.2720 0.9180 0.9599 1.1259 0.6832 0.0937 0.9784 -1.3436 -1.1711 
-0.3444 -1.2463 -0.5919 -0.9520 -0.9791 -1.1627 -0.9661 1.1756 1.2549 
-0.6756 -0.9833 -0.0153 -0.3787 0.4985 0.7883 -0.6960 0.1556 0.1936 
-1.2100 -1.1900 -0.3300 -0.4600 -0.5400 0.2200 -0.9900 0.7400 1.0200 
0.7175 0.0300 0.2049 -0.1132 -0.0493 0.3059 -0.0285 0.1245 -0.0636 
0.2373 1.0887 1.0020 1.1888 0.8517 0.1919 0.8120 -1.3564 -1.1844 
-0.3400 -1.2500 -0.6000 -0.9600 -1.0000 -1.1900 -0.9700 1.1900 1.2700 
-1.4400 -0.4700 0.1100 0.3200 -0.5100 -0.8600 1.3500 -1.2900 -0.6000 
2.0800 2.0600 1.5500 0.6700 0.6100 0.4200 0.2300 0.8300 -0.5200 
-1.4400 -0.4700 0.1100 0.3200 -0.5100 -0.8600 1.3500 -1.2900 -0.6000 
0.2500 1.0600 1.0100 1.1400 0.6900 0.0200 0.9300 -1.3600 -1.1400 
-0.6753 -0.3661 0.2752 0.3224 0.6499 0.6189 0.0281 -0.6905 -0.4761 
0.2280 0.9944 0.9795 1.0981 0.6836 0.0453 0.8932 -1.3192 -1.1079 
-0.6700 -0.9700 0.0100 -0.3600 0.5700 0.8600 -0.6800 0.1100 0.1400 
0.2489 1.0683 1.0089 1.1501 0.7225 0.0533 0.9068 -1.3584 -1.1493 
0.2305 1.1640 0.9917 1.2885 1.1787 0.5365 0.5705 -1.3328 -1.2703 
-1.4400 -0.4700 0.1100 0.3200 -0.5100 -0.8600 1.3500 -1.2900 -0.6000 
-0.6803 -0.9633 0.0113 -0.3509 0.5556 0.8371 -0.6529 0.0913 0.1301 
-1.2003 -1.1331 -0.2925 -0.3989 -0.5252 0.1627 -0.8335 0.6053 0.9028 
1.0564 1.4440 1.2308 1.1592 0.8724 0.4616 0.3924 -0.4960 -0.7656 
-0.6700 -0.9700 0.0100 -0.3600 0.5700 0.8600 -0.6800 0.1100 0.1400 
-1.4400 -0.4700 0.1100 0.3200 -0.5100 -0.8600 1.3500 -1.2900 -0.6000 
-0.2491 0.6469 0.7737 1.3187 1.6584 1.3177 0.0673 -1.4696 -1.2996 
1.3400 1.1600 1.0400 -0.0700 1.0200 1.2100 -1.2500 0.9400 0.3000 
-1.1868 -1.1916 -0.3372 -0.4733 -0.5523 0.1824 -0.9895 0.7520 1.0267 
0.4453 1.0769 1.0295 1.1045 0.7416 0.1844 0.7520 -1.0872 -1.0177 
1.1600 -0.5700 -1.5200 -1.0700 -0.2800 -0.1300 -0.1600 0.2800 -0.0300 
-0.1041 0.6565 0.8321 1.3469 1.6039 1.2768 0.1788 -1.5048 -1.3277 
-0.0965 0.8077 0.8329 1.3757 1.8219 1.4460 -0.0436 -1.4064 -1.3409 
1.1209 1.3853 1.1912 0.8971 0.9048 0.6235 0.0393 -0.1853 -0.5364 
1.0540 1.4093 1.2087 1.0603 0.8785 0.5077 0.2777 -0.4080 -0.6920 
-0.5276 0.2561 0.6497 1.1859 1.4323 1.2376 0.1284 -1.5440 -1.1736 
-0.9692 -0.8161 -0.1041 -0.1720 -0.2287 0.2833 -0.6985 0.3524 0.6021 
0.4139 0.2759 0.7433 1.0213 0.5040 0.2580 1.3219 -1.2540 -1.2831 
-1.8776 -1.0296 -0.2451 -0.1421 -0.8209 -0.9445 -1.5748 1.3428 1.6063 
0.2701 -0.3401 0.0284 -0.1471 -0.1057 0.1363 0.0559 0.0072 -0.0356 
-0.7100 0.9000 0.2100 -0.7200 -1.2600 0.8600 -1.7200 1.0300 1.9800 
1.1600 -0.5700 -1.5200 -1.0700 -0.2800 -0.1300 -0.1600 0.2800 -0.0300 
0.9471 1.2801 1.1441 1.0876 0.8204 0.4933 0.3164 -0.3929 -0.6885 
-0.2765 -0.0736 0.1787 0.0363 -0.0072 -0.0136 -0.2645 -0.0357 0.1484 
-0.8652 -0.0547 0.0889 -0.3581 -0.5821 0.4589 -0.8268 0.3952 0.9428 
0.3047 0.9060 0.9184 1.0245 0.7321 0.2105 0.7143 -1.1324 -1.0196 
-1.0517 -0.7979 -0.1801 -0.3599 -0.4911 0.2493 -0.7984 0.4875 0.8543 
-0.7095 0.8751 0.2073 -0.7152 -1.2356 0.8600 -1.7061 1.0177 1.9555 
0.1544 1.2676 0.9316 1.4043 1.7235 1.1859 0.0547 -1.2363 -1.3456 
-0.3155 -1.2143 -0.6424 -0.9828 -0.9985 -1.1971 -0.9131 1.1629 1.2417 
0.1700 -0.6200 -1.6500 -1.0300 -1.7400 -1.7800 1.9600 -1.2100 -0.2700 
-0.3453 -1.2367 -0.6304 -0.9629 -1.0045 -1.2041 -0.9457 1.1780 1.2732 
-0.3256 -1.0796 -0.5493 -0.8241 -0.8459 -1.0055 -0.8139 0.9947 1.0969 
-0.6776 0.7179 0.1621 -0.6668 -1.1075 0.7787 -1.5391 0.9169 1.7620 
-0.8472 -0.5088 0.0553 0.0095 -0.1620 -0.0983 0.2961 -0.4628 -0.0880 
-0.2372 0.5558 0.8008 1.3522 1.7372 1.4741 0.0009 -1.5489 -1.3041 
0.1625 1.0955 0.8371 1.2909 1.5813 1.0319 0.1641 -1.2020 -1.3144 
-0.3800 -1.2116 -0.5892 -0.9241 -0.9829 -1.1785 -0.8957 1.1165 1.2113 
-0.7289 0.7665 0.1831 -0.7000 -1.1824 0.8344 -1.6631 0.9939 1.8925 
0.2180 1.3080 0.9780 1.4440 1.6660 1.0200 0.2340 -1.3120 -1.4200 
0.6311 -0.2021 -1.5615 -1.7035 -0.8196 -1.1329 0.6877 0.3636 0.1405 
1.1600 -0.5700 -1.5200 -1.0700 -0.2800 -0.1300 -0.1600 0.2800 -0.0300 
0.2500 1.0600 1.0100 1.1400 0.6900 0.0200 0.9300 -1.3600 -1.1400 
-1.4400 -0.4700 0.1100 0.3200 -0.5100 -0.8600 1.3500 -1.2900 -0.6000 
1.9568 1.9776 1.5080 0.6916 0.6504 0.4529 0.2204 0.7075 -0.5469 
-2.1600 -1.0200 -0.1900 -0.0300 -0.8400 -0.9900 -1.7200 1.4300 1.7300 
-1.2155 -1.1848 -0.3236 -0.4529 -0.5292 0.2124 -0.9956 0.7408 1.0177 
0.2073 1.3293 0.9656 1.4960 1.8408 1.2115 0.1105 -1.3060 -1.4711 
0.0589 0.9505 0.8985 1.3205 1.4404 0.9525 0.3092 -1.3540 -1.2896 
-1.4561 -0.4943 0.0961 0.3003 -0.5192 -0.8491 1.2369 -1.1904 -0.5163 
-2.1600 -1.0200 -0.1900 -0.0300 -0.8400 -0.9900 -1.7200 1.4300 1.7300 
0.3040 1.0395 0.9987 1.1029 0.6953 0.1024 0.7980 -1.1996 -1.0380 
0.2701 1.1272 0.9976 1.2416 1.0319 0.3995 0.6743 -1.3084 -1.2241 
0.2111 1.3004 0.9693 1.4605 1.7269 1.0948 0.1917 -1.3116 -1.4384 
-0.5741 -0.7375 0.1087 -0.1551 0.5900 0.8383 -0.5915 0.0644 0.0433 
-0.8021 -0.7741 -0.0800 -0.2080 -0.2452 0.1881 -0.5837 0.3691 0.5659 
-0.2252 -0.9757 -0.3939 -0.7689 -0.7367 -0.8409 -0.8735 1.0105 1.0453 
0.3749 1.0920 0.9516 1.1671 1.2869 0.8527 0.1645 -0.8465 -1.0308 
-0.0752 0.4609 0.6049 0.5832 0.5151 0.3268 0.1516 -0.6840 -0.4908 
-0.5957 0.8499 0.2167 -0.6045 -1.0799 0.7387 -1.4387 0.8347 1.6747 
-0.1953 0.0915 0.4205 0.4012 0.2745 0.0916 0.2835 -0.5992 -0.3945 
0.6256 -0.2159 -1.5800 -1.7085 -0.8891 -1.2057 0.6761 0.3887 0.1836 
-0.6829 -0.9172 0.0183 -0.3384 0.5032 0.8088 -0.6536 0.1008 0.1611 
-0.6547 0.7295 0.1581 -0.7385 -1.1537 0.7661 -1.5576 0.9481 1.8272 
-0.1284 0.6791 0.7995 1.3224 1.7419 1.4201 -0.0083 -1.4028 -1.3021 
0.4091 0.3417 0.7659 1.0275 0.5047 0.2215 1.3048 -1.2584 -1.2707 
-0.7276 -0.9935 -0.0263 -0.3707 0.4516 0.7917 -0.7131 0.1772 0.2339 
0.4400 0.2000 0.7200 1.0000 0.4500 0.2400 1.3900 -1.2400 -1.2900 
-0.6392 0.5973 0.1531 -0.5916 -1.0719 0.6701 -1.2893 0.7443 1.5460 
-0.4912 0.5657 0.3345 -0.2251 -0.4848 0.7035 -0.9552 0.3648 0.9552 
-0.3979 -0.0271 0.3513 0.2271 0.2323 0.3335 -0.0259 -0.3999 -0.1489 
0.2540 1.0453 1.0012 1.1464 0.7161 0.0592 0.9191 -1.3552 -1.1533 
0.6800 -0.1600 -1.6200 -1.7600 -0.8600 -1.1900 0.7100 0.4000 0.1500 
0.2117 0.9049 0.9400 1.0893 0.6963 0.1064 0.8988 -1.3107 -1.1244 
-1.3497 -0.7867 -0.0647 -0.0177 -0.4556 -0.3711 0.2029 -0.3200 0.1545 
-1.4496 -0.4773 0.1060 0.3153 -0.5144 -0.8617 1.3091 -1.2537 -0.5689 
0.2509 1.0609 1.0045 1.1533 0.7356 0.0729 0.9013 -1.3560 -1.1560 
-0.1675 0.6973 0.7411 1.0368 0.9192 0.4132 0.5925 -1.2520 -1.1029 
-0.3248 0.4412 0.7759 1.3787 1.8256 1.6329 -0.0744 -1.6220 -1.3199 
-0.7852 -1.0169 -0.0625 -0.3813 0.3332 0.7235 -0.7461 0.2444 0.3277 
-0.1104 0.9075 0.8007 1.2435 1.3980 0.8716 0.2947 -1.3017 -1.2652 
-0.0197 0.7145 0.7951 0.9920 0.7520 0.2712 0.6413 -1.1784 -1.0016 
-2.1504 -1.0127 -0.1860 -0.0253 -0.8356 -0.9883 -1.6791 1.3937 1.6989 
0.2145 1.0235 0.9909 1.1440 0.7388 0.0967 0.8757 -1.3571 -1.1395 
0.2409 1.0097 0.9617 1.1445 0.9148 0.3277 0.6816 -1.2476 -1.1328 
-0.1753 0.2508 0.5573 0.7299 1.1704 0.9839 -0.0720 -0.7940 -0.8003 
-1.4496 -0.4773 0.1060 0.3153 -0.5144 -0.8617 1.3091 -1.2537 -0.5689 
0.3267 0.9405 0.9709 1.1269 0.6911 0.1160 0.9567 -1.2896 -1.1545 
0.1572 -0.5520 -1.5235 -0.9696 -1.5880 -1.6628 1.7461 -1.0136 -0.1815 
0.2540 1.0453 1.0012 1.1464 0.7161 0.0592 0.9191 -1.3552 -1.1533 
-1.2949 -0.5283 0.0412 0.1827 -0.4032 -0.6400 1.0265 -1.0292 -0.4440 
-0.7971 -0.9868 -0.2535 -0.4135 -0.3489 0.0023 -0.5253 0.3712 0.5957 
0.2700 0.8783 0.9400 1.0904 0.6521 0.0865 0.9673 -1.2939 -1.1360 
-0.6976 -0.8803 0.0471 -0.2461 0.4973 0.7165 -0.4545 -0.0612 0.0232 
0.5653 -0.2901 -0.0532 -0.0263 -0.4263 -0.0423 0.5553 -0.2811 -0.3060 
0.1789 -0.7475 -0.3453 -0.5139 -0.6753 -0.5380 -0.2001 0.4420 0.4437 
1.0900 1.4600 1.2400 1.1600 0.8800 0.4800 0.3700 -0.4600 -0.7500 
-1.2100 -1.1900 -0.3300 -0.4600 -0.5400 0.2200 -0.9900 0.7400 1.0200 
-0.3189 -1.0847 -0.4812 -0.7856 -0.7813 -0.9828 -0.8840 0.9900 1.0628 
0.3363 0.1928 0.6892 0.9419 0.4136 0.2099 1.2636 -1.1695 -1.1784 
0.2255 1.0059 0.9833 1.1000 0.6868 0.0424 0.8871 -1.3208 -1.1059 
-2.0996 -0.9661 -0.1625 0.0047 -0.7901 -0.9547 -1.5735 1.2848 1.5939 
1.1733 1.3600 1.1733 0.7500 0.9267 0.7233 -0.1700 0.0067 -0.4000 
1.0708 1.4157 1.2079 1.0577 0.9333 0.5849 0.2044 -0.3673 -0.6793 
-0.6976 0.8715 0.2011 -0.7244 -1.2407 0.8429 -1.6895 1.0144 1.9520 
-0.8439 -0.6484 0.0246 -0.0009 -0.1584 -0.0695 0.2000 -0.3603 -0.0528 
0.0513 0.9860 0.8621 1.3133 1.6947 1.2161 0.0349 -1.2416 -1.2947 
0.0377 0.8169 0.8103 1.2235 1.5035 1.0777 0.1820 -1.2231 -1.2519 
0.5200 -0.4600 -0.1800 -0.1300 -0.5600 -0.1000 0.5900 -0.2700 -0.2700 
1.1600 -0.5700 -1.5200 -1.0700 -0.2800 -0.1300 -0.1600 0.2800 -0.0300 
0.0733 0.6784 0.8037 0.9140 0.5717 0.0971 0.7565 -1.1127 -0.9269 
-0.6192 -0.1153 0.3584 0.4283 0.2311 0.0339 0.5765 -0.8619 -0.5651 
-0.7181 0.7744 0.1568 -0.7200 -1.2163 0.7985 -1.6487 1.0061 1.9044 
0.6819 -0.1109 -1.4137 -1.5816 -0.7205 -1.0480 0.6615 0.3432 0.0984 
0.0872 0.7341 0.8057 1.0343 0.9676 0.5049 0.5345 -1.1951 -1.0827 
-0.5469 -0.8189 -0.3948 -0.6269 -0.6548 -0.5708 -0.6919 0.7535 0.8920 
0.2576 1.0256 0.9984 1.1344 0.6804 0.0288 0.9484 -1.3552 -1.1460 
-0.3207 -0.0151 0.3827 0.4987 0.8672 0.7736 -0.1523 -0.6255 -0.5293 
0.2808 0.9680 0.9757 1.1200 0.6723 0.0668 0.9507 -1.3095 -1.1379 
-2.1473 -1.0223 -0.1919 -0.0357 -0.8360 -0.9739 -1.7103 1.4208 1.7205 
0.2371 -1.1813 -0.4687 -1.0297 0.1595 -0.4364 0.5877 -0.1513 -0.1268 
-0.4703 -0.5607 -0.1327 -0.2925 0.1815 0.2533 -0.1507 -0.0783 0.0164 
0.0493 0.7444 0.7833 1.1808 1.1655 0.7281 0.5044 -1.2419 -1.2301 
-1.4297 -0.4767 0.1087 0.3109 -0.4956 -0.8371 1.3229 -1.2713 -0.5901 
-0.7778 -1.0524 -0.2177 -0.4730 -0.1677 0.1657 -0.8062 0.5232 0.6636 
0.2717 -1.1207 -0.4669 -0.9683 0.0992 -0.4023 0.5765 -0.1451 -0.1392 
0.0029 0.0929 0.5757 0.6699 0.4932 0.3073 0.7037 -0.9096 -0.8320 
-0.1179 0.6768 0.7900 1.2732 1.5685 1.2341 0.0942 -1.3569 -1.2459 
-0.5305 -0.7483 -1.7388 -1.0695 -1.1776 -1.7208 -0.0331 0.7140 1.3679 
0.2526 -1.0939 -0.4618 -0.9903 0.1614 -0.4295 0.5804 -0.1619 -0.1492 
-0.7107 -0.9075 0.0131 -0.2996 0.4365 0.6861 -0.5328 0.0348 0.1216 
2.0800 2.0600 1.5500 0.6700 0.6100 0.4200 0.2300 0.8300 -0.5200 
0.4203 1.0445 1.0105 1.1040 0.7316 0.1861 0.7635 -1.0988 -1.0251 
0.1700 -0.6200 -1.6500 -1.0300 -1.7400 -1.7800 1.9600 -1.2100 -0.2700 
0.5153 -0.1264 -1.3361 -1.4164 -0.7024 -1.0309 0.7465 0.1689 0.0030 
-0.5615 -0.1520 0.3697 0.4829 0.6207 0.5463 0.1203 -0.7237 -0.5325 
-2.0765 -0.9499 -0.1500 0.0105 -0.7904 -0.9596 -1.5675 1.2831 1.5913 
-0.7100 0.9000 0.2100 -0.7200 -1.2600 0.8600 -1.7200 1.0300 1.9800 
0.6609 -0.1571 -1.5900 -1.7165 -0.8405 -1.1589 0.6935 0.4104 0.1455 
-1.4055 -0.6456 0.0493 0.1404 -0.3957 -0.5513 -0.1608 0.0021 0.3731 
-0.0685 0.7959 0.8024 1.1816 1.2819 0.8091 0.3537 -1.2915 -1.2079 
-0.8372 -0.4576 0.1675 0.2236 0.3545 0.3996 -0.0007 -0.5415 -0.2669 
-0.6769 -0.6601 -0.0761 -0.2008 -0.2312 0.1129 -0.4125 0.2131 0.4269 
-0.5999 -0.3555 0.1785 0.1552 0.0805 0.0968 0.0823 -0.3672 -0.1303 
0.0081 -1.0437 -0.4036 -0.7685 -0.3003 -0.5271 -0.0173 0.2749 0.3215 
0.1516 0.7181 0.6919 0.8441 0.8252 0.3637 0.5128 -1.0196 -0.9571 
-0.5439 0.6147 0.0731 -0.6449 -0.9461 0.6391 -1.2727 0.7464 1.4716 
0.2204 0.6689 0.8444 1.0392 0.6311 0.2113 0.9589 -1.2485 -1.1225 
-0.3772 0.4796 0.5921 0.9635 1.1291 0.8095 0.1295 -1.0665 -0.9537 
-0.4219 -0.6616 -0.3379 -0.5156 0.0284 0.1520 -0.2505 0.1283 0.1863 
-0.4935 -0.2645 0.1821 0.1571 0.3721 0.3143 0.0667 -0.4517 -0.3044 
-0.6153 -0.6005 0.1613 -0.0104 0.5999 0.7060 -0.3136 -0.2525 -0.1683 
-0.9452 -1.1493 -0.4223 -0.5857 -0.5517 -0.0799 -0.8975 0.7607 0.9877 
-0.3356 -1.1208 -0.7900 -0.9396 -1.0232 -1.2281 -0.6841 0.9896 1.1832 
-0.1881 0.5875 0.6483 0.9105 0.9375 0.6313 0.3324 -1.0421 -0.9435 
0.1773 -1.1491 -0.4427 -0.9987 0.1045 -0.3581 0.4417 -0.0739 -0.0296 
0.4900 -0.9507 -0.7956 -1.0631 -0.0145 -0.3780 0.3908 -0.0035 -0.0897 
-2.1261 -1.0157 -0.1915 -0.0377 -0.8377 -0.9909 -1.6691 1.3905 1.6928 
0.2585 0.5776 0.8072 0.9992 0.5828 0.1609 1.0433 -1.2263 -1.1415 
0.1660 1.2940 0.9540 1.5088 1.9044 1.3012 0.0480 -1.3264 -1.4764 
0.6736 -0.1504 -1.5576 -1.6864 -0.8251 -1.1519 0.7281 0.3563 0.1116 
-0.6469 -0.8271 0.0573 -0.2453 0.5820 0.8441 -0.6315 0.0192 0.0796 
1.3191 1.1504 1.0317 -0.0216 0.9933 1.1633 -1.1607 0.8679 0.2504 
0.2968 1.0740 1.0179 1.1443 0.7132 0.0641 0.8947 -1.3096 -1.1259 
-0.7437 -0.7768 0.0335 -0.1412 0.2612 0.4937 -0.4136 0.0033 0.1241 
0.1801 0.9008 0.8980 1.1013 0.9127 0.3741 0.6468 -1.2099 -1.1144 
1.0025 1.3257 1.1683 1.0463 0.8501 0.5065 0.2801 -0.3952 -0.6731 
0.5185 1.1269 1.0504 1.1376 0.8295 0.3104 0.6499 -1.0027 -0.9996 
0.3047 0.9639 0.9661 1.0909 0.7488 0.1808 0.8037 -1.2044 -1.0831 
-0.7708 -1.0111 -0.0535 -0.3787 0.3628 0.7405 -0.7379 0.2276 0.3043 
0.2455 1.0724 0.9897 1.1746 0.8691 0.2264 0.7776 -1.3174 -1.1715 
1.1600 -0.5700 -1.5200 -1.0700 -0.2800 -0.1300 -0.1600 0.2800 -0.0300 
0.6800 -0.1600 -1.6200 -1.7600 -0.8600 -1.1900 0.7100 0.4000 0.1500 
-0.6669 -0.9527 -0.0433 -0.3660 0.4253 0.7047 -0.6684 0.1600 0.2100 
0.5200 -0.4600 -0.1800 -0.1300 -0.5600 -0.1000 0.5900 -0.2700 -0.2700 
-0.6972 0.9021 0.2207 -0.6952 -1.2340 0.8488 -1.6847 0.9981 1.9384 
0.2277 1.0409 0.9913 1.1435 0.7688 0.1197 0.8485 -1.3408 -1.1440 
0.1896 0.9541 0.9441 1.1043 0.6887 0.0809 0.8947 -1.2969 -1.1145 
0.6012 -0.1964 -1.5372 -1.6712 -0.8297 -1.1145 0.6511 0.3917 0.1656 
0.1440 1.2964 0.9356 1.4720 1.8132 1.1848 0.1116 -1.2996 -1.4544 
-1.0448 -0.1011 0.3113 0.6005 0.1256 -0.2297 0.9433 -1.2829 -0.7831 
-0.3400 -1.2500 -0.6000 -0.9600 -1.0000 -1.1900 -0.9700 1.1900 1.2700 
-0.6855 -0.8513 -1.2127 -0.8205 -1.0187 -1.2785 -0.3509 0.7623 1.2428 
-1.3617 -0.4468 0.1260 0.3333 -0.4529 -0.7735 1.2715 -1.2347 -0.5871 
0.2547 1.0196 0.9908 1.1459 0.8175 0.2687 0.7281 -1.2705 -1.0879 
-0.1640 0.7375 0.8305 1.4144 1.8329 1.4912 -0.0188 -1.5111 -1.3693 
-0.5400 -0.7500 -1.7400 -1.0700 -1.1700 -1.7200 -0.0600 0.7400 1.3900 
0.2621 1.0383 0.9763 1.1105 0.6771 0.0180 0.9155 -1.3381 -1.1252 
-0.7100 0.9000 0.2100 -0.7200 -1.2600 0.8600 -1.7200 1.0300 1.9800 
-1.2255 -0.6321 0.0657 0.1075 -0.2232 -0.3581 0.7151 -0.8355 -0.3379 
-0.7100 0.9000 0.2100 -0.7200 -1.2600 0.8600 -1.7200 1.0300 1.9800 
-1.1619 -1.0084 -0.2440 -0.3165 -0.4761 0.0855 -0.6233 0.4043 0.7252 
-0.3632 -1.2484 -0.5928 -0.9467 -0.9877 -1.1524 -0.9705 1.1780 1.2633 
0.2116 1.3576 0.9716 1.5048 1.8612 1.2200 0.0948 -1.3024 -1.4760 
-1.2028 -1.1871 -0.3255 -0.4587 -0.5252 0.2285 -0.9859 0.7316 1.0083 
-0.7779 -0.0127 0.4393 0.8136 0.7883 0.6040 0.3528 -1.2624 -0.8555 
1.8924 1.9189 1.4808 0.7145 0.6089 0.3861 0.3231 0.6012 -0.5921 
2.0800 2.0600 1.5500 0.6700 0.6100 0.4200 0.2300 0.8300 -0.5200 
-0.3400 -1.2500 -0.6000 -0.9600 -1.0000 -1.1900 -0.9700 1.1900 1.2700 
1.0467 1.3583 1.1876 1.0664 0.8513 0.5059 0.3063 -0.4005 -0.6920 
-2.1600 -1.0200 -0.1900 -0.0300 -0.8400 -0.9900 -1.7200 1.4300 1.7300 
-1.2100 -1.1900 -0.3300 -0.4600 -0.5400 0.2200 -0.9900 0.7400 1.0200 
0.2500 1.0600 1.0100 1.1400 0.6900 0.0200 0.9300 -1.3600 -1.1400 
0.2525 1.0485 1.0061 1.1381 0.6868 0.0229 0.9361 -1.3584 -1.1420 
-2.0709 -0.9709 -0.1597 -0.0017 -0.7940 -0.9423 -1.5925 1.3117 1.6109 
0.2551 1.0371 1.0023 1.1363 0.6836 0.0259 0.9423 -1.3568 -1.1440 
-0.7500 0.0600 0.6300 1.5000 0.6000 1.1400 -0.5300 1.1800 -0.1900 
0.2500 1.0600 1.0100 1.1400 0.6900 0.0200 0.9300 -1.3600 -1.1400 
-0.2380 0.7752 0.7235 1.1579 1.2055 0.6963 0.4181 -1.2887 -1.2116 
-0.6681 -0.5943 0.1231 -0.0232 0.4881 0.6607 -0.4373 -0.1253 -0.0231 
0.2200 -1.2400 -0.4600 -1.0500 0.1900 -0.4200 0.5700 -0.1400 -0.1200 
0.1936 1.3055 0.9572 1.4677 1.8099 1.1864 0.1061 -1.2896 -1.4427 
0.0120 0.8577 0.8889 1.1003 0.7507 0.1625 0.8216 -1.3737 -1.1225 
-0.6700 -0.9700 0.0100 -0.3600 0.5700 0.8600 -0.6800 0.1100 0.1400 
-2.1600 -1.0200 -0.1900 -0.0300 -0.8400 -0.9900 -1.7200 1.4300 1.7300 
0.2495 1.0641 1.0095 1.1451 0.7063 0.0367 0.9184 -1.3592 -1.1447 
1.0788 1.4547 1.2369 1.1597 0.8775 0.4739 0.3775 -0.4720 -0.7552 
0.2500 1.0600 1.0100 1.1400 0.6900 0.0200 0.9300 -1.3600 -1.1400 
-1.4297 -0.4767 0.1087 0.3109 -0.4956 -0.8371 1.3229 -1.2713 -0.5901 
0.4400 0.2000 0.7200 1.0000 0.4500 0.2400 1.3900 -1.2400 -1.2900 
0.5200 -0.4600 -0.1800 -0.1300 -0.5600 -0.1000 0.5900 -0.2700 -0.2700 
1.3367 1.1640 1.0427 -0.0536 1.0181 1.2003 -1.2284 0.9213 0.2860 
-0.6772 -0.8913 0.0412 -0.2717 0.5781 0.8324 -0.6044 0.0159 0.0713 
-1.2335 -1.0191 -0.2452 -0.3421 -0.5544 0.0643 -0.6351 0.4229 0.7864 
-0.5205 -0.7507 -1.7176 -1.0603 -1.1844 -1.6965 0.0084 0.6620 1.3187 
0.1455 1.2257 0.9209 1.4373 1.8527 1.2744 0.0224 -1.2612 -1.4157 
-1.1752 -0.9087 -0.2189 -0.2280 -0.4909 -0.2363 -0.0727 -0.0315 0.3839 
-0.5829 -0.7984 0.0880 -0.1960 0.4944 0.7312 -0.4768 -0.0164 0.0351 
-1.4400 -0.4700 0.1100 0.3200 -0.5100 -0.8600 1.3500 -1.2900 -0.6000 
1.0900 1.4600 1.2400 1.1600 0.8800 0.4800 0.3700 -0.4600 -0.7500 
-1.1904 -1.1495 -0.2943 -0.4235 -0.4796 0.2109 -0.8799 0.6252 0.9083 
-1.2100 -1.1900 -0.3300 -0.4600 -0.5400 0.2200 -0.9900 0.7400 1.0200 
-0.3327 0.4327 0.7727 1.3819 1.8409 1.6548 -0.0880 -1.6256 -1.3223 
-1.0804 -0.4569 0.1937 0.3507 0.0615 -0.0688 0.5552 -0.8033 -0.4435 
0.5200 -0.4600 -0.1800 -0.1300 -0.5600 -0.1000 0.5900 -0.2700 -0.2700 
0.1988 1.3347 0.9577 1.4899 1.8759 1.2479 0.0617 -1.2820 -1.4636 
-0.7500 0.0600 0.6300 1.5000 0.6000 1.1400 -0.5300 1.1800 -0.1900 
1.1600 -0.5700 -1.5200 -1.0700 -0.2800 -0.1300 -0.1600 0.2800 -0.0300 
-0.5400 -0.7500 -1.7400 -1.0700 -1.1700 -1.7200 -0.0600 0.7400 1.3900 
-0.3400 0.4200 0.7700 1.3800 1.8400 1.6600 -0.0900 -1.6300 -1.3200 
-0.4096 -1.2452 -0.5784 -0.9200 -0.9632 -1.0772 -0.9716 1.1540 1.2500 
1.3043 1.1439 1.0288 -0.0163 0.9856 1.1391 -1.1599 0.8687 0.2569 
-2.1600 -1.0200 -0.1900 -0.0300 -0.8400 -0.9900 -1.7200 1.4300 1.7300 
2.0800 2.0600 1.5500 0.6700 0.6100 0.4200 0.2300 0.8300 -0.5200 
0.2937 1.0301 1.0037 1.1333 0.6848 0.0501 0.9321 -1.3176 -1.1324 
0.1969 1.3323 0.9663 1.5011 1.8593 1.2304 0.0908 -1.3112 -1.4715 
1.1600 -0.5700 -1.5200 -1.0700 -0.2800 -0.1300 -0.1600 0.2800 -0.0300 
-0.4359 -1.2340 -0.5653 -0.8963 -0.9505 -1.0540 -0.9409 1.1149 1.2217 
0.3123 0.9027 0.9100 1.2360 1.0776 0.5829 0.7199 -1.2736 -1.2965 
0.5200 -0.4600 -0.1800 -0.1300 -0.5600 -0.1000 0.5900 -0.2700 -0.2700 
-1.4400 -0.4700 0.1100 0.3200 -0.5100 -0.8600 1.3500 -1.2900 -0.6000 
-0.3400 -1.2500 -0.6000 -0.9600 -1.0000 -1.1900 -0.9700 1.1900 1.2700 
-2.1473 -1.0223 -0.1919 -0.0357 -0.8360 -0.9739 -1.7103 1.4208 1.7205 
-1.4400 -0.4700 0.1100 0.3200 -0.5100 -0.8600 1.3500 -1.2900 -0.6000 
-1.2100 -1.1900 -0.3300 -0.4600 -0.5400 0.2200 -0.9900 0.7400 1.0200 
0.9951 1.3973 1.2084 1.1592 0.8719 0.4557 0.4223 -0.5580 -0.7960 
1.0900 1.4600 1.2400 1.1600 0.8800 0.4800 0.3700 -0.4600 -0.7500 
1.0900 1.4600 1.2400 1.1600 0.8800 0.4800 0.3700 -0.4600 -0.7500 
0.1795 1.2755 0.9500 1.4968 1.8664 1.2685 0.0855 -1.3204 -1.4733 
-0.7500 0.0600 0.6300 1.5000 0.6000 1.1400 -0.5300 1.1800 -0.1900 
0.2185 1.3039 0.9785 1.4389 1.6497 1.0033 0.2456 -1.3128 -1.4153 
1.3400 1.1600 1.0400 -0.0700 1.0200 1.2100 -1.2500 0.9400 0.3000 
0.2307 0.6960 0.8555 1.0555 0.6308 0.1532 1.0113 -1.2687 -1.1571 
0.5200 -0.4600 -0.1800 -0.1300 -0.5600 -0.1000 0.5900 -0.2700 -0.2700 
0.1660 1.2940 0.9540 1.5088 1.9044 1.3012 0.0480 -1.3264 -1.4764 
-1.8144 -0.7560 -0.0460 0.1380 -0.6816 -0.9276 -0.2464 0.1244 0.6116 
1.1600 -0.5700 -1.5200 -1.0700 -0.2800 -0.1300 -0.1600 0.2800 -0.0300 
-2.1600 -1.0200 -0.1900 -0.0300 -0.8400 -0.9900 -1.7200 1.4300 1.7300 
0.2601 1.0141 0.9945 1.1325 0.6772 0.0317 0.9545 -1.3536 -1.1480 
1.3400 1.1600 1.0400 -0.0700 1.0200 1.2100 -1.2500 0.9400 0.3000 
1.3400 1.1600 1.0400 -0.0700 1.0200 1.2100 -1.2500 0.9400 0.3000 
-2.1600 -1.0200 -0.1900 -0.0300 -0.8400 -0.9900 -1.7200 1.4300 1.7300 
-1.2100 -1.1900 -0.3300 -0.4600 -0.5400 0.2200 -0.9900 0.7400 1.0200 
1.3191 1.1504 1.0317 -0.0216 0.9933 1.1633 -1.1607 0.8679 0.2504 
0.2377 1.0329 0.9967 1.1200 0.6884 0.0312 0.9085 -1.3404 -1.1229 
1.2180 0.9796 0.9224 -0.0956 0.9004 1.0196 -1.1012 0.8508 0.2800 
0.6124 -0.1440 -1.3344 -1.4312 -0.6845 -0.9912 0.7219 0.2265 0.0108 
0.1485 -0.6180 -1.6265 -1.0120 -1.7236 -1.7677 1.9519 -1.2111 -0.2744 
-0.6861 -0.9381 0.0228 -0.3187 0.5581 0.8248 -0.6180 0.0495 0.1008 
2.0800 2.0600 1.5500 0.6700 0.6100 0.4200 0.2300 0.8300 -0.5200 
-0.3773 -1.1989 -0.5307 -0.8787 -0.8605 -0.9996 -0.9259 1.0720 1.1559 
-0.0684 0.7928 0.7821 1.2328 1.6640 1.2741 -0.0380 -1.2095 -1.2228 
-2.1600 -1.0200 -0.1900 -0.0300 -0.8400 -0.9900 -1.7200 1.4300 1.7300 
-0.3643 0.4008 0.7572 1.3612 1.8043 1.6247 -0.1117 -1.5892 -1.2793 
-0.1703 0.7300 0.8255 1.3920 1.7700 1.4191 0.0256 -1.5037 -1.3527 
0.2500 1.0600 1.0100 1.1400 0.6900 0.0200 0.9300 -1.3600 -1.1400 
0.4101 1.1307 1.0503 1.1273 0.7273 0.1156 0.8039 -1.1733 -1.0532 
0.2291 1.0376 0.9971 1.1247 0.6721 0.0127 0.8872 -1.3108 -1.0965 
0.2500 1.0600 1.0100 1.1400 0.6900 0.0200 0.9300 -1.3600 -1.1400 
-0.4123 0.0664 0.5737 0.9096 1.4707 1.4029 -0.2201 -1.1588 -0.9259 
0.4400 0.2000 0.7200 1.0000 0.4500 0.2400 1.3900 -1.2400 -1.2900 
0.2299 0.1212 0.6509 0.9228 0.3432 0.1209 1.3448 -1.2091 -1.1853 
-0.6700 -0.9700 0.0100 -0.3600 0.5700 0.8600 -0.6800 0.1100 0.1400 
-1.4339 -0.4892 0.0983 0.2992 -0.5108 -0.8312 1.2876 -1.2359 -0.5568 
1.0900 1.4600 1.2400 1.1600 0.8800 0.4800 0.3700 -0.4600 -0.7500 
-0.3400 0.4200 0.7700 1.3800 1.8400 1.6600 -0.0900 -1.6300 -1.3200 
-2.1600 -1.0200 -0.1900 -0.0300 -0.8400 -0.9900 -1.7200 1.4300 1.7300 
1.3400 1.1600 1.0400 -0.0700 1.0200 1.2100 -1.2500 0.9400 0.3000 
-0.3400 0.4200 0.7700 1.3800 1.8400 1.6600 -0.0900 -1.6300 -1.3200 
0.2500 1.0600 1.0100 1.1400 0.6900 0.0200 0.9300 -1.3600 -1.1400 
-0.7100 0.9000 0.2100 -0.7200 -1.2600 0.8600 -1.7200 1.0300 1.9800 
2.0800 2.0600 1.5500 0.6700 0.6100 0.4200 0.2300 0.8300 -0.5200 
-2.1600 -1.0200 -0.1900 -0.0300 -0.8400 -0.9900 -1.7200 1.4300 1.7300 
0.2200 -1.2400 -0.4600 -1.0500 0.1900 -0.4200 0.5700 -0.1400 -0.1200 
0.4400 0.2000 0.7200 1.0000 0.4500 0.2400 1.3900 -1.2400 -1.2900 
-1.2100 -1.1900 -0.3300 -0.4600 -0.5400 0.2200 -0.9900 0.7400 1.0200 
1.0933 1.4560 1.2373 1.1436 0.8819 0.4897 0.3484 -0.4413 -0.7360 
2.0800 2.0600 1.5500 0.6700 0.6100 0.4200 0.2300 0.8300 -0.5200 
-2.1600 -1.0200 -0.1900 -0.0300 -0.8400 -0.9900 -1.7200 1.4300 1.7300 
-1.4400 -0.4700 0.1100 0.3200 -0.5100 -0.8600 1.3500 -1.2900 -0.6000 
-0.6700 -0.9700 0.0100 -0.3600 0.5700 0.8600 -0.6800 0.1100 0.1400 
-0.3400 0.4200 0.7700 1.3800 1.8400 1.6600 -0.0900 -1.6300 -1.3200 
0.2100 1.3700 0.9700 1.5200 1.9100 1.2700 0.0600 -1.3000 -1.4900 
-0.6700 -0.9700 0.0100 -0.3600 0.5700 0.8600 -0.6800 0.1100 0.1400 
-0.3400 -1.2500 -0.6000 -0.9600 -1.0000 -1.1900 -0.9700 1.1900 1.2700 
0.2500 1.0600 1.0100 1.1400 0.6900 0.0200 0.9300 -1.3600 -1.1400 
0.2901 0.9904 0.9891 1.1275 0.6727 0.0528 0.9580 -1.3248 -1.1436 
-1.2100 -1.1900 -0.3300 -0.4600 -0.5400 0.2200 -0.9900 0.7400 1.0200 
-1.4297 -0.4767 0.1087 0.3109 -0.4956 -0.8371 1.3229 -1.2713 -0.5901 
-0.1845 0.5820 0.8149 1.3443 1.6943 1.4463 0.0053 -1.4809 -1.2635 
-0.7100 0.9000 0.2100 -0.7200 -1.2600 0.8600 -1.7200 1.0300 1.9800 
1.3400 1.1600 1.0400 -0.0700 1.0200 1.2100 -1.2500 0.9400 0.3000 
-0.1672 0.6249 0.7955 1.3373 1.6711 1.3616 0.0928 -1.4801 -1.3223 
-2.1600 -1.0200 -0.1900 -0.0300 -0.8400 -0.9900 -1.7200 1.4300 1.7300 
-0.7571 -0.9264 -0.9155 -0.7577 -1.0175 -1.2643 -0.5649 0.8309 1.2237 
-0.7108 -0.6752 -0.0841 -0.1120 0.0557 0.1205 0.0392 -0.2817 -0.0279 
0.2520 1.0527 1.0056 1.1432 0.7031 0.0396 0.9245 -1.3576 -1.1467 
-0.3400 0.4200 0.7700 1.3800 1.8400 1.6600 -0.0900 -1.6300 -1.3200 
0.2109 -1.1847 -0.4899 -1.0188 0.1036 -0.4788 0.6099 -0.1813 -0.1211 
2.0800 2.0600 1.5500 0.6700 0.6100 0.4200 0.2300 0.8300 -0.5200 
0.2048 1.3408 0.9695 1.4979 1.8440 1.2085 0.1044 -1.3076 -1.4691 
2.0800 2.0600 1.5500 0.6700 0.6100 0.4200 0.2300 0.8300 -0.5200 
-2.1600 -1.0200 -0.1900 -0.0300 -0.8400 -0.9900 -1.7200 1.4300 1.7300 
-2.1600 -1.0200 -0.1900 -0.0300 -0.8400 -0.9900 -1.7200 1.4300 1.7300 
1.0933 1.4560 1.2373 1.1436 0.8819 0.4897 0.3484 -0.4413 -0.7360 
-1.2161 -1.1708 -0.3183 -0.4392 -0.5392 0.1912 -0.9276 0.6859 0.9768 
-0.3400 0.4200 0.7700 1.3800 1.8400 1.6600 -0.0900 -1.6300 -1.3200 
-0.5400 -0.7500 -1.7400 -1.0700 -1.1700 -1.7200 -0.0600 0.7400 1.3900 
-0.2837 -1.1652 -0.6552 -0.9889 -0.9725 -1.1379 -0.8377 1.1059 1.1681 
-1.4108 -0.4152 0.1140 0.2784 -0.5400 -0.7912 1.2272 -1.1972 -0.4968 
-0.6700 -0.9700 0.0100 -0.3600 0.5700 0.8600 -0.6800 0.1100 0.1400 
0.2500 1.0600 1.0100 1.1400 0.6900 0.0200 0.9300 -1.3600 -1.1400 
-0.6772 -0.9729 0.0055 -0.3613 0.5552 0.8515 -0.6841 0.1184 0.1517 
1.1600 -0.5700 -1.5200 -1.0700 -0.2800 -0.1300 -0.1600 0.2800 -0.0300 
1.0900 1.4600 1.2400 1.1600 0.8800 0.4800 0.3700 -0.4600 -0.7500 
1.0900 1.4600 1.2400 1.1600 0.8800 0.4800 0.3700 -0.4600 -0.7500 
-1.3753 -0.5196 0.0961 0.2552 -0.4240 -0.7080 1.1564 -1.1509 -0.5192 
1.0900 1.4600 1.2400 1.1600 0.8800 0.4800 0.3700 -0.4600 -0.7500 
0.5200 -0.4600 -0.1800 -0.1300 -0.5600 -0.1000 0.5900 -0.2700 -0.2700 
1.0900 1.4600 1.2400 1.1600 0.8800 0.4800 0.3700 -0.4600 -0.7500 
0.2585 1.0860 1.0104 1.1656 0.7739 0.1095 0.8645 -1.3440 -1.1581 
0.6644 1.2573 1.1235 1.1499 0.7837 0.2469 0.6537 -0.9160 -0.9476 
-0.7100 0.9000 0.2100 -0.7200 -1.2600 0.8600 -1.7200 1.0300 1.9800 
1.0900 1.4600 1.2400 1.1600 0.8800 0.4800 0.3700 -0.4600 -0.7500 
-0.2433 0.6645 0.7763 1.3167 1.6067 1.2471 0.0888 -1.4388 -1.2779 
0.1220 1.2180 0.9380 1.4976 1.8988 1.3324 0.0360 -1.3528 -1.4628 
-1.0620 -0.1724 0.2887 0.5296 -0.0880 -0.4519 1.1263 -1.2808 -0.7463 
-1.6032 -0.5947 0.0420 0.2407 -0.5848 -0.8895 0.6541 -0.6735 -0.0719 
-0.6369 -0.0447 0.4300 0.6704 0.1025 -0.2109 1.1315 -1.2619 -0.8741 
-0.7301 -0.8387 0.0413 -0.1880 0.4697 0.7563 -0.5831 -0.0004 0.1108 
0.0501 0.6248 0.8141 1.1872 1.0817 0.6971 0.6428 -1.3783 -1.2524 
0.1631 1.1777 0.9604 1.3936 1.5447 0.9449 0.2992 -1.3528 -1.3692 
0.5200 -0.4600 -0.1800 -0.1300 -0.5600 -0.1000 0.5900 -0.2700 -0.2700 
0.2399 1.0583 0.9988 1.1531 0.7595 0.1091 0.8607 -1.3355 -1.1435 
0.2396 1.0937 1.0008 1.2024 0.9021 0.2532 0.7677 -1.3464 -1.1909 
1.0900 1.4600 1.2400 1.1600 0.8800 0.4800 0.3700 -0.4600 -0.7500 
0.2495 1.0641 1.0095 1.1451 0.7063 0.0367 0.9184 -1.3592 -1.1447 
0.5200 -0.4600 -0.1800 -0.1300 -0.5600 -0.1000 0.5900 -0.2700 -0.2700 
0.1740 -0.6696 -1.5548 -1.0316 -1.5856 -1.6712 1.8488 -1.1244 -0.2580 
-0.6592 -0.9621 -0.0163 -0.3800 0.5361 0.8241 -0.6656 0.1223 0.1519 
-2.1600 -1.0200 -0.1900 -0.0300 -0.8400 -0.9900 -1.7200 1.4300 1.7300 
-1.2100 -1.1900 -0.3300 -0.4600 -0.5400 0.2200 -0.9900 0.7400 1.0200 
-0.3720 -1.2409 -0.5765 -0.9307 -0.9459 -1.0977 -0.9628 1.1492 1.2332 
-0.3400 -1.2500 -0.6000 -0.9600 -1.0000 -1.1900 -0.9700 1.1900 1.2700 
-0.7100 0.9000 0.2100 -0.7200 -1.2600 0.8600 -1.7200 1.0300 1.9800 
-0.6485 -0.1267 0.3707 0.4597 0.4188 0.2013 0.4705 -0.9165 -0.6257 
-2.1600 -1.0200 -0.1900 -0.0300 -0.8400 -0.9900 -1.7200 1.4300 1.7300 
0.2361 1.1675 0.9961 1.2717 1.1129 0.4533 0.6284 -1.3392 -1.2613 
-0.3525 -1.1860 -0.5936 -0.9551 -1.0092 -1.1424 -0.9779 1.1797 1.2905 
-1.1967 -1.1343 -0.3156 -0.4669 -0.5592 0.2371 -1.0095 0.7477 1.0456 
-0.5053 -0.8367 -1.5424 -1.0509 -1.1405 -1.6281 -0.2177 0.8180 1.3692 
-1.2904 -0.5096 0.1024 0.2741 -0.3833 -0.5877 1.0095 -1.0432 -0.4543 
-0.5400 -0.7500 -1.7400 -1.0700 -1.1700 -1.7200 -0.0600 0.7400 1.3900 
0.6739 -0.1744 -1.6045 -1.7505 -0.8460 -1.1797 0.7081 0.3928 0.1464 
0.0988 1.1361 0.9207 1.4763 1.8561 1.3257 0.0635 -1.3688 -1.4484 
-0.9573 -0.3723 -0.0648 -0.4927 -0.6488 0.4657 -1.0887 0.6677 1.1629 
1.0900 1.4600 1.2400 1.1600 0.8800 0.4800 0.3700 -0.4600 -0.7500 
0.5200 -0.4600 -0.1800 -0.1300 -0.5600 -0.1000 0.5900 -0.2700 -0.2700 
-0.7167 0.8721 0.2028 -0.7165 -1.2504 0.8515 -1.7103 1.0261 1.9672 
1.3367 1.1640 1.0427 -0.0536 1.0181 1.2003 -1.2284 0.9213 0.2860 
1.0548 1.3820 1.1949 1.0445 0.8685 0.5437 0.2103 -0.3101 -0.6349 
-1.0316 -0.9588 -0.1852 -0.2896 -0.2108 0.3808 -0.8688 0.5012 0.7136 
1.2372 1.1383 1.0229 0.0616 1.0159 1.1308 -1.0804 0.7440 0.1684 
0.6800 -0.1600 -1.6200 -1.7600 -0.8600 -1.1900 0.7100 0.4000 0.1500 
-0.5400 -0.7500 -1.7400 -1.0700 -1.1700 -1.7200 -0.0600 0.7400 1.3900 
0.1757 1.0036 0.9685 1.1341 0.7403 0.1013 0.8657 -1.3492 -1.1367 
0.2973 1.0393 1.0068 1.1472 0.7400 0.1199 0.8723 -1.3016 -1.1295 
-2.1600 -1.0200 -0.1900 -0.0300 -0.8400 -0.9900 -1.7200 1.4300 1.7300 
1.0821 1.4507 1.2343 1.1433 0.8793 0.4836 0.3559 -0.4533 -0.7412 
-0.4371 0.3144 0.5961 0.9619 1.0379 0.7289 0.3679 -1.2760 -1.0383 
-0.3928 0.4889 0.6537 1.0188 0.9660 0.5641 0.4976 -1.3091 -1.0796 
0.3023 0.7707 0.9076 1.0931 0.6339 0.1295 1.0427 -1.2995 -1.1775 
0.2772 1.0472 0.9960 1.1499 0.7559 0.1249 0.8661 -1.3023 -1.1413 
-0.0053 0.6717 0.7819 1.0061 0.9224 0.4864 0.5213 -1.1560 -1.0364 
-1.2316 -0.3563 0.1665 0.3135 -0.1908 -0.3801 0.2640 -0.5180 -0.0788 
0.2405 1.0639 1.0052 1.1584 0.7541 0.0919 0.8816 -1.3612 -1.1564 
-0.7209 -0.6695 0.1011 -0.0555 0.4483 0.6115 -0.3496 -0.1792 -0.0487 
-0.9748 -0.7563 -0.0303 -0.0451 -0.2307 0.1613 -0.3520 0.1717 0.3757 
0.2408 1.0457 0.9968 1.1768 0.8345 0.2060 0.8088 -1.3448 -1.1645 
-1.4028 -0.5032 0.0940 0.2835 -0.4659 -0.7459 1.1789 -1.1676 -0.5133 
0.2836 1.0760 1.0192 1.1408 0.6976 0.0384 0.9076 -1.3240 -1.1244 
1.0228 1.4280 1.2216 1.1584 0.8648 0.4432 0.4148 -0.5320 -0.7812 
-1.0020 -0.8544 -0.1313 -0.2611 -0.3672 0.0641 -0.5216 0.3265 0.5907 
-0.7100 0.9000 0.2100 -0.7200 -1.2600 0.8600 -1.7200 1.0300 1.9800 
-0.3400 -1.2500 -0.6000 -0.9600 -1.0000 -1.1900 -0.9700 1.1900 1.2700 
0.2269 1.0437 0.9975 1.1341 0.6903 0.0249 0.9240 -1.3583 -1.1375 
0.2500 1.0600 1.0100 1.1400 0.6900 0.0200 0.9300 -1.3600 -1.1400 
-2.0745 -1.0315 -0.2083 -0.0729 -0.8424 -0.9819 -1.6803 1.4112 1.7021 
-0.5400 -0.7500 -1.7400 -1.0700 -1.1700 -1.7200 -0.0600 0.7400 1.3900 
-0.7100 0.9000 0.2100 -0.7200 -1.2600 0.8600 -1.7200 1.0300 1.9800 
-0.4385 -0.7311 -1.7037 -1.0492 -1.2644 -1.7207 0.2680 0.4112 1.1068 
-0.3400 -1.2500 -0.6000 -0.9600 -1.0000 -1.1900 -0.9700 1.1900 1.2700 
1.0900 1.4600 1.2400 1.1600 0.8800 0.4800 0.3700 -0.4600 -0.7500 
-0.5687 -0.7175 0.1192 -0.1432 0.7104 0.9007 -0.5755 -0.0628 -0.0507 
-0.7073 0.8532 0.1997 -0.7105 -1.2307 0.8200 -1.6485 0.9835 1.9176 
-1.4400 -0.4700 0.1100 0.3200 -0.5100 -0.8600 1.3500 -1.2900 -0.6000 
-0.3400 -1.2500 -0.6000 -0.9600 -1.0000 -1.1900 -0.9700 1.1900 1.2700 
-0.7300 0.8164 0.1884 -0.7096 -1.2312 0.8344 -1.6908 1.0184 1.9416 
0.2647 0.9953 0.9863 1.1339 0.6871 0.0543 0.9552 -1.3496 -1.1567 
-0.3253 0.4453 0.7753 1.3837 1.8419 1.6496 -0.0860 -1.6212 -1.3245 
-0.6700 -0.9700 0.0100 -0.3600 0.5700 0.8600 -0.6800 0.1100 0.1400 
-0.7100 0.9000 0.2100 -0.7200 -1.2600 0.8600 -1.7200 1.0300 1.9800 
-0.7295 0.8635 0.2073 -0.6923 -1.2400 0.8141 -1.6381 0.9681 1.9112 
0.5200 -0.4600 -0.1800 -0.1300 -0.5600 -0.1000 0.5900 -0.2700 -0.2700 
0.2027 1.3573 0.9673 1.5181 1.9091 1.2752 0.0580 -1.3044 -1.4877 
0.6739 -0.1744 -1.6045 -1.7505 -0.8460 -1.1797 0.7081 0.3928 0.1464 
-0.7100 0.9000 0.2100 -0.7200 -1.2600 0.8600 -1.7200 1.0300 1.9800 
0.1700 -0.6200 -1.6500 -1.0300 -1.7400 -1.7800 1.9600 -1.2100 -0.2700 
2.0800 2.0600 1.5500 0.6700 0.6100 0.4200 0.2300 0.8300 -0.5200 
1.3400 1.1600 1.0400 -0.0700 1.0200 1.2100 -1.2500 0.9400 0.3000 
1.0900 1.4600 1.2400 1.1600 0.8800 0.4800 0.3700 -0.4600 -0.7500 
0.2500 1.0600 1.0100 1.1400 0.6900 0.0200 0.9300 -1.3600 -1.1400 
1.0900 1.4600 1.2400 1.1600 0.8800 0.4800 0.3700 -0.4600 -0.7500 
-1.4400 -0.4700 0.1100 0.3200 -0.5100 -0.8600 1.3500 -1.2900 -0.6000 
1.3400 1.1600 1.0400 -0.0700 1.0200 1.2100 -1.2500 0.9400 0.3000 
-1.4400 -0.4700 0.1100 0.3200 -0.5100 -0.8600 1.3500 -1.2900 -0.6000 
0.2100 1.3700 0.9700 1.5200 1.9100 1.2700 0.0600 -1.3000 -1.4900 
0.2500 1.0600 1.0100 1.1400 0.6900 0.0200 0.9300 -1.3600 -1.1400 
1.1600 -0.5700 -1.5200 -1.0700 -0.2800 -0.1300 -0.1600 0.2800 -0.0300 
-1.2100 -1.1900 -0.3300 -0.4600 -0.5400 0.2200 -0.9900 0.7400 1.0200 
0.2027 1.3573 0.9673 1.5181 1.9091 1.2752 0.0580 -1.3044 -1.4877 
-0.7100 0.9000 0.2100 -0.7200 -1.2600 0.8600 -1.7200 1.0300 1.9800 
-0.3516 -1.2492 -0.5964 -0.9533 -0.9939 -1.1712 -0.9703 1.1840 1.2667 
0.6800 -0.1600 -1.6200 -1.7600 -0.8600 -1.1900 0.7100 0.4000 0.1500 
0.2500 1.0600 1.0100 1.1400 0.6900 0.0200 0.9300 -1.3600 -1.1400 
-2.1600 -1.0200 -0.1900 -0.0300 -0.8400 -0.9900 -1.7200 1.4300 1.7300 
-2.1600 -1.0200 -0.1900 -0.0300 -0.8400 -0.9900 -1.7200 1.4300 1.7300 
-0.3400 0.4200 0.7700 1.3800 1.8400 1.6600 -0.0900 -1.6300 -1.3200 
0.2596 1.0777 1.0115 1.1555 0.7413 0.0761 0.8877 -1.3456 -1.1488 
-1.4400 -0.4700 0.1100 0.3200 -0.5100 -0.8600 1.3500 -1.2900 -0.6000 
0.2500 1.0600 1.0100 1.1400 0.6900 0.0200 0.9300 -1.3600 -1.1400 
0.2275 1.0396 0.9980 1.1291 0.6740 0.0083 0.9356 -1.3591 -1.1328 
-0.0388 0.4415 0.6463 0.6596 0.2619 0.1073 0.3088 -0.3912 -0.3532 
-1.2100 -1.1900 -0.3300 -0.4600 -0.5400 0.2200 -0.9900 0.7400 1.0200 
0.2027 1.3573 0.9673 1.5181 1.9091 1.2752 0.0580 -1.3044 -1.4877 
0.2601 1.0736 1.0120 1.1504 0.7251 0.0595 0.8993 -1.3464 -1.1441 
-0.2227 0.6227 0.8127 1.4099 1.8549 1.5768 -0.0580 -1.5596 -1.3563 
0.2500 1.0600 1.0100 1.1400 0.6900 0.0200 0.9300 -1.3600 -1.1400 
0.3705 0.2908 0.7409 1.0085 0.5413 0.2959 1.2271 -1.2263 -1.2412 
-0.0471 0.7216 0.8672 1.2101 1.2281 0.8084 0.4016 -1.4243 -1.1867 
-0.3253 0.4453 0.7753 1.3837 1.8419 1.6496 -0.0860 -1.6212 -1.3245 
-0.7100 0.9000 0.2100 -0.7200 -1.2600 0.8600 -1.7200 1.0300 1.9800 
0.3477 1.1808 0.9779 1.3125 1.3996 0.8727 0.3009 -1.1061 -1.2267 
0.2377 1.0329 0.9967 1.1200 0.6884 0.0312 0.9085 -1.3404 -1.1229 
0.5120 -0.4808 -0.1875 -0.1545 -0.5400 -0.1085 0.5895 -0.2665 -0.2660 
-0.6785 -0.9255 0.0277 -0.3019 0.5417 0.8080 -0.5945 0.0399 0.0935 
-1.2131 -1.1804 -0.3241 -0.4496 -0.5396 0.2056 -0.9588 0.7129 0.9984 
0.6768 -0.1552 -1.5888 -1.7232 -0.8425 -1.1709 0.7191 0.3781 0.1308 
0.2616 -0.9825 -0.3017 -0.7885 0.2615 -0.3004 0.5832 -0.2372 -0.2445 
1.0909 -0.6092 -1.4507 -1.0779 -0.2564 -0.1635 -0.0997 0.2536 -0.0336 
-1.8464 -1.0435 -0.2163 -0.1417 -0.7341 -0.6563 -1.3884 1.1256 1.4296 
0.0984 0.6625 0.7543 0.8512 0.5043 -0.0127 0.6363 -0.9949 -0.8187 
-0.6179 -0.8312 0.0823 -0.1917 0.5197 0.7293 -0.3983 -0.0959 -0.0333 
1.0933 1.4560 1.2373 1.1436 0.8819 0.4897 0.3484 -0.4413 -0.7360 
1.1600 -0.5700 -1.5200 -1.0700 -0.2800 -0.1300 -0.1600 0.2800 -0.0300 
-0.7100 0.9000 0.2100 -0.7200 -1.2600 0.8600 -1.7200 1.0300 1.9800 
0.1375 0.9937 0.9317 1.1437 0.8953 0.3431 0.6447 -1.2689 -1.1051 
-0.7395 -0.9189 -0.0211 -0.3141 0.3016 0.6683 -0.6853 0.2197 0.3057 
0.2760 -1.1700 -0.5488 -1.0792 0.1292 -0.4392 0.5464 -0.1016 -0.1056 
0.5892 1.1981 1.0504 1.1621 1.0797 0.6104 0.3591 -0.8372 -0.9729 
0.2087 0.9671 0.9667 1.0867 0.7184 0.1035 0.8309 -1.2964 -1.0884 
1.0477 1.4272 1.2239 1.1571 0.8667 0.4584 0.4060 -0.5064 -0.7728 
2.0235 2.0189 1.5268 0.6607 0.5907 0.4012 0.2040 0.8380 -0.4900 
-0.5563 -0.4237 0.2433 0.1363 0.6253 0.6515 -0.1852 -0.3961 -0.2883 
0.2948 1.0813 1.0223 1.1411 0.7001 0.0445 0.9001 -1.3120 -1.1192 
-0.3060 0.5081 0.7395 1.3255 1.7161 1.4569 -0.0100 -1.5364 -1.2800 
-1.4253 -0.4581 0.1188 0.3341 -0.4787 -0.8264 1.3308 -1.2945 -0.6096 
-0.5229 -0.8008 -1.5692 -1.0297 -1.1275 -1.6184 -0.1196 0.7265 1.3119 
-0.0757 0.3749 0.7593 1.2621 1.3971 1.1952 0.3876 -1.4964 -1.3149 
-0.0768 0.6585 0.7727 1.0357 0.7419 0.2512 0.8029 -1.2941 -1.1091 
0.0707 1.1293 0.9193 1.4845 1.8923 1.3688 0.0220 -1.3836 -1.4469 
0.2500 1.0600 1.0100 1.1400 0.6900 0.0200 0.9300 -1.3600 -1.1400 
-0.6700 -0.9700 0.0100 -0.3600 0.5700 0.8600 -0.6800 0.1100 0.1400 
2.0800 2.0600 1.5500 0.6700 0.6100 0.4200 0.2300 0.8300 -0.5200 
0.2100 1.3700 0.9700 1.5200 1.9100 1.2700 0.0600 -1.3000 -1.4900 
-2.1600 -1.0200 -0.1900 -0.0300 -0.8400 -0.9900 -1.7200 1.4300 1.7300 
-2.1504 -1.0127 -0.1860 -0.0253 -0.8356 -0.9883 -1.6791 1.3937 1.6989 
0.4043 0.0213 0.5671 0.7440 0.4239 0.1752 1.2612 -1.1003 -1.1364 
-0.7100 0.9000 0.2100 -0.7200 -1.2600 0.8600 -1.7200 1.0300 1.9800 
-0.3400 0.4200 0.7700 1.3800 1.8400 1.6600 -0.0900 -1.6300 -1.3200 
0.1516 -0.6276 -1.6324 -1.0224 -1.7240 -1.7533 1.9207 -1.1840 -0.2528 
0.3037 -0.4029 -0.2543 -0.2205 -0.5551 -0.1865 0.3865 -0.1149 -0.0228 
-0.7100 0.9000 0.2100 -0.7200 -1.2600 0.8600 -1.7200 1.0300 1.9800 
1.1467 1.3920 1.1947 0.8812 0.9117 0.6455 0.0028 -0.1427 -0.5120 
0.0736 1.1235 0.9119 1.4632 1.8763 1.3529 0.0161 -1.3560 -1.4297 
0.1249 1.1255 0.8624 1.3273 1.6239 1.0672 0.1423 -1.2279 -1.3280 
0.1645 1.2696 0.9364 1.4643 1.8715 1.2747 0.0343 -1.2756 -1.4397 
-2.1600 -1.0200 -0.1900 -0.0300 -0.8400 -0.9900 -1.7200 1.4300 1.7300 
0.2325 -1.2311 -0.4741 -1.0503 0.1837 -0.4161 0.5603 -0.1344 -0.1188 
-0.1789 0.6832 0.8093 1.3600 1.7327 1.3999 0.0335 -1.4841 -1.3283 
-1.4400 -0.4700 0.1100 0.3200 -0.5100 -0.8600 1.3500 -1.2900 -0.6000 
-1.2100 -1.1900 -0.3300 -0.4600 -0.5400 0.2200 -0.9900 0.7400 1.0200 
0.0277 0.6915 0.8333 1.1008 1.1569 0.8169 0.2809 -1.1440 -1.0205 
0.1565 1.0168 0.9517 1.1904 0.9796 0.3732 0.6703 -1.3325 -1.1853 
1.3400 1.1600 1.0400 -0.0700 1.0200 1.2100 -1.2500 0.9400 0.3000 
1.0900 1.4600 1.2400 1.1600 0.8800 0.4800 0.3700 -0.4600 -0.7500 
-0.4381 -0.0948 0.3603 0.3589 0.1023 0.0923 0.2184 -0.4251 -0.2193 
0.2367 1.1020 0.9949 1.2173 0.9461 0.2948 0.7485 -1.3500 -1.2144 
1.0105 1.4309 1.2175 1.1683 0.8948 0.4704 0.3991 -0.5424 -0.7957 
0.2500 1.0600 1.0100 1.1400 0.6900 0.0200 0.9300 -1.3600 -1.1400 
-0.1385 0.6755 0.8040 1.3040 1.7087 1.3951 -0.0243 -1.3811 -1.2595 
0.2964 1.0567 0.9911 1.1365 0.7849 0.1943 0.7667 -1.1967 -1.0807 
-0.2125 0.1464 0.4947 0.6059 0.4497 0.2829 0.3591 -0.6989 -0.5787 
-0.7100 0.9000 0.2100 -0.7200 -1.2600 0.8600 -1.7200 1.0300 1.9800 
-0.0317 0.6493 0.7944 0.9561 0.7255 0.2469 0.6555 -1.1792 -0.9796 
-1.2089 -0.5045 0.1283 0.2712 -0.1672 -0.3424 0.8087 -0.9945 -0.4601 
-2.0041 -0.9845 -0.1751 -0.0375 -0.7812 -0.8649 -1.3653 1.1117 1.4463 
1.6388 1.7475 1.3553 0.7397 0.6396 0.3793 0.3345 0.3359 -0.6384 
-0.1183 0.6333 0.7863 1.0335 0.7808 0.3104 0.7289 -1.3369 -1.0843 
0.1700 -0.6200 -1.6500 -1.0300 -1.7400 -1.7800 1.9600 -1.2100 -0.2700 
-0.3453 -1.2367 -0.6304 -0.9629 -1.0045 -1.2041 -0.9457 1.1780 1.2732 
0.6739 -0.1744 -1.6045 -1.7505 -0.8460 -1.1797 0.7081 0.3928 0.1464 
