# Supplementary material for: Improving Evolutionary Models for Mitochondrial Protein Data with Site-Class Specific Amino Acid Exchangeability Matrices
Source: PLoS One. 2013 Jan 31;8(1):e55816. doi: 10.1371/journal.pone.0055816 (PMC3561347; doi:10.1371/journal.pone.0055816)
Supplement: TreefilesS1 — Mammal tree topology in nexus file format. Phylogenetic tree topology estimated from the full alignment of 3580 amino acid sites from 143 linages of mammals (supplementary TableS2). (TXT) [file pone.0055816.s011.txt]

((Ornithorhynchus_anatinus,(Tachyglossus_aculeatus,Zaglossus_bruijni)),((((didelphis_virginiana,Metachirus_nudicaudatus),(Thylamys_elegans,Monodelphis_domestica)),(Notoryctes_typhlops,((Tarsipes_rostratus,(((Dromiciops_gliroides,(Pseudocheirus_peregrinus,(Vombatus_ursinus,(Trichosurus_vulpecula,(Macropus_robustus,Potorous_tridactylus)))e-)),(Macrotis_lagotis,(Isoodon_macrourus,Perameles_gunnii))),(Caenolestes_fuliginosus,Rhyncholestes_raphanurus))),(Sminthopsis_douglasi,Phascogale_tapoatafa)))),((Echinosorex_gymnura,(Erinaceus_europaeus,Hemiechinus_auritus)),((Manis_tetradactyla,(((((Sus_scrofa,Lama_pacos),((Hippopotamus_amphibius,(((Platanista_minor,(((Caperea_marginata,(Eschrichtius_robustus,(((Balaenoptera_physalus,Megaptera_novaeangliae),(Balaenoptera_musculus,(Balaenoptera_byrdei,Balaenoptera_borealis))),(Balaenoptera_acutorostrata,Balaenoptera_bonaerensis)))),(Balaena_mysticetus,(Eubalaena_australis,Eubalaena_japonica))),(Hyperoodon_ampullatus,Berardius_baidii))),(Physeter_catodon,Kogia_breviceps)),((Inia_geoffrensis,Pontoporia_blainvillei),(Phocoena_phocoena,(Lagenorhynchus_albirostris,Monodon_monoceros))))),(((Ovis_aries,Capra_hircus),(Bubalus_bubalis,(Bos_indicus,Bos_taurus))),((Mantiacus_reevesi,(Mantiacus_muntjak,Mantiacus_crinifrons)),(Cervus_nippon_yakushimae,(Cervus_nippon_yesoensis,Cervus_nippon_centralis)))))),(((Canis_familiaris,(((Phoca_vitulina,Halichoerus_grypus),(Odobenus_romarus,(Arctocephalus_forsteri,Eumetopias_jubatus))),(Ursus_americanus,(Ursus_arctos,Urus_maritmus)))),(Herpestes_javanicus,(Felis_catus,Acinonyx_jubatus))),((Tapirus_terrestris,(Equus_caballus,Equus_asinus)),(Rhinoceros_unicornis,Ceratotherium_simum)))),(((Artibeus_jamaicensis,Mystacina_tuberculata),((Rousettus_aegyptiacus,(Pteropus_dasymallus,Pteropus_scapulatus)),(Rhinolophus_monoceros,Rhinolophus_pumilus))),(Chalinolobus_tuberculatus,Pipistrellus_abramus))),((Urotrichus_talpoides,(Talpa_europaea,Mogera_wogura)),(Crocidura_russula,(Episoriculus_fumidus,Sorex_unguiculatus))))),((((Procavia_capensis,(Dugong_dugon,(Loxodonta_africana,Elephas_maximus))),(Echinops_telfairi,((Orycteropus_afer,Chrysochloris_asiatica),(Macroscelides_proboscideus,Elephantulus_sp)))),(Dasypus_novemcinctus,(Tanandua_tetradactyla,(Bradypus_tridactylus,Choloepus_didactylus)))),(((Jaculus_jaculus,(Nannospalax_ehrenbergi,(Volemys_kikuchii,((Rattus_norvegicus,Rattus_norvegicus),(Mus_musculus_molossinus,(Mus_musculus,Mus_musculus_domesticus)))))),((Cavia_porcellus,Thryonomys_swinderianus),(Myoxus_glis,Sciurus_vulgaris))),((Tupaia_belangeri,((Oryctolagus_caniculus,Lepus_europaeus),(Ochotona_collaris,Ochotona_princeps))),((Tarsius_bancanus,(Nycticebus_coucang,Lemur_catta)),(Cynocephalus_variegatus,(Cebus_albifrons,(((Cercopithecus_aethiops,(Papio_hamadryas,(Macaca_sylvanus,Macaca_mulatta))),(Trachypithecus_obscurus,Colobus_guereza)),(Hylobates_lar,((Pongo_pygmaeus,Pongo_pygmaeus),(Gorilla_gorilla,((Pan_troglodytes,Pan_paniscus),(Homo_sapiens,Homo_sapiens))))))))))))))));
