# Supplementary material for: Improving Evolutionary Models for Mitochondrial Protein Data with Site-Class Specific Amino Acid Exchangeability Matrices
Source: PLoS One. 2013 Jan 31;8(1):e55816. doi: 10.1371/journal.pone.0055816 (PMC3561347; doi:10.1371/journal.pone.0055816)
Supplement: TreefilesS2 — Fish tree topologies in nexus file format. This file contains two nexus-formatted tree topologies. The first is the phylogenetic tree topology estimated from the full alignment of 3370 amino acid sites from 75 lineages of fish (supplementary TableS2). The second is an alternative topology for these same lineages derived from morphological data [30]. The morphological and molecular topologies differ in two places. One is the relationship between gars, sturgeons, and amiids. The other is the position of anguilliforms and osteoglossiforms. (TXT) [file pone.0055816.s012.txt]

molecular tree
((Erp,(Polypsene,Polypterus)),((((Gymnothora,(Anguilla,Conger)),(Hiodon,(Osteogloss,Pantodon))),(((((((((Dactylopte,(((Antigonia,Stephanole),(Pagrus,(Helicolenu,(Arctoscopu,Gasteroste)))),(Trachurus,(Paralichth,Platichthy)))),(Elassoma,(((Cololabis,Exocoteus),(Crenimugil,Mugil)),(Mastacembe,(Monopterus,Rivulus))))e-),(Myripristi,(Hoplosteth,(Rhondeleti,(Beryx,(Poromitra,Scopelogad)))))),((Ateleopus,Ijimaia),(Danacetich,(((Caelorinch,Gadus),(Zenopsis,Zeus)),(Lampris,(Trachipter,Zu)))))e-),((Neoscopelu,(Diaphus,Myctophum)),(Percopsis,(Polymixia,Polymixial)))),((Aulopus,Chlorophth),(Harpadon,Saurida))),((Diplophos,(Chauliodus,Gonostoma)),(Plecogloss,(Coregonus,(Salmo,(Salvelinusa,Salvelinusf)))))),(Engraulis,Sardinops)),(Ictalurus,(Crossostom,(Danio,(Carassius,Cyprinus)))))),((Amia,(Atracto,Lep)),(Polyodon,(Scaphirhyn,(Huso,Acipenser))))));

morphology tree
(((Polyodon,(Scaphirhyn,(Acipenser,Huso))),(Amia,(Atracto,Lep),(((Gymnothora,(Anguilla,Conger)),(((((((((Dactylopte,(((Antigonia,Stephanole),(Pagrus,(Helicolenu,(Arctoscopu,Gasteroste)))),(Trachurus,(Paralichth,Platichthy)))),(Elassoma,(((Cololabis,Exocoteus),(Crenimugil,Mugil)),(Mastacembe,(Monopterus,Rivulus))))),(Myripristi,(Hoplosteth,(Rhondeleti,(Beryx,(Poromitra,Scopelogad)))))),((Ateleopus,Ijimaia),(Danacetich,(((Caelorinch,Gadus),(Zenopsis,Zeus)),(Lampris,(Trachipter,Zu)))))),((Neoscopelu,(Diaphus,Myctophum)),(Percopsis,(Polymixia,Polymixial)))),((Aulopus,Chlorophth),(Harpadon,Saurida))),((Diplophos,(Chauliodus,Gonostoma)),(Plecogloss,(Coregonus,(Salmo,(Salvelinusa,Salvelinusf)))))),(Engraulis,Sardinops)),(Ictalurus,(Crossostom,(Danio,(Carassius,Cyprinus)))))),(Hiodon,(Osteogloss,Pantodon))))),(Erp,(Polypsene,Polypterus)));
